# Supplementary material for: Transcriptome analyses of the human retina identify unprecedented transcript diversity and 3.5 Mb of novel transcribed sequence via significant alternative splicing and novel genes
Source: BMC Genomics. 2013 Jul 18;14:486. doi: 10.1186/1471-2164-14-486 (PMC3924432; doi:10.1186/1471-2164-14-486)
Supplement: Additional file 1 — Non-redundant reference transcriptome. Complete annotation database consisting of all 8 human databases. [file 1471-2164-14-486-S1.zip]

Archive with 1 entries (1 files):
- 4665111889943012_add1.gz
