# Supplementary material for: Transcriptome analyses of the human retina identify unprecedented transcript diversity and 3.5 Mb of novel transcribed sequence via significant alternative splicing and novel genes
Source: BMC Genomics. 2013 Jul 18;14:486. doi: 10.1186/1471-2164-14-486 (PMC3924432; doi:10.1186/1471-2164-14-486)
Supplement: Additional file 5 — List of novel genes identified in the human retinal transcriptome. Novel internal exons and alternate 3′/5′ splice sites. List of novel internal exons and alternate 3′/5′ splice sites. [file 1471-2164-14-486-S5.txt]

Novel Exons
chr1:136562-136708
chr1:136562-136738
chr1:136757-136903
chr1:136757-137001
chr1:136757-136835
chr1:569249-569324
chr1:569249-569519
chr1:569325-569519
chr1:569580-569878
chr1:569580-569873
chr1:569898-569956
chr1:569898-570074
chr1:569902-570074
chr1:569902-569956
chr1:569906-569956
chr1:569906-570074
chr1:569914-569956
chr1:569914-570074
chr1:569973-570074
chr1:689043-689232
chr1:755605-755744
chr1:755605-755856
chr1:755605-755639
chr1:755605-755674
chr1:755605-755821
chr1:755892-756103
chr1:755892-756039
chr1:755920-756039
chr1:755920-756103
chr1:756180-756304
chr1:756180-756295
chr1:756279-756295
chr1:756279-756304
chr1:756340-756759
chr1:756401-756759
chr1:756646-757108
chr1:756646-756759
chr1:757179-757461
chr1:757840-757854
chr1:758015-758504
chr1:758127-758504
chr1:758610-758749
chr1:758610-758729
chr1:758765-758784
chr1:758855-758924
chr1:758855-758869
chr1:762864-762933
chr1:791829-792172
chr1:796485-796653
chr1:850699-850851
chr1:857991-858094
chr1:858052-858094
chr1:858393-858523
chr1:858652-858848
chr1:858655-858848
chr1:874652-874792
chr1:879273-879555
chr1:879782-880199
chr1:881527-881666
chr1:881527-881622
chr1:906710-906784
chr1:931846-931929
chr1:1034632-1034864
chr1:1034676-1034864
chr1:1034784-1034864
chr1:1034940-1035018
chr1:1035173-1035646
chr1:1214564-1214610
chr1:1231285-1231318
chr1:1231285-1231314
chr1:1233410-1233493
chr1:1235534-1235642
chr1:1235534-1235567
chr1:1239919-1240155
chr1:1247405-1247517
chr1:1247405-1247527
chr1:1247405-1247542
chr1:1247665-1247765
chr1:1247665-1247748
chr1:1249877-1250004
chr1:1272398-1272435
chr1:1369961-1369964
chr1:1369961-1370030
chr1:1390843-1391296
chr1:1585922-1586070
chr1:1596165-1596521
chr1:1630812-1630948
chr1:1649743-1649926
chr1:1662102-1662579
chr1:1662714-1663108
chr1:1663244-1663500
chr1:1663244-1663278
chr1:1717830-1717889
chr1:1718765-1719039
chr1:1739864-1740001
chr1:1746681-1746916
chr1:1747040-1747096
chr1:1784009-1784119
chr1:1784009-1784496
chr1:1784009-1784113
chr1:1784633-1784736
chr1:1910485-1910535
chr1:1910485-1910492
chr1:1910609-1910738
chr1:1910609-1910680
chr1:1910797-1910858
chr1:1910797-1910883
chr1:1910797-1910861
chr1:1910920-1910974
chr1:1910920-1910977
chr1:1911029-1911115
chr1:1911029-1911072
chr1:1911036-1911072
chr1:1911036-1911115
chr1:1911116-1911146
chr1:1913020-1913172
chr1:1913020-1913067
chr1:1913020-1913312
chr1:1913062-1913067
chr1:1913062-1913312
chr1:1913062-1913172
chr1:2053002-2053022
chr1:2053002-2053058
chr1:2053077-2053397
chr1:2053533-2053998
chr1:2053924-2053980
chr1:2053924-2053998
chr1:2212736-2212851
chr1:2334474-2334816
chr1:2336052-2336441
chr1:2410634-2410822
chr1:2422588-2422789
chr1:2487120-2487289
chr1:2585825-2586057
chr1:2585825-2586097
chr1:2590713-2590792
chr1:2590713-2591080
chr1:2591153-2591593
chr1:2591153-2591473
chr1:2592036-2592325
chr1:2594124-2594380
chr1:2596106-2596140
chr1:2596106-2596526
chr1:2597586-2597816
chr1:2597937-2598395
chr1:2600001-2600032
chr1:2600996-2601003
chr1:2605852-2606132
chr1:2606334-2606814
chr1:2607056-2607128
chr1:2614781-2614796
chr1:2614781-2614804
chr1:2614781-2614917
chr1:2614926-2615158
chr1:2615521-2616017
chr1:2616002-2616017
chr1:2616002-2616201
chr1:2616218-2616362
chr1:2616330-2616362
chr1:2616483-2616963
chr1:2616804-2616963
chr1:2616812-2616963
chr1:2618103-2618151
chr1:2618192-2618488
chr1:2618650-2618818
chr1:2618650-2618729
chr1:2618650-2618826
chr1:2618650-2618890
chr1:2622707-2622794
chr1:2622707-2623068
chr1:2622707-2622953
chr1:2622707-2623116
chr1:2622775-2622953
chr1:2622775-2623068
chr1:2622775-2622794
chr1:2622775-2623116
chr1:2624271-2624558
chr1:2624271-2624579
chr1:2624311-2624558
chr1:2624311-2624579
chr1:2626446-2626736
chr1:2628053-2628140
chr1:2628101-2628140
chr1:2628294-2628422
chr1:2628302-2628422
chr1:2628334-2628422
chr1:2628463-2628808
chr1:2628463-2628816
chr1:2628777-2628808
chr1:2628777-2628816
chr1:2628858-2628930
chr1:2629200-2629251
chr1:2629200-2629330
chr1:2629331-2629810
chr1:2629331-2629370
chr1:2629331-2629338
chr1:2629852-2630132
chr1:2630013-2630132
chr1:2633317-2633355
chr1:2685495-2685784
chr1:2685907-2686000
chr1:2686797-2687270
chr1:2687774-2688235
chr1:2688597-2688799
chr1:2688679-2688799
chr1:2691903-2691983
chr1:2692065-2692180
chr1:2692595-2692675
chr1:2692797-2692837
chr1:2692916-2693155
chr1:3394459-3394590
chr1:3654787-3655077
chr1:3656370-3656581
chr1:3656436-3656581
chr1:3697431-3697648
chr1:3748825-3748882
chr1:3782812-3782873
chr1:3808190-3808343
chr1:3808190-3808380
chr1:6133417-6133444
chr1:6272728-6272958
chr1:6283461-6283748
chr1:6283466-6283748
chr1:6283652-6283748
chr1:6501210-6501351
chr1:6534757-6534840
chr1:6672752-6672965
chr1:7762442-7762713
chr1:7762442-7762716
chr1:7762442-7762718
chr1:7763167-7763290
chr1:7763171-7763290
chr1:7845165-7845306
chr1:7847986-7848306
chr1:7864485-7864561
chr1:7864646-7864739
chr1:7869886-7870081
chr1:7879935-7880077
chr1:7895826-7895994
chr1:7895952-7896005
chr1:7895952-7895994
chr1:8611267-8611415
chr1:9602198-9602386
chr1:9809897-9809971
chr1:9950252-9950424
chr1:9980819-9980915
chr1:9981004-9981202
chr1:9990202-9990267
chr1:9990202-9990263
chr1:9990344-9990386
chr1:10071609-10071691
chr1:10187016-10187125
chr1:10352524-10352586
chr1:10354208-10354270
chr1:10354375-10354404
chr1:10362622-10362771
chr1:10404148-10404348
chr1:10415428-10415454
chr1:10554987-10555173
chr1:10699833-10700116
chr1:10699833-10700092
chr1:10709633-10709829
chr1:10821014-10821162
chr1:10821720-10821759
chr1:11089716-11089835
chr1:11089744-11089835
chr1:11188013-11188183
chr1:11188013-11188207
chr1:11188099-11188183
chr1:11188099-11188207
chr1:11434279-11434394
chr1:11583374-11583499
chr1:11586769-11586892
chr1:11734577-11734867
chr1:11846483-11846678
chr1:11892987-11893440
chr1:11971564-11971646
chr1:12063815-12063946
chr1:12063897-12063946
chr1:12364542-12364818
chr1:12463880-12464026
chr1:12673441-12673477
chr1:14090954-14090965
chr1:14609131-14609379
chr1:14610329-14610371
chr1:14630235-14630422
chr1:15107382-15107525
chr1:15157717-15157941
chr1:15180668-15180739
chr1:15390222-15390420
chr1:15391818-15392249
chr1:15714547-15714918
chr1:16046810-16046982
chr1:16057581-16057597
chr1:16138816-16138864
chr1:16411430-16411473
chr1:16494671-16494748
chr1:16546709-16546758
chr1:16587496-16587661
chr1:16693618-16693803
chr1:16693618-16693778
chr1:16721506-16721788
chr1:17013822-17014017
chr1:17250679-17250952
chr1:17330832-17330906
chr1:17440166-17440340
chr1:17565340-17565431
chr1:17568687-17568900
chr1:17603014-17603371
chr1:17606845-17607291
chr1:17767377-17767549
chr1:19408553-19408688
chr1:19431247-19431380
chr1:19468144-19468268
chr1:19560674-19560682
chr1:19566189-19566311
chr1:19587074-19587227
chr1:19588676-19588801
chr1:19826684-19826857
chr1:19983874-19983888
chr1:20302307-20302336
chr1:20302307-20302344
chr1:20302307-20302328
chr1:20303560-20303663
chr1:20397982-20398161
chr1:20991118-20991255
chr1:21076260-21076468
chr1:21143891-21144028
chr1:21335196-21335214
chr1:21544169-21544471
chr1:21913465-21913582
chr1:22043772-22043893
chr1:22075279-22075376
chr1:22083322-22083456
chr1:22159368-22159385
chr1:22481396-22481851
chr1:22481396-22481517
chr1:22482290-22482396
chr1:22482930-22483030
chr1:22963560-22963655
chr1:22974277-22974386
chr1:22987736-22987837
chr1:23238899-23239092
chr1:23298798-23298924
chr1:23610488-23610642
chr1:23615053-23615245
chr1:23707936-23707967
chr1:23707936-23708024
chr1:23721341-23721475
chr1:23722492-23722578
chr1:23848335-23848548
chr1:24021138-24021281
chr1:24022375-24022398
chr1:24078331-24078520
chr1:24098904-24098916
chr1:24336997-24337065
chr1:24337823-24338174
chr1:24355368-24355465
chr1:24382186-24382404
chr1:24382202-24382404
chr1:24523664-24523721
chr1:24742515-24742722
chr1:24791786-24791843
chr1:24791786-24791817
chr1:24987807-24987896
chr1:25570672-25570715
chr1:25611113-25611276
chr1:25787196-25787341
chr1:25908068-25908263
chr1:26094266-26094444
chr1:26094266-26094359
chr1:26094472-26094485
chr1:26094472-26094532
chr1:26094648-26094757
chr1:26094763-26094939
chr1:26094814-26094939
chr1:26343052-26343244
chr1:26349401-26349587
chr1:26350853-26351046
chr1:26496934-26496971
chr1:26601025-26601103
chr1:26607520-26607668
chr1:26610853-26611021
chr1:26610853-26611339
chr1:26610919-26611048
chr1:26610919-26610973
chr1:26610919-26611339
chr1:26610919-26611021
chr1:26651461-26651608
chr1:26801422-26801459
chr1:27115430-27115634
chr1:27190346-27190676
chr1:27599029-27599125
chr1:28764784-28764941
chr1:28764784-28764999
chr1:28832320-28832612
chr1:29203886-29203982
chr1:29323965-29324086
chr1:29323989-29324086
chr1:29395245-29395295
chr1:29395245-29395280
chr1:29421595-29421871
chr1:29423798-29424026
chr1:29491719-29491869
chr1:29519664-29520086
chr1:29641115-29641481
chr1:29647735-29648148
chr1:31349706-31349969
chr1:31349706-31350047
chr1:31427791-31427907
chr1:31455387-31455487
chr1:31461156-31461227
chr1:31836695-31837036
chr1:31837313-31837403
chr1:31987626-31987837
chr1:32044036-32044132
chr1:32044036-32044437
chr1:32044479-32044482
chr1:32044520-32044661
chr1:32044601-32044661
chr1:32051392-32051477
chr1:32095659-32095699
chr1:32096151-32096443
chr1:32096151-32096351
chr1:32153638-32153678
chr1:32153638-32153717
chr1:32384571-32384681
chr1:32403379-32403673
chr1:32687504-32687619
chr1:32694292-32694417
chr1:32694292-32694625
chr1:32700025-32700415
chr1:32700025-32700463
chr1:32797247-32797407
chr1:33058988-33059027
chr1:33145245-33145418
chr1:33145245-33145306
chr1:33297935-33297980
chr1:33329912-33330084
chr1:33367423-33367528
chr1:33402371-33402617
chr1:33789642-33789663
chr1:33792949-33793053
chr1:34462678-34462930
chr1:34547699-34547716
chr1:34935382-34935587
chr1:35024715-35024848
chr1:35081165-35081296
chr1:35104997-35105074
chr1:35109335-35109481
chr1:35110046-35110148
chr1:35112258-35112477
chr1:35113185-35113289
chr1:35443154-35443383
chr1:35546348-35546509
chr1:35653523-35653691
chr1:35653523-35653789
chr1:35873623-35873760
chr1:35900906-35901238
chr1:36023825-36024286
chr1:36023825-36023969
chr1:36028393-36028481
chr1:36059999-36060128
chr1:36202783-36203018
chr1:36409034-36409045
chr1:36553040-36553408
chr1:36580382-36580556
chr1:36602471-36602917
chr1:36645852-36646050
chr1:37203335-37203480
chr1:37818045-37818158
chr1:37959741-37959764
chr1:38054561-38054683
chr1:38110703-38110802
chr1:38280632-38280688
chr1:38344029-38344242
chr1:38356288-38356353
chr1:38477104-38477240
chr1:39508388-39508510
chr1:39508388-39508694
chr1:39512708-39512871
chr1:39512708-39512883
chr1:39857540-39857627
chr1:40014342-40014437
chr1:40745751-40745984
chr1:40745792-40745984
chr1:40782917-40782981
chr1:40782917-40783163
chr1:40850671-40850778
chr1:40850671-40850773
chr1:41494139-41494417
chr1:41494139-41494536
chr1:41919848-41919923
chr1:41920942-41920987
chr1:42647512-42647680
chr1:43133718-43133822
chr1:43141404-43141477
chr1:43141409-43141477
chr1:43212742-43213211
chr1:43425194-43425264
chr1:43450097-43450317
chr1:43647411-43647521
chr1:43738844-43739114
chr1:43830887-43830931
chr1:43831830-43832087
chr1:43897733-43897792
chr1:43898016-43898110
chr1:43898016-43898030
chr1:43916510-43916697
chr1:43916510-43916982
chr1:43916510-43916742
chr1:44085770-44085892
chr1:44159526-44159773
chr1:44159526-44159695
chr1:44169235-44169315
chr1:44169288-44169400
chr1:44215338-44215426
chr1:44236710-44236833
chr1:44265100-44265381
chr1:44365283-44365383
chr1:44368153-44368533
chr1:44372660-44372802
chr1:44387115-44387310
chr1:44451168-44451293
chr1:44672314-44672378
chr1:44788397-44788522
chr1:45097991-45098057
chr1:45097991-45098244
chr1:45190039-45190064
chr1:45243331-45243409
chr1:45243331-45243461
chr1:45243331-45243458
chr1:45243502-45243801
chr1:45243502-45243789
chr1:45250775-45250977
chr1:45272456-45272510
chr1:45478834-45478887
chr1:45833350-45833374
chr1:45981390-45981479
chr1:45981390-45981540
chr1:46083114-46083197
chr1:46100026-46100235
chr1:46153655-46153925
chr1:46640509-46640534
chr1:46650602-46650781
chr1:46702672-46702739
chr1:46898644-46898777
chr1:46899413-46899619
chr1:47051168-47051646
chr1:47051906-47051986
chr1:47157763-47157863
chr1:47162188-47162321
chr1:47181963-47182118
chr1:47901781-47901905
chr1:48791735-48791812
chr1:48917737-48917875
chr1:49118394-49118664
chr1:49118524-49118664
chr1:49120122-49120300
chr1:49124727-49124801
chr1:49199717-49199848
chr1:50239939-50240110
chr1:50890110-50890273
chr1:51795711-51795885
chr1:52222073-52222487
chr1:52222453-52222487
chr1:52247260-52247381
chr1:52257853-52258092
chr1:52257853-52258096
chr1:52264310-52264351
chr1:52291928-52291947
chr1:52649942-52650166
chr1:52664926-52665103
chr1:52807063-52807151
chr1:52828301-52828418
chr1:52859058-52859475
chr1:52859058-52859186
chr1:52859062-52859475
chr1:52859062-52859186
chr1:52859141-52859475
chr1:52859141-52859186
chr1:52860226-52860287
chr1:53073206-53073361
chr1:53373296-53373434
chr1:53534220-53534615
chr1:53559791-53559882
chr1:53561164-53561298
chr1:53561164-53561166
chr1:53561164-53561231
chr1:53561164-53561288
chr1:53561164-53561327
chr1:53561164-53561246
chr1:53561336-53561438
chr1:53561336-53561434
chr1:53561336-53561479
chr1:53561336-53561422
chr1:53561336-53561460
chr1:53561397-53561479
chr1:53561397-53561422
chr1:53561397-53561460
chr1:53561397-53561438
chr1:53561397-53561434
chr1:53561442-53561460
chr1:53561442-53561479
chr1:53561448-53561479
chr1:53561448-53561460
chr1:53561481-53561558
chr1:53561481-53561525
chr1:53561481-53561541
chr1:53561481-53561544
chr1:53561481-53561529
chr1:53561503-53561544
chr1:53561503-53561541
chr1:53561503-53561525
chr1:53561503-53561529
chr1:53561503-53561558
chr1:53561545-53561590
chr1:53561545-53561586
chr1:53561545-53561558
chr1:53561564-53561586
chr1:53561564-53561590
chr1:53561578-53561586
chr1:53561578-53561590
chr1:53561652-53561691
chr1:53561652-53561806
chr1:53561818-53561909
chr1:53561818-53561844
chr1:53561818-53561910
chr1:53561910-53562049
chr1:53561910-53562056
chr1:53561910-53562018
chr1:53561955-53562049
chr1:53561955-53562056
chr1:53561955-53562018
chr1:53561996-53562018
chr1:53561996-53562056
chr1:53561996-53562049
chr1:53562034-53562074
chr1:53562034-53562072
chr1:53562034-53562049
chr1:53562034-53562056
chr1:53562038-53562074
chr1:53562038-53562056
chr1:53562038-53562072
chr1:53562038-53562049
chr1:53562061-53562102
chr1:53562061-53562125
chr1:53562061-53562072
chr1:53562061-53562120
chr1:53562061-53562074
chr1:53562098-53562125
chr1:53562098-53562120
chr1:53562098-53562102
chr1:53562165-53562476
chr1:53562196-53562476
chr1:53562249-53562476
chr1:53562267-53562476
chr1:53562389-53562476
chr1:53562523-53562683
chr1:53562523-53562607
chr1:53562523-53562610
chr1:53562523-53562587
chr1:53562523-53562629
chr1:53562523-53562591
chr1:53562523-53562679
chr1:53562523-53562624
chr1:53562611-53562679
chr1:53562611-53562629
chr1:53562611-53562624
chr1:53562611-53562683
chr1:53562707-53562740
chr1:53562707-53562725
chr1:53562814-53562901
chr1:53562814-53562919
chr1:53562814-53562867
chr1:53562847-53562867
chr1:53562847-53562901
chr1:53562847-53562919
chr1:53562933-53562967
chr1:53562948-53562967
chr1:53562967-53563014
chr1:53562967-53563083
chr1:53563006-53563014
chr1:53563006-53563083
chr1:53563107-53563177
chr1:53563107-53563173
chr1:53563107-53563334
chr1:53563107-53563283
chr1:53563107-53563196
chr1:53563147-53563173
chr1:53563147-53563334
chr1:53563147-53563283
chr1:53563147-53563177
chr1:53563147-53563196
chr1:53563151-53563283
chr1:53563151-53563177
chr1:53563151-53563173
chr1:53563151-53563196
chr1:53563151-53563334
chr1:53563167-53563177
chr1:53563167-53563173
chr1:53563167-53563334
chr1:53563167-53563196
chr1:53563167-53563283
chr1:53563335-53563422
chr1:53563335-53563373
chr1:53563377-53563422
chr1:53563377-53563445
chr1:53563427-53563445
chr1:53563446-53563604
chr1:53563446-53563514
chr1:53563492-53563514
chr1:53563492-53563604
chr1:53563628-53563715
chr1:53563628-53563666
chr1:53563628-53563696
chr1:53563628-53563706
chr1:53563670-53563706
chr1:53563670-53563696
chr1:53563670-53563715
chr1:53563739-53563780
chr1:53563739-53563838
chr1:53563739-53563852
chr1:53563743-53563838
chr1:53563743-53563780
chr1:53563743-53563852
chr1:53563757-53563838
chr1:53563757-53563780
chr1:53563757-53563852
chr1:53563885-53563945
chr1:53563885-53563930
chr1:53563885-53563972
chr1:53563889-53563930
chr1:53563889-53563945
chr1:53563889-53563972
chr1:53563946-53563972
chr1:53564008-53564042
chr1:53564008-53564096
chr1:53564058-53564196
chr1:53564058-53564096
chr1:53564058-53564221
chr1:53564062-53564196
chr1:53564062-53564096
chr1:53564062-53564221
chr1:53564100-53564196
chr1:53564100-53564221
chr1:53564243-53564372
chr1:53564243-53564297
chr1:53564243-53564404
chr1:53564245-53564297
chr1:53564245-53564372
chr1:53564245-53564404
chr1:53564405-53564591
chr1:53564405-53564492
chr1:53564419-53564591
chr1:53564419-53564492
chr1:53564424-53564591
chr1:53564424-53564492
chr1:53564484-53564591
chr1:53564484-53564492
chr1:53564497-53564655
chr1:53564497-53564633
chr1:53564497-53564591
chr1:53564512-53564633
chr1:53564512-53564591
chr1:53564512-53564655
chr1:53564611-53564655
chr1:53564611-53564633
chr1:53564692-53564776
chr1:53564698-53564776
chr1:53564734-53564776
chr1:53564757-53564776
chr1:53564821-53564936
chr1:53564821-53564877
chr1:53564821-53564928
chr1:53564824-53564877
chr1:53564824-53564936
chr1:53564824-53564928
chr1:53564866-53564877
chr1:53564866-53564928
chr1:53564866-53564936
chr1:53564870-53564936
chr1:53564870-53564928
chr1:53564870-53564877
chr1:53564889-53564936
chr1:53564889-53564928
chr1:53564910-53564928
chr1:53564910-53564936
chr1:53564995-53565056
chr1:53565014-53565056
chr1:53565022-53565056
chr1:53565048-53565056
chr1:53565122-53565189
chr1:53565122-53565143
chr1:53565190-53565226
chr1:53565190-53565209
chr1:53565278-53565474
chr1:53565278-53565402
chr1:53565278-53565384
chr1:53565297-53565474
chr1:53565297-53565402
chr1:53565297-53565384
chr1:53565311-53565384
chr1:53565311-53565474
chr1:53565311-53565402
chr1:53565328-53565474
chr1:53565328-53565384
chr1:53565328-53565402
chr1:53565357-53565402
chr1:53565357-53565474
chr1:53565357-53565384
chr1:53565359-53565402
chr1:53565359-53565384
chr1:53565359-53565474
chr1:53565362-53565474
chr1:53565362-53565384
chr1:53565362-53565402
chr1:53565382-53565474
chr1:53565382-53565402
chr1:53565382-53565384
chr1:53565492-53565510
chr1:53565492-53565663
chr1:53565492-53565755
chr1:53565492-53565526
chr1:53565492-53565778
chr1:53565502-53565778
chr1:53565502-53565663
chr1:53565502-53565755
chr1:53565502-53565510
chr1:53565502-53565526
chr1:53565511-53565755
chr1:53565511-53565663
chr1:53565511-53565526
chr1:53565511-53565778
chr1:53565527-53565755
chr1:53565527-53565778
chr1:53565527-53565663
chr1:53565797-53565817
chr1:53565797-53565865
chr1:53565866-53565990
chr1:53565876-53565990
chr1:53565889-53565990
chr1:53565935-53565990
chr1:53565958-53565990
chr1:53565962-53565990
chr1:53565981-53565990
chr1:53565997-53566088
chr1:53565997-53566076
chr1:53565997-53566072
chr1:53566045-53566076
chr1:53566045-53566072
chr1:53566045-53566088
chr1:53566106-53566172
chr1:53566135-53566172
chr1:53566240-53566249
chr1:53566240-53566275
chr1:53566240-53566325
chr1:53566254-53566325
chr1:53566254-53566275
chr1:53566265-53566275
chr1:53566265-53566325
chr1:53566345-53566348
chr1:53566349-53566483
chr1:53566349-53566394
chr1:53566349-53566417
chr1:53566392-53566394
chr1:53566392-53566483
chr1:53566392-53566417
chr1:53566395-53566417
chr1:53566395-53566483
chr1:53566411-53566417
chr1:53566411-53566483
chr1:53566418-53566483
chr1:53566519-53566525
chr1:53566549-53566751
chr1:53566637-53566751
chr1:53566660-53566751
chr1:53566756-53566899
chr1:53566756-53566904
chr1:53566775-53566904
chr1:53566775-53566899
chr1:53566798-53566904
chr1:53566798-53566899
chr1:53566821-53566904
chr1:53566821-53566899
chr1:53566886-53566904
chr1:53566886-53566899
chr1:53566917-53567226
chr1:53566917-53567180
chr1:53566917-53567135
chr1:53566986-53567226
chr1:53566986-53567180
chr1:53566986-53567135
chr1:53567071-53567135
chr1:53567071-53567180
chr1:53567071-53567226
chr1:53567113-53567180
chr1:53567113-53567226
chr1:53567113-53567135
chr1:53567155-53567226
chr1:53567155-53567180
chr1:53567265-53567268
chr1:53567287-53567314
chr1:53567287-53567318
chr1:53567287-53567421
chr1:53567287-53567378
chr1:53567292-53567378
chr1:53567292-53567318
chr1:53567292-53567421
chr1:53567292-53567314
chr1:53567306-53567318
chr1:53567306-53567314
chr1:53567306-53567378
chr1:53567306-53567421
chr1:53567338-53567421
chr1:53567338-53567378
chr1:53567342-53567421
chr1:53567342-53567378
chr1:53567422-53567459
chr1:53567422-53567507
chr1:53567444-53567459
chr1:53567444-53567507
chr1:53567489-53567507
chr1:53575047-53575129
chr1:53675707-53675884
chr1:53779245-53779415
chr1:54048326-54048552
chr1:54382452-54382789
chr1:54497850-54497975
chr1:54804659-54804826
chr1:55160997-55161163
chr1:55273199-55273684
chr1:55553964-55554087
chr1:55617585-55617648
chr1:56256840-56256977
chr1:56320142-56320562
chr1:56320387-56320562
chr1:56649167-56649292
chr1:56948935-56949126
chr1:57162237-57162340
chr1:57202338-57202517
chr1:57926017-57926152
chr1:57949309-57949592
chr1:57950035-57950141
chr1:57953157-57953222
chr1:57967674-57967777
chr1:57984917-57985137
chr1:58314583-58314658
chr1:58988499-58988672
chr1:58995802-58995992
chr1:59041890-59042211
chr1:59041890-59042048
chr1:59042299-59042379
chr1:59248458-59248464
chr1:59553687-59553824
chr1:59781818-59782001
chr1:59808083-59808121
chr1:60287724-60287762
chr1:60409374-60409625
chr1:61127003-61127142
chr1:61142868-61143084
chr1:61150278-61150349
chr1:61228468-61228627
chr1:61454317-61454444
chr1:62336904-62337010
chr1:62538693-62538767
chr1:62627125-62627216
chr1:62947070-62947203
chr1:63297031-63297066
chr1:63303092-63303202
chr1:64193407-64193457
chr1:64655052-64655171
chr1:65023984-65024345
chr1:65313869-65314193
chr1:65455269-65455397
chr1:65455269-65455351
chr1:65518563-65518588
chr1:65532311-65532485
chr1:65532311-65532554
chr1:65983078-65983178
chr1:66078668-66078725
chr1:66255914-66255981
chr1:67077740-67077839
chr1:67133288-67133292
chr1:67143461-67143625
chr1:67181700-67181785
chr1:67412769-67412845
chr1:67476152-67476209
chr1:67476911-67477117
chr1:67865346-67865589
chr1:67882644-67882849
chr1:68152124-68152270
chr1:68588412-68588780
chr1:68590425-68590515
chr1:68590428-68590515
chr1:68591481-68591516
chr1:68591683-68591905
chr1:68598530-68598656
chr1:68603014-68603191
chr1:68656996-68657083
chr1:68766277-68766357
chr1:68883348-68883481
chr1:68884184-68884215
chr1:68884187-68884215
chr1:68885734-68885804
chr1:68930814-68930948
chr1:70174115-70174204
chr1:70339150-70339292
chr1:70757365-70757488
chr1:70759187-70759303
chr1:70799745-70799839
chr1:71534950-71535045
chr1:71929014-71929208
chr1:72031645-72031828
chr1:73020894-73021081
chr1:73023544-73023669
chr1:73232328-73232370
chr1:74667460-74667540
chr1:75170633-75170744
chr1:76257124-76257175
chr1:76257124-76257256
chr1:76257143-76257256
chr1:76257143-76257175
chr1:77165618-77165772
chr1:77165618-77166073
chr1:77165798-77166189
chr1:77165798-77166073
chr1:77602668-77602851
chr1:78162052-78162507
chr1:78162052-78162530
chr1:78162052-78162522
chr1:78162665-78163153
chr1:78185947-78186271
chr1:78996710-78996816
chr1:79102780-79102885
chr1:84342600-84342693
chr1:84422574-84422598
chr1:84663797-84663839
chr1:85029891-85029987
chr1:85047961-85048041
chr1:85061895-85061991
chr1:85062074-85062218
chr1:85062114-85062218
chr1:85063632-85063779
chr1:85127881-85128050
chr1:85184699-85184864
chr1:85238817-85238966
chr1:85625507-85625550
chr1:86093304-86093491
chr1:86821625-86821690
chr1:86840606-86840842
chr1:87038300-87038403
chr1:87038321-87038403
chr1:87194142-87194172
chr1:87627705-87627922
chr1:89344811-89344840
chr1:89534962-89535098
chr1:89583327-89583412
chr1:89583327-89583456
chr1:89585828-89585971
chr1:89585828-89585973
chr1:89591691-89591745
chr1:89614274-89614363
chr1:89615015-89615229
chr1:89829287-89829474
chr1:89889348-89889579
chr1:90060353-90060444
chr1:90062210-90062229
chr1:90457544-90457704
chr1:90457544-90458030
chr1:90475509-90475550
chr1:91264488-91264695
chr1:92641461-92641488
chr1:92716738-92716789
chr1:93646478-93646706
chr1:93988445-93988648
chr1:94280688-94280872
chr1:94359445-94359646
chr1:94458582-94458798
chr1:94458582-94458767
chr1:94466788-94467241
chr1:94467638-94467810
chr1:94467638-94467858
chr1:94467640-94467810
chr1:94467640-94467858
chr1:94495074-94495187
chr1:94495074-94495183
chr1:94511310-94511493
chr1:94511310-94511513
chr1:94649262-94649375
chr1:95007918-95008182
chr1:95008086-95008525
chr1:95008086-95008182
chr1:95086187-95086296
chr1:95103993-95104110
chr1:95107324-95107606
chr1:95235781-95235869
chr1:97876623-97876686
chr1:100385962-100386063
chr1:100474844-100474879
chr1:100474847-100474879
chr1:100642672-100642728
chr1:100686061-100686104
chr1:100901689-100901798
chr1:101471497-101471619
chr1:101546443-101546554
chr1:101546479-101546554
chr1:101629699-101630140
chr1:101707245-101707328
chr1:101803794-101803854
chr1:103360921-103361020
chr1:104082215-104082369
chr1:104089205-104089430
chr1:104096228-104096306
chr1:107295226-107295396
chr1:107331728-107331910
chr1:107332563-107332698
chr1:107373876-107374139
chr1:107381096-107381221
chr1:107386298-107386436
chr1:107425269-107425301
chr1:107828074-107828140
chr1:107828074-107828159
chr1:108584332-108584546
chr1:108699323-108699507
chr1:109242344-109242370
chr1:109295743-109295766
chr1:109295743-109295757
chr1:109299663-109299702
chr1:109420153-109420396
chr1:109478866-109479023
chr1:109489960-109490130
chr1:109608419-109608540
chr1:109817982-109818179
chr1:110091080-110091460
chr1:110091080-110091474
chr1:110127244-110127335
chr1:110561179-110561272
chr1:110561179-110561199
chr1:110587002-110587064
chr1:110652227-110652467
chr1:110679626-110679733
chr1:110679626-110679833
chr1:110737210-110737393
chr1:110742575-110742862
chr1:110742946-110743221
chr1:110873656-110873768
chr1:110893813-110893910
chr1:110932790-110932919
chr1:111470176-111470365
chr1:111709728-111709812
chr1:111781488-111781554
chr1:112016577-112016652
chr1:112016577-112016944
chr1:112154811-112154963
chr1:112162946-112162969
chr1:112243637-112243676
chr1:112719585-112719782
chr1:112813974-112814227
chr1:113002086-113002438
chr1:113121929-113121998
chr1:113242724-113242932
chr1:113242724-113242962
chr1:114244169-114244443
chr1:114285570-114285701
chr1:114292128-114292208
chr1:114440434-114440668
chr1:114518587-114518816
chr1:114986693-114986808
chr1:115253054-115253110
chr1:115260522-115260862
chr1:115261234-115261244
chr1:115261308-115261366
chr1:115261308-115261353
chr1:115262214-115262233
chr1:115262221-115262233
chr1:115262280-115262285
chr1:115266896-115266956
chr1:115266909-115266956
chr1:115273150-115273269
chr1:115273150-115273189
chr1:116526161-116526451
chr1:116575268-116575421
chr1:116575268-116575431
chr1:116576379-116576492
chr1:116576379-116576468
chr1:119575549-119575982
chr1:119575549-119576007
chr1:120038686-120038943
chr1:120076857-120076947
chr1:120467600-120467813
chr1:144615323-144615411
chr1:144705466-144705503
chr1:144853219-144853270
chr1:144854528-144854805
chr1:144854686-144854805
chr1:144930111-144930247
chr1:145004783-145005017
chr1:145004783-145004847
chr1:145014068-145014313
chr1:145014068-145014183
chr1:145017981-145017999
chr1:145382186-145382564
chr1:145382188-145382564
chr1:145441610-145441730
chr1:145441753-145442156
chr1:145507611-145507771
chr1:145515520-145515603
chr1:145532120-145532230
chr1:145532120-145532265
chr1:145537157-145537261
chr1:145537157-145537291
chr1:145537157-145537328
chr1:145615469-145615625
chr1:146526856-146526937
chr1:146650296-146650697
chr1:146650296-146650559
chr1:146650587-146650697
chr1:147379864-147379988
chr1:147816341-147816509
chr1:147817333-147817493
chr1:147826538-147826753
chr1:148558620-148558805
chr1:149769029-149769076
chr1:149783502-149783746
chr1:149830282-149830564
chr1:149936026-149936295
chr1:150020431-150020527
chr1:150239804-150239822
chr1:150316418-150316544
chr1:150457521-150457709
chr1:150599500-150599573
chr1:150602935-150602978
chr1:150621607-150621703
chr1:150669663-150669832
chr1:150814719-150814783
chr1:150815346-150815368
chr1:150815346-150815400
chr1:150833837-150833871
chr1:150945174-150945212
chr1:150970599-150970707
chr1:150970599-150970749
chr1:150970599-150970719
chr1:151027454-151027602
chr1:151027454-151027605
chr1:151027454-151027700
chr1:151114845-151115248
chr1:151237211-151237504
chr1:151267433-151267482
chr1:151281050-151281144
chr1:151373241-151373596
chr1:151675583-151675710
chr1:151676606-151676667
chr1:151683172-151683357
chr1:151696615-151696714
chr1:151728018-151728302
chr1:151732045-151732107
chr1:152020749-152020910
chr1:152020753-152020910
chr1:152198902-152198999
chr1:152883144-152883308
chr1:152883459-152883569
chr1:152883459-152883551
chr1:152883642-152883848
chr1:152883708-152883848
chr1:153028905-153029230
chr1:153028905-153029146
chr1:153302455-153302670
chr1:153302970-153303421
chr1:153316034-153316179
chr1:153330749-153330909
chr1:153330749-153330777
chr1:153330749-153330879
chr1:153330801-153330909
chr1:153330801-153330879
chr1:153333120-153333235
chr1:153333253-153333336
chr1:153333253-153333321
chr1:153507114-153507303
chr1:153507380-153507836
chr1:153516162-153516389
chr1:153516162-153516415
chr1:153516285-153516415
chr1:153516285-153516399
chr1:153516285-153516389
chr1:153533855-153534067
chr1:153533855-153534064
chr1:153580750-153580923
chr1:153588187-153588439
chr1:153595361-153595558
chr1:153597780-153597917
chr1:153597780-153597817
chr1:153604430-153604539
chr1:153703418-153703527
chr1:153932023-153932034
chr1:153949635-153949747
chr1:153949984-153950308
chr1:153973304-153973384
chr1:154165416-154165541
chr1:154192895-154193026
chr1:154214176-154214273
chr1:154245129-154245179
chr1:154304417-154304500
chr1:154524296-154524455
chr1:154524296-154524423
chr1:154686685-154686748
chr1:154686685-154686852
chr1:154686685-154686773
chr1:154686685-154686709
chr1:154686853-154686854
chr1:154686853-154686884
chr1:154686901-154687008
chr1:154686906-154687008
chr1:154686941-154687008
chr1:154913470-154913558
chr1:154918040-154918231
chr1:154918040-154918152
chr1:154918059-154918152
chr1:154918059-154918231
chr1:154919630-154919671
chr1:154942767-154943036
chr1:154942767-154943033
chr1:154987082-154987348
chr1:154987082-154987324
chr1:154987376-154987427
chr1:155018601-155018746
chr1:155105976-155106044
chr1:155105976-155106022
chr1:155105976-155105979
chr1:155160291-155160334
chr1:155166690-155167069
chr1:155166690-155167000
chr1:155169773-155169904
chr1:155178220-155178386
chr1:155187496-155187637
chr1:155232035-155232138
chr1:155288468-155288544
chr1:155288468-155288646
chr1:155306184-155306331
chr1:155410294-155410384
chr1:155630171-155630627
chr1:155850271-155850414
chr1:155850271-155850411
chr1:155884008-155884048
chr1:155979248-155979441
chr1:155979248-155979270
chr1:156058970-156059381
chr1:156109168-156109567
chr1:156149217-156149342
chr1:156203495-156203519
chr1:156203495-156203525
chr1:156243355-156243439
chr1:156571291-156571371
chr1:156641256-156641490
chr1:156641746-156642031
chr1:156717131-156717226
chr1:156719682-156719872
chr1:156894769-156894807
chr1:156894769-156894924
chr1:156909555-156909740
chr1:156909555-156909702
chr1:156956291-156956305
chr1:156957502-156957534
chr1:157012699-157012867
chr1:157280373-157280471
chr1:159208943-159209082
chr1:159209781-159209848
chr1:159751040-159751393
chr1:159888117-159888273
chr1:159888392-159888412
chr1:159902891-159903133
chr1:159903640-159903755
chr1:159905473-159905530
chr1:159905498-159905530
chr1:160105616-160105783
chr1:160105616-160105720
chr1:160109633-160110104
chr1:160144381-160144537
chr1:160144381-160144665
chr1:160183703-160183925
chr1:160287144-160287218
chr1:160326427-160326544
chr1:160326427-160326554
chr1:160378246-160378424
chr1:161080354-161080402
chr1:161187664-161187867
chr1:161212226-161212256
chr1:161571022-161571154
chr1:161574733-161574879
chr1:162538072-162538176
chr1:162559839-162559975
chr1:163114705-163114934
chr1:165637404-165637740
chr1:166246444-166246643
chr1:166882696-166883169
chr1:167905372-167905747
chr1:168032884-168032997
chr1:168545789-168545936
chr1:169510275-169510286
chr1:169510296-169510394
chr1:169510296-169510408
chr1:169510302-169510394
chr1:169510302-169510408
chr1:169510329-169510394
chr1:169510329-169510408
chr1:169510395-169510408
chr1:169510428-169510490
chr1:169510437-169510490
chr1:169510449-169510490
chr1:169510464-169510490
chr1:169510518-169510571
chr1:169510545-169510571
chr1:169510680-169510724
chr1:169510680-169510706
chr1:169558409-169558517
chr1:169824609-169824772
chr1:169824674-169824772
chr1:169824937-169825104
chr1:169825006-169825104
chr1:169825006-169825073
chr1:169831703-169831902
chr1:170631967-170632399
chr1:170631967-170632065
chr1:171526576-171526671
chr1:171526576-171526617
chr1:171526624-171526671
chr1:171526624-171526791
chr1:171526642-171526671
chr1:171526642-171526791
chr1:171526696-171526791
chr1:171526852-171527271
chr1:171538491-171538516
chr1:171560735-171560840
chr1:171605045-171605336
chr1:171605045-171605418
chr1:171605060-171605336
chr1:171605060-171605418
chr1:171605093-171605336
chr1:171605093-171605418
chr1:171605358-171605418
chr1:171607730-171607862
chr1:171607730-171607769
chr1:171608485-171608603
chr1:171611142-171611200
chr1:171620510-171620582
chr1:171672846-171673102
chr1:171819177-171819306
chr1:171819929-171820062
chr1:172572200-172572290
chr1:172587889-172588014
chr1:173371398-173371561
chr1:173393013-173393113
chr1:173446487-173446684
chr1:173450228-173450292
chr1:173672844-173673053
chr1:173672992-173673053
chr1:174989614-174989883
chr1:175891088-175891313
chr1:176113141-176113236
chr1:176234189-176234254
chr1:176492902-176492945
chr1:176517652-176517820
chr1:176521707-176522071
chr1:176523073-176523453
chr1:177995069-177995097
chr1:178451447-178451532
chr1:178676302-178676397
chr1:179013805-179013976
chr1:179057052-179057224
chr1:179834706-179835066
chr1:179851953-179852127
chr1:179869264-179869302
chr1:179869264-179869313
chr1:180244341-180244547
chr1:180244341-180244530
chr1:180256411-180256541
chr1:181382269-181382716
chr1:182277586-182278060
chr1:182352363-182352601
chr1:182353332-182353693
chr1:182353332-182353528
chr1:182356326-182356427
chr1:182356326-182356433
chr1:182806612-182807069
chr1:183097738-183097885
chr1:183481976-183482003
chr1:183575957-183576203
chr1:183585136-183585333
chr1:183585136-183585314
chr1:184081999-184082094
chr1:184088854-184088969
chr1:184090099-184090384
chr1:184478444-184478596
chr1:184478444-184478586
chr1:184580093-184580163
chr1:184580093-184580235
chr1:184634403-184634501
chr1:185060697-185060867
chr1:185089491-185089641
chr1:185265834-185265870
chr1:185343529-185343688
chr1:185344700-185345025
chr1:186358417-186358479
chr1:186439403-186439527
chr1:186595249-186595448
chr1:189910092-189910243
chr1:192094471-192094548
chr1:192169692-192169787
chr1:192207610-192207676
chr1:192208843-192208920
chr1:192356762-192356944
chr1:192926434-192926552
chr1:193013179-193013459
chr1:196227447-196227625
chr1:196644580-196644659
chr1:196648075-196648216
chr1:196659184-196659369
chr1:196659184-196659210
chr1:196689437-196689537
chr1:196703414-196703554
chr1:197091289-197091725
chr1:197136917-197137047
chr1:197360544-197360895
chr1:197379927-197380070
chr1:197379927-197380125
chr1:197411261-197411664
chr1:200636489-200636756
chr1:200819001-200819137
chr1:200819253-200819362
chr1:201178715-201178858
chr1:201178715-201178822
chr1:201178769-201178858
chr1:201178769-201178822
chr1:201178931-201179304
chr1:201178931-201179200
chr1:201178931-201179146
chr1:201179399-201179628
chr1:201179399-201179686
chr1:201179399-201179524
chr1:201179399-201179578
chr1:201179417-201179578
chr1:201179417-201179628
chr1:201179417-201179686
chr1:201179417-201179524
chr1:201179521-201179686
chr1:201179521-201179578
chr1:201179521-201179524
chr1:201179521-201179628
chr1:201179737-201179794
chr1:201179737-201179848
chr1:201179741-201179848
chr1:201179741-201179794
chr1:201179903-201179938
chr1:201180061-201180118
chr1:201180061-201180064
chr1:201180119-201180262
chr1:201180119-201180226
chr1:201180169-201180226
chr1:201180169-201180262
chr1:201180173-201180262
chr1:201180173-201180226
chr1:201180185-201180262
chr1:201180185-201180226
chr1:201180281-201180334
chr1:201180335-201180442
chr1:201180335-201180496
chr1:201180371-201180442
chr1:201180371-201180496
chr1:201180443-201180496
chr1:201180551-201180604
chr1:201180605-201180749
chr1:201180659-201180749
chr1:201398727-201398919
chr1:201557667-201557777
chr1:201820824-201820858
chr1:201859444-201859715
chr1:201862682-201862855
chr1:201869446-201869449
chr1:201869446-201869447
chr1:201915055-201915481
chr1:201915288-201915481
chr1:201926643-201926702
chr1:201966533-201966973
chr1:201980257-201980678
chr1:201981979-201982146
chr1:201982598-201982768
chr1:201982598-201982753
chr1:201982707-201982768
chr1:201982707-201982753
chr1:201982944-201983286
chr1:201982964-201983286
chr1:202087517-202087999
chr1:202104433-202104440
chr1:202173763-202173785
chr1:202173781-202173785
chr1:202173827-202174193
chr1:202173837-202174193
chr1:202309093-202309106
chr1:202521007-202521185
chr1:202556806-202557127
chr1:202556806-202557081
chr1:202560956-202561163
chr1:202573668-202573749
chr1:202573668-202573800
chr1:202593975-202593986
chr1:202594119-202594243
chr1:202746450-202746475
chr1:202988304-202988416
chr1:203147672-203147701
chr1:203148527-203148707
chr1:203148527-203148713
chr1:203148527-203148553
chr1:203148545-203148553
chr1:203148545-203148713
chr1:203148545-203148707
chr1:203150491-203150504
chr1:203151305-203151432
chr1:203152769-203152891
chr1:203316987-203317252
chr1:203452435-203452768
chr1:203455909-203455967
chr1:203456942-203457233
chr1:203456942-203457406
chr1:203457266-203457406
chr1:203467803-203467979
chr1:203468860-203468979
chr1:203470081-203470104
chr1:203473108-203473181
chr1:203473158-203473181
chr1:203473169-203473181
chr1:203473870-203473993
chr1:203474262-203474347
chr1:203474461-203474688
chr1:203479800-203479882
chr1:203771697-203771793
chr1:203803065-203803230
chr1:203889603-203889620
chr1:203901294-203901474
chr1:204369781-204369917
chr1:204379207-204379613
chr1:204987010-204987206
chr1:205274544-205274742
chr1:205274559-205274742
chr1:205274568-205274742
chr1:205526343-205526598
chr1:205527295-205527427
chr1:205587826-205587948
chr1:206225195-206225391
chr1:206564657-206564779
chr1:206632931-206633025
chr1:206902744-206902820
chr1:207234854-207234997
chr1:207238614-207238639
chr1:207303516-207303619
chr1:207308039-207308125
chr1:207510292-207510595
chr1:207510383-207510595
chr1:207513732-207513853
chr1:207539062-207539209
chr1:207978615-207978751
chr1:208133460-208133758
chr1:208427839-208427966
chr1:209605003-209605425
chr1:209964324-209964367
chr1:210676938-210677122
chr1:210688132-210688296
chr1:210734249-210734457
chr1:210852462-210852519
chr1:210853839-210853994
chr1:210870822-210870915
chr1:210881933-210881957
chr1:210883987-210884029
chr1:210914083-210914238
chr1:211444839-211445201
chr1:211444839-211445216
chr1:211444870-211445201
chr1:211445038-211445201
chr1:211445038-211445216
chr1:211472925-211473047
chr1:211568294-211568343
chr1:211650369-211650561
chr1:211650369-211650538
chr1:211656461-211656566
chr1:211656734-211656793
chr1:211665531-211666026
chr1:211952487-211952543
chr1:211969771-211969909
chr1:212641358-212641703
chr1:212965631-212965811
chr1:213043396-213043510
chr1:214089278-214089442
chr1:214154639-214154755
chr1:214160923-214161037
chr1:214161177-214161281
chr1:214161177-214161275
chr1:214161664-214161736
chr1:214162176-214162478
chr1:214162176-214162652
chr1:214162968-214163124
chr1:214189161-214189191
chr1:214559299-214559493
chr1:215741429-215741577
chr1:215757949-215758125
chr1:216046233-216046399
chr1:218096012-218096098
chr1:218115406-218115564
chr1:219391860-219392054
chr1:219467403-219467838
chr1:219497276-219497466
chr1:219505585-219505812
chr1:219564294-219564456
chr1:219605402-219605538
chr1:220316262-220316476
chr1:220943723-220943898
chr1:221005870-221006200
chr1:221509205-221509291
chr1:221993244-221993338
chr1:222089131-222089277
chr1:222248466-222248571
chr1:222424857-222425014
chr1:222424860-222425014
chr1:222424894-222425014
chr1:222426341-222426416
chr1:222437719-222437944
chr1:222683511-222684000
chr1:222731473-222731610
chr1:222739816-222739867
chr1:222835800-222835871
chr1:223010139-223010225
chr1:223722449-223722745
chr1:223804025-223804179
chr1:224008234-224008369
chr1:224139495-224139595
chr1:224139692-224139993
chr1:224201639-224202117
chr1:224201639-224201958
chr1:224201639-224202099
chr1:224203981-224203985
chr1:224217383-224217573
chr1:224454706-224454925
chr1:224584869-224585028
chr1:224605962-224606074
chr1:224620672-224620967
chr1:224644561-224644623
chr1:225335893-225335987
chr1:226030408-226030544
chr1:226248691-226248782
chr1:226258876-226258909
chr1:227035903-227035942
chr1:227289549-227289632
chr1:227843339-227843464
chr1:228158474-228158972
chr1:228285946-228286393
chr1:228310493-228310555
chr1:228312522-228312742
chr1:228334151-228334346
chr1:228407025-228407300
chr1:228481923-228481998
chr1:228482627-228482744
chr1:228492824-228493087
chr1:228674703-228675186
chr1:228918063-228918473
chr1:229116924-229117016
chr1:229227253-229227313
chr1:229227253-229227484
chr1:230075662-230075716
chr1:230075996-230076145
chr1:230691936-230692107
chr1:230826999-230827310
chr1:230832428-230832585
chr1:230838101-230838251
chr1:231500073-231500203
chr1:231500073-231500395
chr1:232187215-232187247
chr1:232187571-232187653
chr1:232187963-232188065
chr1:232397480-232397569
chr1:232432065-232432094
chr1:232669236-232669329
chr1:232744573-232744734
chr1:232744658-232744734
chr1:233495243-233495280
chr1:234545235-234545319
chr1:234877851-234877887
chr1:234882611-234882750
chr1:235158068-235158253
chr1:235340360-235340523
chr1:235620474-235620559
chr1:235973097-235973296
chr1:236370433-236370580
chr1:236406129-236406209
chr1:237926194-237926211
chr1:238785196-238785242
chr1:239950422-239950477
chr1:239989650-239989805
chr1:243418686-243418828
chr1:244216402-244216502
chr1:244749574-244749663
chr1:244817215-244817339
chr1:245005246-245005352
chr1:245006343-245006483
chr1:245027295-245027363
chr1:245185471-245185598
chr1:246781560-246781703
chr1:247028204-247028639
chr1:249107636-249107799
chr1:249150491-249150644
chr2:46249-46511
chr2:219747-219854
chr2:244791-244987
chr2:244791-244984
chr2:290985-291216
chr2:296995-297049
chr2:306729-306798
chr2:665624-665925
chr2:1285029-1285063
chr2:1317390-1317622
chr2:1527947-1528041
chr2:1528154-1528506
chr2:1532206-1532304
chr2:1534352-1534531
chr2:1534352-1534510
chr2:1534417-1534510
chr2:1534417-1534531
chr2:1537653-1537748
chr2:1599717-1600173
chr2:1599717-1599781
chr2:1599719-1600173
chr2:1599719-1599781
chr2:1600442-1600748
chr2:1611987-1612137
chr2:1706846-1706987
chr2:1706846-1707036
chr2:3184682-3184938
chr2:3184736-3184938
chr2:3184778-3184938
chr2:3184994-3185083
chr2:3481917-3482050
chr2:3489508-3489615
chr2:3508609-3508627
chr2:3583788-3583903
chr2:7023057-7023212
chr2:7066131-7066465
chr2:7807978-7808055
chr2:9476165-9476173
chr2:9546288-9546410
chr2:9548244-9548334
chr2:9548244-9548330
chr2:9708458-9708855
chr2:9893930-9894392
chr2:10019650-10019904
chr2:10019994-10020096
chr2:10020007-10020096
chr2:10023295-10023327
chr2:10440968-10441139
chr2:10714873-10715229
chr2:10748298-10748394
chr2:10910123-10910181
chr2:11324792-11324895
chr2:11324809-11324895
chr2:11485400-11485815
chr2:11590134-11590250
chr2:11850658-11850723
chr2:11888696-11888866
chr2:11959690-11959724
chr2:11959690-11959876
chr2:12334706-12334918
chr2:12857976-12858254
chr2:13101966-13102087
chr2:13128344-13128406
chr2:13424956-13425144
chr2:15223989-15224043
chr2:16576703-16576719
chr2:17151033-17151125
chr2:17695634-17695733
chr2:17909587-17909801
chr2:18745087-18745292
chr2:18825436-18825566
chr2:18869475-18869594
chr2:19125111-19125164
chr2:19288998-19289117
chr2:19289013-19289117
chr2:20081325-20081647
chr2:20101237-20101734
chr2:20184796-20185103
chr2:20402023-20402057
chr2:20402023-20402072
chr2:20402058-20402072
chr2:20477956-20478062
chr2:20477956-20478218
chr2:20815402-20815683
chr2:21950437-21950461
chr2:22193717-22193816
chr2:22198489-22198681
chr2:24365494-24365616
chr2:24367347-24367441
chr2:24469000-24469189
chr2:24469000-24469156
chr2:24719189-24719368
chr2:24816539-24816590
chr2:24933807-24933980
chr2:25046128-25046224
chr2:25333941-25333964
chr2:25464468-25464576
chr2:25464468-25464544
chr2:26152831-26152932
chr2:26256290-26256622
chr2:26433564-26433683
chr2:27459915-27460034
chr2:27479254-27479297
chr2:27589353-27589775
chr2:27659917-27659972
chr2:27659917-27659961
chr2:28604056-28604303
chr2:28633340-28633442
chr2:28971686-28971829
chr2:28971686-28971809
chr2:29002975-29003097
chr2:29014779-29014869
chr2:29022147-29022603
chr2:29022147-29022299
chr2:29022147-29022165
chr2:29022147-29022180
chr2:29238467-29238543
chr2:29269513-29269584
chr2:29269876-29270076
chr2:29286576-29286761
chr2:29286576-29286757
chr2:29291918-29292021
chr2:30211368-30211460
chr2:31031910-31031950
chr2:31477703-31477857
chr2:31570754-31570949
chr2:31570754-31570869
chr2:32168074-32168256
chr2:32264271-32264395
chr2:32264271-32264388
chr2:32417992-32418022
chr2:32435923-32436030
chr2:32534384-32534821
chr2:32535474-32535903
chr2:32694481-32694682
chr2:32694481-32694686
chr2:32738007-32738221
chr2:35668842-35668971
chr2:36586047-36586169
chr2:36615115-36615218
chr2:36687123-36687237
chr2:36687123-36687240
chr2:36689056-36689117
chr2:36755679-36755829
chr2:36756023-36756105
chr2:36770901-36771128
chr2:36811837-36811966
chr2:36964969-36965077
chr2:36966535-36966710
chr2:36993303-36993533
chr2:37111663-37111749
chr2:37308744-37308898
chr2:37338225-37338282
chr2:37485459-37485548
chr2:37520065-37520119
chr2:38177422-38177515
chr2:38328066-38328208
chr2:38374959-38375140
chr2:38374959-38375031
chr2:38409739-38409786
chr2:38411472-38411537
chr2:38426946-38427226
chr2:38547496-38547509
chr2:38791966-38792135
chr2:38960608-38960758
chr2:39130574-39130737
chr2:39130633-39130737
chr2:39212360-39212504
chr2:39861645-39861783
chr2:39964081-39964199
chr2:39964081-39964218
chr2:39978233-39978330
chr2:40740896-40740974
chr2:40741452-40741530
chr2:40760329-40760398
chr2:40762034-40762214
chr2:40866233-40866285
chr2:41064312-41064468
chr2:41197349-41197403
chr2:41393603-41393695
chr2:41646068-41646181
chr2:42578161-42578499
chr2:42578161-42578495
chr2:42913074-42913233
chr2:42981773-42981941
chr2:42994140-42994287
chr2:43037761-43037817
chr2:43114988-43115208
chr2:43147494-43147554
chr2:43148774-43148816
chr2:43160631-43160721
chr2:43160841-43160892
chr2:43176311-43176474
chr2:43180230-43180342
chr2:43198322-43198466
chr2:43451666-43451773
chr2:43451666-43451968
chr2:43451975-43452264
chr2:43451993-43452264
chr2:43452284-43452673
chr2:43765470-43765705
chr2:43765470-43765630
chr2:44032295-44032385
chr2:44037520-44037663
chr2:44184865-44185096
chr2:44550075-44550550
chr2:44732772-44732869
chr2:45054453-45054521
chr2:45165074-45165235
chr2:45773456-45773499
chr2:46395428-46395594
chr2:46395465-46395594
chr2:46552979-46553015
chr2:46605879-46605906
chr2:46768457-46768592
chr2:46803888-46804018
chr2:46807492-46807591
chr2:46808071-46808306
chr2:46875154-46875277
chr2:47387180-47387338
chr2:48824671-48825004
chr2:54078622-54078709
chr2:54078622-54078636
chr2:54201071-54201186
chr2:54885879-54885982
chr2:54895622-54895985
chr2:55173797-55173811
chr2:55180433-55180453
chr2:55309314-55309443
chr2:55367096-55367182
chr2:55374805-55375116
chr2:55375055-55375116
chr2:55378206-55378338
chr2:55397326-55397406
chr2:55441139-55441282
chr2:55556558-55556655
chr2:55559275-55559568
chr2:55765857-55766064
chr2:55792292-55792347
chr2:55801505-55801537
chr2:55818641-55818711
chr2:55818641-55818831
chr2:56093980-56094369
chr2:56093980-56094361
chr2:56144800-56145184
chr2:56145049-56145184
chr2:56145049-56145216
chr2:56145279-56145402
chr2:56145279-56145515
chr2:56149045-56149259
chr2:56149701-56149826
chr2:56606885-56606983
chr2:57607188-57607265
chr2:57896504-57896556
chr2:60660588-60660696
chr2:61012852-61012981
chr2:61021109-61021326
chr2:61083924-61084055
chr2:61240436-61240619
chr2:61345141-61345251
chr2:61414003-61414164
chr2:61442024-61442195
chr2:61453404-61453879
chr2:61453663-61453879
chr2:61541136-61541288
chr2:61566133-61566172
chr2:61756067-61756294
chr2:62026910-62027022
chr2:62026910-62027004
chr2:62027493-62027705
chr2:62053071-62053140
chr2:62053413-62053734
chr2:62053413-62053723
chr2:62115334-62115389
chr2:62677004-62677155
chr2:62728397-62728458
chr2:63120231-63120266
chr2:63275304-63275686
chr2:63284296-63284593
chr2:64112761-64113020
chr2:64147035-64147129
chr2:64149573-64149714
chr2:64324196-64324411
chr2:64331412-64331756
chr2:64550876-64550956
chr2:64692000-64692117
chr2:65275088-65275346
chr2:65278413-65278471
chr2:65535630-65535707
chr2:65609026-65609281
chr2:66321239-66321310
chr2:66358137-66358280
chr2:66360968-66361077
chr2:66670862-66670938
chr2:67548937-67548976
chr2:67684972-67685101
chr2:67685016-67685101
chr2:67687008-67687154
chr2:67712566-67712649
chr2:67712754-67712880
chr2:67712754-67712876
chr2:67712754-67712819
chr2:67727816-67727924
chr2:67727972-67728019
chr2:68546386-68546598
chr2:68546386-68546454
chr2:68559789-68559952
chr2:69303857-69303868
chr2:69626693-69626743
chr2:69675928-69676163
chr2:69685236-69685490
chr2:69688303-69688414
chr2:69990027-69990208
chr2:69990033-69990208
chr2:69990037-69990208
chr2:70068616-70068684
chr2:70452597-70452700
chr2:70780316-70780524
chr2:71052332-71052458
chr2:71126796-71127066
chr2:71126829-71127066
chr2:71154267-71154515
chr2:71187685-71187794
chr2:71188634-71188823
chr2:71203325-71203438
chr2:71295554-71295971
chr2:71410358-71410682
chr2:71656427-71656464
chr2:72427998-72428045
chr2:73301050-73301390
chr2:73308773-73308791
chr2:73677064-73677348
chr2:73787740-73787897
chr2:73842394-73842507
chr2:73947980-73948103
chr2:74635234-74635340
chr2:74639775-74639863
chr2:74654633-74654719
chr2:74750227-74750345
chr2:74754076-74754178
chr2:74754076-74754186
chr2:74754076-74754279
chr2:74754339-74754490
chr2:74754339-74754436
chr2:74911306-74911389
chr2:74911306-74911424
chr2:74948901-74948960
chr2:74959112-74959272
chr2:74959957-74960194
chr2:75157717-75158170
chr2:75213718-75213788
chr2:75794493-75794599
chr2:75858563-75858707
chr2:76309751-76309818
chr2:76356654-76356769
chr2:77634928-77635047
chr2:82358207-82358365
chr2:82362306-82362323
chr2:84651037-84651135
chr2:84663176-84663308
chr2:85056584-85056902
chr2:85133395-85133613
chr2:85133490-85133613
chr2:85168338-85168423
chr2:85419544-85419653
chr2:85554102-85554459
chr2:85554102-85554409
chr2:85554102-85554438
chr2:85554102-85554383
chr2:85554466-85554493
chr2:85554466-85554509
chr2:85554502-85554509
chr2:85617243-85617388
chr2:85628918-85629159
chr2:85696840-85697274
chr2:85769290-85769496
chr2:85769290-85769337
chr2:85769290-85769478
chr2:85770090-85770157
chr2:85808934-85808999
chr2:86120931-86121051
chr2:86131205-86131680
chr2:86132108-86132245
chr2:86363641-86363685
chr2:86364108-86364183
chr2:86447093-86447244
chr2:86447093-86447263
chr2:87400039-87400228
chr2:87550468-87550819
chr2:87587777-87588267
chr2:87588012-87588267
chr2:87591059-87591121
chr2:87591059-87591078
chr2:87591099-87591121
chr2:87591278-87591398
chr2:87591560-87591610
chr2:87591814-87592237
chr2:87592268-87592456
chr2:87592400-87592456
chr2:89124489-89124970
chr2:89871022-89871340
chr2:90527989-90528205
chr2:91739959-91740209
chr2:91817575-91817788
chr2:92305861-92306210
chr2:95425026-95425223
chr2:95776722-95776749
chr2:95802406-95802512
chr2:95821281-95821402
chr2:96047206-96047414
chr2:96498330-96498474
chr2:96499499-96499526
chr2:96500366-96500595
chr2:96922232-96922302
chr2:96950123-96950314
chr2:96950123-96950323
chr2:96960099-96960173
chr2:97259036-97259380
chr2:97260017-97260487
chr2:97260349-97260487
chr2:97464796-97464963
chr2:98105804-98106251
chr2:98164715-98164738
chr2:98166567-98166629
chr2:98262721-98263097
chr2:98262748-98263097
chr2:98263032-98263097
chr2:98263783-98263906
chr2:98263788-98263906
chr2:98263795-98263906
chr2:98274427-98274580
chr2:98274427-98274582
chr2:98274427-98274610
chr2:98275858-98275940
chr2:99226223-99226288
chr2:99226624-99226738
chr2:99347724-99348158
chr2:99388452-99388605
chr2:99919356-99919476
chr2:99992813-99992896
chr2:100021082-100021140
chr2:100021082-100021397
chr2:100928509-100928550
chr2:101180878-101180921
chr2:101518193-101518223
chr2:101551322-101551593
chr2:102021543-102021771
chr2:102788679-102788916
chr2:102788682-102788916
chr2:103067576-103068050
chr2:104731256-104731502
chr2:104731614-104731744
chr2:105470894-105470943
chr2:106494879-106495047
chr2:107997514-107997627
chr2:108068609-108068778
chr2:108927318-108927377
chr2:108938724-108938917
chr2:109385716-109385793
chr2:109389619-109389810
chr2:110310232-110310283
chr2:110907359-110907430
chr2:111133013-111133354
chr2:111133026-111133354
chr2:111133133-111133354
chr2:112738450-112738501
chr2:112852805-112852876
chr2:112969971-112970337
chr2:113000526-113000637
chr2:113000526-113001024
chr2:113096474-113096530
chr2:113123440-113123519
chr2:113142100-113142240
chr2:113341758-113342063
chr2:113341758-113342090
chr2:113341944-113342063
chr2:113341944-113342090
chr2:113348354-113348828
chr2:113348354-113348546
chr2:113373912-113374008
chr2:113373912-113374011
chr2:113377040-113377166
chr2:113377040-113377151
chr2:113379644-113379776
chr2:113379644-113379851
chr2:113528375-113528473
chr2:113890237-113890415
chr2:113966216-113966640
chr2:114029413-114029548
chr2:114029413-114029836
chr2:114086256-114086354
chr2:114312759-114312778
chr2:114326217-114326313
chr2:114391496-114391563
chr2:114426057-114426202
chr2:114497539-114497609
chr2:118850848-118850955
chr2:118850866-118850955
chr2:118851945-118852063
chr2:120039327-120039454
chr2:120444212-120444268
chr2:121624275-121624366
chr2:122188400-122188432
chr2:122406210-122406259
chr2:126512997-126513200
chr2:126542501-126542542
chr2:126543734-126543878
chr2:126543765-126543878
chr2:126581625-126581731
chr2:127808748-127808815
chr2:127820460-127820544
chr2:127820460-127820610
chr2:127963476-127963593
chr2:127963476-127963666
chr2:127982459-127982662
chr2:127982459-127982801
chr2:128185687-128185840
chr2:128243450-128243609
chr2:128258667-128258799
chr2:128410539-128410799
chr2:128918114-128918165
chr2:128928343-128928439
chr2:130623735-130623827
chr2:131129120-131129380
chr2:131513256-131513636
chr2:131793277-131793409
chr2:131798985-131799035
chr2:132249831-132250292
chr2:135630137-135630294
chr2:135840038-135840173
chr2:135918410-135918565
chr2:135984003-135984078
chr2:136377095-136377256
chr2:136453098-136453476
chr2:136688052-136688169
chr2:136772226-136772332
chr2:137279838-137279984
chr2:137380024-137380077
chr2:138746135-138746213
chr2:139049373-139049536
chr2:140003639-140003869
chr2:140013964-140014291
chr2:140081493-140081638
chr2:140088304-140088795
chr2:140498198-140498247
chr2:144398689-144398830
chr2:144893769-144893885
chr2:145815218-145815295
chr2:146016754-146016912
chr2:148811502-148811619
chr2:149067699-149067855
chr2:149067699-149067859
chr2:149263330-149263399
chr2:149493558-149493675
chr2:150444178-150444387
chr2:150840613-150840673
chr2:152341516-152341895
chr2:152379251-152379349
chr2:152623556-152623767
chr2:152633110-152633241
chr2:153432783-153432889
chr2:153501428-153501855
chr2:153574507-153574509
chr2:153574507-153574633
chr2:154589282-154589343
chr2:154869578-154869622
chr2:155299555-155299584
chr2:155547196-155547660
chr2:156856216-156856302
chr2:156881009-156881088
chr2:156881009-156881119
chr2:157694387-157694458
chr2:157742974-157743074
chr2:157912700-157912790
chr2:159475108-159475227
chr2:159477795-159477933
chr2:159517769-159517962
chr2:159534711-159534911
chr2:159534711-159534792
chr2:159664184-159664302
chr2:159666233-159666263
chr2:159666233-159666405
chr2:159695267-159695402
chr2:159695267-159695430
chr2:159932987-159933040
chr2:160035657-160035674
chr2:160094536-160094586
chr2:160097582-160097626
chr2:160268418-160268506
chr2:160491696-160491768
chr2:160605001-160605060
chr2:160605004-160605060
chr2:160636579-160636582
chr2:160636579-160636693
chr2:161056769-161056926
chr2:161411748-161411829
chr2:162019625-162019964
chr2:162834254-162834270
chr2:162931535-162931652
chr2:162931988-162932121
chr2:164468839-164469094
chr2:165535278-165535393
chr2:165768824-165768945
chr2:165802094-165802237
chr2:165802094-165802181
chr2:165806445-165806643
chr2:165808865-165809291
chr2:165815565-165815653
chr2:165815765-165815870
chr2:165815765-165815839
chr2:165817409-165817477
chr2:165997241-165997348
chr2:166051406-166051593
chr2:166447239-166447281
chr2:166689021-166689223
chr2:166740300-166740528
chr2:168503419-168503476
chr2:168699832-168700055
chr2:169107336-169107364
chr2:170058480-170058509
chr2:170097015-170097029
chr2:170362000-170362210
chr2:170606451-170606496
chr2:170663299-170663402
chr2:170668735-170669034
chr2:170910329-170910514
chr2:171504493-171504671
chr2:171636303-171636398
chr2:171638751-171638899
chr2:172290393-172290780
chr2:172313732-172313861
chr2:172585213-172585356
chr2:173338853-173338993
chr2:173423859-173423985
chr2:173460542-173460751
chr2:173535523-173535612
chr2:173598505-173598757
chr2:173895374-173895451
chr2:174281867-174281879
chr2:174779186-174779307
chr2:175260279-175260363
chr2:176800436-176800518
chr2:176832350-176832550
chr2:176900533-176900651
chr2:176906233-176906362
chr2:176913739-176913877
chr2:176918024-176918101
chr2:176918623-176918750
chr2:177651604-177651715
chr2:177653947-177654091
chr2:177682055-177682380
chr2:178076833-178077045
chr2:178081591-178081665
chr2:178082219-178082228
chr2:178087251-178087360
chr2:178096617-178096758
chr2:178306848-178306963
chr2:179439920-179440053
chr2:179517380-179517463
chr2:179517575-179517658
chr2:179517768-179517851
chr2:179518154-179518394
chr2:179522289-179522308
chr2:179522289-179522494
chr2:179540398-179540832
chr2:179559235-179559400
chr2:179600455-179600599
chr2:179620952-179621049
chr2:179623718-179623899
chr2:179638954-179639242
chr2:180012879-180013018
chr2:180568198-180568300
chr2:180573747-180573823
chr2:180592964-180593013
chr2:181234629-181234804
chr2:181856395-181856598
chr2:181908598-181908624
chr2:181925445-181925539
chr2:182766029-182766115
chr2:182771003-182771141
chr2:182775853-182775960
chr2:182781327-182781408
chr2:183730929-183731199
chr2:183730929-183731182
chr2:183731198-183731199
chr2:183731290-183731648
chr2:183731290-183731333
chr2:183731349-183731648
chr2:183788160-183788332
chr2:183807875-183808027
chr2:184053226-184053491
chr2:184350283-184350350
chr2:184389796-184390111
chr2:184450928-184451018
chr2:184473658-184473762
chr2:184750724-184750735
chr2:184764890-184764995
chr2:185197521-185197620
chr2:185244885-185245013
chr2:185298042-185298231
chr2:186298824-186298914
chr2:186298828-186298914
chr2:186347761-186347818
chr2:186622307-186622537
chr2:186648680-186648857
chr2:186648680-186648696
chr2:186652839-186652940
chr2:186690743-186690801
chr2:186815371-186815488
chr2:186815371-186815485
chr2:187315684-187315780
chr2:187388169-187388217
chr2:187495763-187495847
chr2:187605424-187605602
chr2:188056562-188056605
chr2:189858024-189858177
chr2:190072933-190073083
chr2:190089874-190090058
chr2:190275167-190275290
chr2:190620106-190620286
chr2:190620106-190620281
chr2:190647261-190647328
chr2:190935882-190936006
chr2:190994173-190994368
chr2:191003478-191003656
chr2:191004234-191004329
chr2:191006202-191006259
chr2:191006723-191006877
chr2:191085123-191085206
chr2:191167962-191168101
chr2:191273141-191273198
chr2:191320128-191320297
chr2:191438080-191438145
chr2:191438084-191438145
chr2:191554973-191555202
chr2:191745648-191745892
chr2:192110645-192111130
chr2:192112621-192112734
chr2:192126456-192126643
chr2:192558233-192558280
chr2:192600642-192600876
chr2:192918206-192918300
chr2:196069702-196069758
chr2:196709132-196709172
chr2:197649492-197649653
chr2:197649492-197649643
chr2:197766377-197766422
chr2:198284878-198285297
chr2:198436706-198437004
chr2:198436706-198437001
chr2:198481676-198481797
chr2:200804624-200804681
chr2:200826508-200826595
chr2:200826550-200826595
chr2:200826689-200826830
chr2:200847262-200847398
chr2:200851952-200852061
chr2:201263685-201263719
chr2:201296228-201296260
chr2:201475598-201475719
chr2:201719273-201719418
chr2:201745926-201746023
chr2:201785782-201785862
chr2:201972767-201972862
chr2:201979667-201979729
chr2:201979667-201979731
chr2:202027216-202027280
chr2:202027340-202027829
chr2:202154573-202154582
chr2:202227317-202227409
chr2:202264157-202264216
chr2:202359447-202359501
chr2:202359447-202359482
chr2:202502133-202502161
chr2:202560957-202561124
chr2:202901529-202901537
chr2:203149347-203149377
chr2:203164442-203164492
chr2:203186575-203186650
chr2:203850833-203850861
chr2:204168211-204168292
chr2:204272607-204272725
chr2:204315271-204315604
chr2:204456090-204456239
chr2:206952449-206952812
chr2:206959675-206959709
chr2:207145274-207145426
chr2:207145274-207145317
chr2:207156735-207156840
chr2:207156738-207156840
chr2:207156776-207156840
chr2:207655298-207655410
chr2:207705831-207705955
chr2:207731421-207731701
chr2:207744107-207744164
chr2:208619681-208620094
chr2:208631731-208631766
chr2:208631753-208631766
chr2:208986844-208986946
chr2:209152043-209152140
chr2:209257525-209257706
chr2:209328901-209328949
chr2:209644311-209644445
chr2:210444315-210444479
chr2:210444315-210444681
chr2:210444339-210444479
chr2:210444339-210444681
chr2:210758887-210759090
chr2:210884393-210884673
chr2:210884397-210884604
chr2:210884397-210884684
chr2:210937924-210937975
chr2:211019876-211020306
chr2:213854499-213854647
chr2:213854499-213854610
chr2:213859507-213859646
chr2:213859987-213860066
chr2:214207522-214207612
chr2:216224011-216224190
chr2:216236745-216237023
chr2:216236745-216237098
chr2:216238067-216238260
chr2:216256318-216256537
chr2:216256318-216256517
chr2:216256424-216256517
chr2:216820278-216820407
chr2:216841285-216841415
chr2:217423405-217423466
chr2:217433062-217433242
chr2:217537986-217538001
chr2:217538178-217538268
chr2:217538178-217538397
chr2:217674539-217674635
chr2:218665025-218665072
chr2:218667370-218667860
chr2:218753980-218754172
chr2:218753996-218754172
chr2:218851502-218851668
chr2:218854888-218855096
chr2:219174700-219174884
chr2:219177555-219177592
chr2:219343430-219343588
chr2:219491256-219491328
chr2:219547044-219547065
chr2:219549565-219549664
chr2:219683015-219683109
chr2:219854980-219855121
chr2:219854980-219855105
chr2:219857752-219857978
chr2:219857752-219857902
chr2:220037236-220037366
chr2:220046737-220047030
chr2:220046737-220046858
chr2:220098858-220099010
chr2:220099554-220100034
chr2:220099554-220100015
chr2:220147883-220148006
chr2:220149321-220149557
chr2:220369576-220369590
chr2:220397985-220398284
chr2:220397985-220398130
chr2:220404113-220404197
chr2:220404574-220404872
chr2:220405020-220405189
chr2:220406257-220406580
chr2:220421336-220421455
chr2:220421336-220421445
chr2:220421336-220421402
chr2:220423934-220424219
chr2:220493698-220493793
chr2:223167215-223167380
chr2:223477986-223478096
chr2:223512700-223512844
chr2:223756982-223757019
chr2:225343319-225343336
chr2:225421012-225421161
chr2:225811564-225811906
chr2:227838525-227838562
chr2:227844833-227844899
chr2:227846916-227846986
chr2:227846939-227846986
chr2:227950688-227950870
chr2:228143431-228143644
chr2:228211924-228212096
chr2:228212059-228212096
chr2:228291166-228291333
chr2:228476221-228476372
chr2:230723734-230723936
chr2:230787368-230787715
chr2:230787598-230787715
chr2:231265697-231265778
chr2:231675354-231675561
chr2:232031095-232031205
chr2:232031115-232031205
chr2:232080302-232080448
chr2:232154618-232154732
chr2:232210582-232210695
chr2:232320154-232320162
chr2:232326566-232326623
chr2:232326566-232326582
chr2:232326599-232326623
chr2:232326600-232326623
chr2:232573305-232573461
chr2:232573305-232573751
chr2:232573330-232573751
chr2:232576067-232576090
chr2:232577499-232577828
chr2:232577499-232577806
chr2:232577518-232577806
chr2:232577518-232577828
chr2:233350185-233350372
chr2:233359703-233359883
chr2:234217620-234217908
chr2:234227999-234228042
chr2:234238311-234238452
chr2:234248602-234249017
chr2:234248602-234249020
chr2:234248785-234249017
chr2:234248785-234249020
chr2:234249227-234249343
chr2:234251872-234251939
chr2:234254590-234255009
chr2:235404199-235404257
chr2:235423406-235423437
chr2:235733577-235733757
chr2:237476749-237477244
chr2:237640910-237641195
chr2:237862548-237862626
chr2:238251397-238251590
chr2:238252744-238252892
chr2:238638423-238638485
chr2:238949906-238950279
chr2:238949918-238950279
chr2:239450697-239450745
chr2:239779082-239779178
chr2:239779082-239779155
chr2:239779100-239779155
chr2:239779100-239779178
chr2:239779224-239779624
chr2:239779226-239779624
chr2:239779230-239779624
chr2:240168514-240168708
chr2:240202677-240202873
chr2:240202824-240202873
chr2:240202911-240203159
chr2:240851666-240851851
chr2:240900440-240900631
chr2:240939600-240939804
chr2:240986369-240986538
chr2:241396033-241396450
chr2:241653433-241653583
chr2:241653433-241653858
chr2:241653615-241653858
chr2:241653992-241654095
chr2:241653992-241654396
chr2:241654055-241654396
chr2:241654055-241654095
chr2:241696793-241697011
chr2:241922843-241922995
chr2:241983837-241983947
chr2:242178806-242178964
chr2:242179066-242179235
chr2:242179066-242179238
chr2:242194942-242194995
chr2:242194942-242194989
chr2:242212833-242213099
chr2:242429126-242429146
chr2:242512369-242512430
chr2:242628963-242629145
chr2:242629253-242629362
chr2:242629253-242629284
chr2:242629292-242629362
chr2:242629363-242629840
chr2:242629402-242629840
chr2:242673809-242674110
chr2:242870258-242870524
chr2:243175671-243176046
chr3:157540-157620
chr3:594372-594537
chr3:791541-791625
chr3:3171304-3171453
chr3:3888360-3888707
chr3:4048715-4048747
chr3:4069678-4069736
chr3:4084671-4084847
chr3:4748913-4749136
chr3:4792676-4792845
chr3:4841039-4841071
chr3:5021798-5022097
chr3:5022093-5022097
chr3:5022883-5023200
chr3:5025536-5025690
chr3:5025536-5025786
chr3:5025536-5025771
chr3:5025881-5026019
chr3:5026023-5026307
chr3:5026067-5026307
chr3:5026248-5026307
chr3:5212192-5212251
chr3:5882821-5882930
chr3:6903438-6903594
chr3:9115321-9115454
chr3:9405374-9405412
chr3:9405374-9405451
chr3:9476688-9476785
chr3:9477728-9477824
chr3:9477752-9477824
chr3:9506217-9506356
chr3:9545450-9545542
chr3:9762900-9763084
chr3:10013229-10013306
chr3:10194708-10194984
chr3:10194762-10194984
chr3:10320558-10320718
chr3:10320558-10320747
chr3:10347025-10347376
chr3:11599973-11600341
chr3:11648403-11648874
chr3:12199423-12199666
chr3:12548207-12548334
chr3:12966890-12966990
chr3:12967355-12967505
chr3:13088978-13089022
chr3:13170805-13171025
chr3:13660219-13660242
chr3:13668869-13669067
chr3:14177304-14177408
chr3:14177328-14177408
chr3:14189059-14189332
chr3:14195379-14195533
chr3:14432471-14432723
chr3:14432471-14432762
chr3:14432615-14432723
chr3:14432615-14432762
chr3:14434889-14435021
chr3:14437745-14437880
chr3:14437745-14437853
chr3:14438328-14438553
chr3:14438409-14438553
chr3:14439829-14440009
chr3:14440644-14440737
chr3:14467653-14467828
chr3:14474625-14475042
chr3:15051966-15052211
chr3:15052884-15053002
chr3:15058965-15059193
chr3:15093898-15094140
chr3:15093898-15094144
chr3:15131642-15131847
chr3:16363904-16363907
chr3:17486057-17486084
chr3:17520770-17520887
chr3:20020492-20020611
chr3:20020496-20020611
chr3:20112856-20112979
chr3:20113076-20113220
chr3:20189869-20189979
chr3:20189897-20189979
chr3:22087237-22087336
chr3:22087237-22087375
chr3:22234015-22234383
chr3:22265939-22266139
chr3:22294123-22294514
chr3:22423228-22423468
chr3:22674424-22674491
chr3:22720037-22720077
chr3:23850185-23850387
chr3:24186280-24186387
chr3:25485710-25486188
chr3:25495463-25495549
chr3:25528014-25528043
chr3:25799944-25800061
chr3:27121491-27121755
chr3:27129119-27129185
chr3:27151074-27151145
chr3:27420497-27420589
chr3:27447481-27447512
chr3:27450649-27450753
chr3:28174292-28174569
chr3:29315814-29315915
chr3:29322446-29322909
chr3:29737589-29737710
chr3:30563421-30563473
chr3:30875345-30875773
chr3:31243976-31244159
chr3:31674449-31674639
chr3:31674449-31674676
chr3:32256490-32256634
chr3:32271062-32271264
chr3:32495739-32496034
chr3:32522709-32522798
chr3:32611865-32611911
chr3:32809498-32809638
chr3:32825264-32825274
chr3:33437937-33438008
chr3:33615227-33615377
chr3:33839373-33839514
chr3:37095122-37095448
chr3:37095346-37095448
chr3:37247319-37247475
chr3:37291189-37291233
chr3:37308719-37308746
chr3:37357356-37357420
chr3:37385096-37385215
chr3:37421032-37421074
chr3:37939492-37939719
chr3:38164370-38164377
chr3:38167819-38167843
chr3:38258164-38258349
chr3:38276056-38276251
chr3:38398505-38398618
chr3:39178671-39178744
chr3:39424444-39424535
chr3:39425732-39426196
chr3:39452787-39452851
chr3:39830131-39830225
chr3:39832821-39833000
chr3:40225941-40226076
chr3:40488025-40488338
chr3:40488025-40488334
chr3:40502887-40502997
chr3:40503430-40503612
chr3:40503438-40503612
chr3:40503438-40503600
chr3:40503438-40503606
chr3:40503629-40503639
chr3:40503631-40503639
chr3:40503637-40503639
chr3:40615874-40615972
chr3:40911375-40911576
chr3:41214599-41214659
chr3:41217452-41217533
chr3:41281126-41281170
chr3:41281132-41281170
chr3:42134762-42134918
chr3:42223388-42223443
chr3:42260709-42260882
chr3:42600776-42600876
chr3:42601903-42602001
chr3:42676109-42676192
chr3:42741782-42741847
chr3:42949708-42950020
chr3:43578030-43578160
chr3:43743682-43744079
chr3:44152769-44152904
chr3:44520074-44520161
chr3:44612214-44612577
chr3:44816751-44816929
chr3:44997190-44997357
chr3:45018661-45018909
chr3:45755222-45755299
chr3:45837453-45837535
chr3:45838425-45838506
chr3:45869939-45870107
chr3:45924191-45924255
chr3:46118232-46118418
chr3:46721358-46721516
chr3:46729619-46729786
chr3:46875201-46875383
chr3:47168138-47168177
chr3:47443815-47443912
chr3:47530337-47530660
chr3:47676642-47676831
chr3:47700048-47700226
chr3:47892550-47892676
chr3:47944440-47944490
chr3:47958378-47958655
chr3:47981989-47982024
chr3:48310677-48310760
chr3:48447975-48448036
chr3:48447975-48448147
chr3:48447975-48448142
chr3:48460895-48461083
chr3:48461014-48461083
chr3:48500762-48500853
chr3:48638783-48638900
chr3:48638783-48638903
chr3:48679311-48679442
chr3:49039945-49040061
chr3:49039945-49040084
chr3:49049073-49049174
chr3:49052976-49053156
chr3:49053001-49053140
chr3:49053001-49053156
chr3:49060311-49060407
chr3:49094988-49095323
chr3:49095011-49095323
chr3:49135133-49135550
chr3:49395598-49395729
chr3:49396831-49397104
chr3:49396831-49397106
chr3:49463031-49463350
chr3:50084149-50084266
chr3:50095167-50095436
chr3:50148115-50148203
chr3:50214605-50214761
chr3:50230933-50231038
chr3:50257900-50258043
chr3:50404868-50404928
chr3:50404868-50404952
chr3:50685328-50685372
chr3:51371689-51371733
chr3:51416880-51417002
chr3:51433172-51433621
chr3:51709129-51709268
chr3:51963291-51963386
chr3:51990079-51990446
chr3:51990466-51990858
chr3:51997237-51997440
chr3:51997237-51997436
chr3:52001188-52001450
chr3:52001244-52001450
chr3:52027861-52028142
chr3:52027861-52028130
chr3:52027867-52028130
chr3:52027873-52028142
chr3:52027873-52028130
chr3:52278957-52279054
chr3:52279145-52279256
chr3:52349906-52350050
chr3:52516658-52516783
chr3:52525893-52526092
chr3:52589897-52589908
chr3:52719765-52720218
chr3:52719765-52720121
chr3:52727435-52727529
chr3:52727618-52727823
chr3:52727618-52727697
chr3:52731525-52731585
chr3:52740183-52740298
chr3:52740183-52740377
chr3:52843558-52843701
chr3:53269014-53269115
chr3:53269014-53269132
chr3:53275917-53276028
chr3:53836896-53837073
chr3:53846970-53847082
chr3:53849754-53850019
chr3:55018159-55018321
chr3:55517708-55517990
chr3:56209967-56210125
chr3:56331110-56331133
chr3:56605195-56605330
chr3:56632218-56632328
chr3:56632231-56632328
chr3:57272519-57272584
chr3:57665214-57665452
chr3:57881974-57882131
chr3:58085365-58085462
chr3:58178662-58178801
chr3:58493931-58494120
chr3:58550028-58550509
chr3:58559062-58559377
chr3:58559062-58559266
chr3:58641025-58641178
chr3:59522659-59522723
chr3:59980836-59980885
chr3:60752674-60752831
chr3:61133009-61133181
chr3:61608645-61608814
chr3:62313342-62313421
chr3:62415973-62416079
chr3:62498589-62498642
chr3:62721797-62721892
chr3:63735631-63735650
chr3:63849520-63849834
chr3:63850574-63850675
chr3:64127609-64127628
chr3:64442551-64442669
chr3:64551081-64551237
chr3:64563031-64563199
chr3:64568194-64568322
chr3:64957848-64957971
chr3:64999021-64999155
chr3:65000607-65000785
chr3:65004116-65004327
chr3:65099361-65099508
chr3:65433857-65434057
chr3:66457220-66457564
chr3:66929807-66930018
chr3:67191327-67191350
chr3:67411085-67411192
chr3:67459289-67459455
chr3:67891011-67891263
chr3:67996632-67996781
chr3:69154180-69154404
chr3:69245434-69245547
chr3:69245434-69245556
chr3:72209020-72209253
chr3:72652922-72653095
chr3:72830456-72830561
chr3:75264545-75264604
chr3:75505768-75505964
chr3:75629129-75629368
chr3:81889949-81890060
chr3:86297444-86297456
chr3:87871158-87871274
chr3:88205174-88205300
chr3:89520539-89520661
chr3:93707703-93707960
chr3:93715924-93715980
chr3:93737283-93737342
chr3:97668624-97668859
chr3:97668624-97668856
chr3:97749958-97750127
chr3:99517238-99517495
chr3:99708550-99708574
chr3:99728975-99729024
chr3:100076348-100076447
chr3:100077063-100077188
chr3:100077121-100077188
chr3:100263609-100263720
chr3:100461000-100461044
chr3:100466258-100466298
chr3:100471736-100471792
chr3:100471736-100471789
chr3:100508913-100509124
chr3:100528745-100528806
chr3:101081974-101082043
chr3:101090411-101090465
chr3:101295295-101295503
chr3:101295295-101295493
chr3:101403739-101403873
chr3:101411647-101411813
chr3:101411737-101411813
chr3:102043621-102043711
chr3:102636147-102636282
chr3:102932950-102933377
chr3:104088401-104088608
chr3:105294467-105294767
chr3:105542967-105543085
chr3:105558267-105558314
chr3:105558267-105558311
chr3:105761496-105761586
chr3:106219564-106219660
chr3:106298205-106298383
chr3:106350664-106350720
chr3:107100770-107101023
chr3:107754645-107754737
chr3:107773100-107773195
chr3:107883704-107883733
chr3:108074462-108074585
chr3:108099253-108099335
chr3:108101306-108101566
chr3:108101306-108101369
chr3:108409840-108409970
chr3:111057459-111057504
chr3:111131788-111131859
chr3:111616553-111616738
chr3:111627305-111627549
chr3:111664098-111664204
chr3:112724580-112724851
chr3:112724580-112724789
chr3:112889182-112889335
chr3:112998102-112998302
chr3:113017148-113017244
chr3:113049645-113049856
chr3:113483444-113483471
chr3:113672936-113673257
chr3:114413827-114413876
chr3:114795619-114796018
chr3:114924088-114924164
chr3:115725451-115725488
chr3:118710723-118711121
chr3:118716960-118717005
chr3:118938425-118938512
chr3:119156435-119156496
chr3:119198350-119198521
chr3:119210610-119210688
chr3:119393560-119393639
chr3:119919274-119919282
chr3:120118758-120118806
chr3:120408909-120408950
chr3:120583407-120583440
chr3:121640710-121640859
chr3:121641890-121641976
chr3:121673078-121673259
chr3:121676472-121676615
chr3:121712038-121712195
chr3:122015945-122016078
chr3:122600016-122600404
chr3:122998711-122998979
chr3:122999318-122999518
chr3:122999393-122999518
chr3:123330082-123330202
chr3:123419012-123419151
chr3:123419296-123419340
chr3:123422713-123422856
chr3:123650561-123650603
chr3:124348804-124348970
chr3:124491263-124491669
chr3:124692524-124692749
chr3:125248865-125249044
chr3:125633263-125633288
chr3:125633556-125633610
chr3:126008535-126008696
chr3:126008535-126008887
chr3:126159872-126160097
chr3:127392832-127392956
chr3:127398771-127399028
chr3:127770805-127771165
chr3:127771268-127771398
chr3:127771268-127771409
chr3:127786304-127786342
chr3:128337061-128337189
chr3:128532319-128532570
chr3:128532600-128532850
chr3:128618005-128618077
chr3:129034120-129034226
chr3:129034317-129034334
chr3:129034317-129034350
chr3:129034421-129034443
chr3:129088738-129089049
chr3:129089388-129089583
chr3:129188643-129188781
chr3:129222367-129222528
chr3:129228102-129228433
chr3:129230802-129230941
chr3:129239003-129239160
chr3:129239966-129240027
chr3:129242136-129242346
chr3:129246897-129247102
chr3:129247642-129247785
chr3:129247642-129247684
chr3:129247788-129247816
chr3:129247788-129247935
chr3:129247810-129247937
chr3:129247810-129247816
chr3:129247810-129247935
chr3:129247842-129247935
chr3:129250994-129251259
chr3:129251340-129251615
chr3:129251340-129251611
chr3:129251517-129251615
chr3:129251517-129251611
chr3:129253522-129253577
chr3:129253522-129253528
chr3:129253555-129253577
chr3:129284741-129284860
chr3:129832161-129832508
chr3:129832483-129832508
chr3:129963525-129963619
chr3:130644773-130645072
chr3:130680339-130680439
chr3:130685027-130685157
chr3:130699026-130699065
chr3:132088479-132088586
chr3:132521238-132521408
chr3:132789772-132789836
chr3:133475651-133475775
chr3:133475677-133475853
chr3:133475677-133475775
chr3:133475770-133475853
chr3:133475770-133475775
chr3:133478014-133478173
chr3:133478017-133478173
chr3:133479516-133479668
chr3:134070241-134070396
chr3:134265227-134265343
chr3:136678351-136678522
chr3:138222589-138222719
chr3:138222589-138222921
chr3:138341034-138341234
chr3:138341034-138341258
chr3:139280495-139280590
chr3:139294592-139294836
chr3:139297656-139297897
chr3:139297656-139297901
chr3:139355826-139355993
chr3:139404960-139405113
chr3:139406977-139407049
chr3:140280502-140280680
chr3:140687525-140687572
chr3:141132331-141132481
chr3:141132395-141132481
chr3:142095504-142095637
chr3:142095539-142095637
chr3:142514965-142515019
chr3:142840940-142840996
chr3:142895343-142895639
chr3:142895685-142895993
chr3:145275270-145275383
chr3:145286904-145287077
chr3:145290753-145290804
chr3:145368305-145368537
chr3:145794907-145794979
chr3:145804328-145804702
chr3:145914724-145914883
chr3:147157410-147157747
chr3:148530036-148530068
chr3:148882100-148882180
chr3:148900855-148900930
chr3:148905839-148905952
chr3:148925295-148925404
chr3:148927003-148927171
chr3:148927003-148927162
chr3:149094718-149094746
chr3:149374675-149374778
chr3:149374848-149375096
chr3:149374848-149375093
chr3:149700795-149700897
chr3:150622849-150622876
chr3:150623114-150623284
chr3:150941516-150941622
chr3:151089854-151089977
chr3:151178049-151178304
chr3:151178049-151178135
chr3:151256941-151257050
chr3:151354172-151354259
chr3:152881586-152881915
chr3:152881629-152881915
chr3:152890625-152890895
chr3:153860030-153860235
chr3:154076559-154076584
chr3:154441993-154442162
chr3:155539559-155539681
chr3:156021728-156021784
chr3:156460158-156460223
chr3:156752697-156752889
chr3:157001013-157001127
chr3:158377761-158377870
chr3:158415388-158415561
chr3:158477318-158477400
chr3:158546742-158547099
chr3:158546760-158547099
chr3:160916003-160916226
chr3:161147148-161147266
chr3:161147148-161147151
chr3:161147170-161147266
chr3:161147175-161147266
chr3:161147177-161147266
chr3:167369465-167369534
chr3:168605796-168605905
chr3:168608805-168608930
chr3:169540652-169540729
chr3:169630411-169630526
chr3:169644346-169644663
chr3:169646496-169646740
chr3:169646496-169646764
chr3:169710488-169710889
chr3:169764595-169764674
chr3:169798284-169798391
chr3:169806495-169806722
chr3:169816685-169816817
chr3:169819966-169820093
chr3:169823444-169823590
chr3:169839363-169839449
chr3:171321509-171321625
chr3:171408529-171408777
chr3:171413653-171413920
chr3:171799153-171799189
chr3:171979659-171979873
chr3:174452676-174452745
chr3:174604723-174604767
chr3:176738835-176739327
chr3:177288300-177288423
chr3:177677494-177677644
chr3:178721849-178721972
chr3:178884385-178884501
chr3:179294550-179294701
chr3:179294550-179294640
chr3:179298674-179298796
chr3:179321201-179321323
chr3:179321241-179321323
chr3:180323253-180323420
chr3:180327997-180328289
chr3:180665905-180665932
chr3:180665905-180665957
chr3:180687982-180688146
chr3:180687982-180688157
chr3:180688040-180688157
chr3:180689992-180690072
chr3:180689992-180690076
chr3:181496323-181496457
chr3:181910007-181910078
chr3:182018732-182018966
chr3:182554176-182554180
chr3:182658147-182658327
chr3:182916921-182916988
chr3:183016090-183016115
chr3:183117251-183117651
chr3:183574220-183574339
chr3:183670869-183671053
chr3:183883192-183883279
chr3:183884199-183884310
chr3:183884222-183884310
chr3:183888279-183888517
chr3:183888279-183888303
chr3:183888334-183888517
chr3:183889355-183889816
chr3:183898878-183898929
chr3:183898989-183899014
chr3:183898989-183899023
chr3:183901071-183901092
chr3:183916394-183916633
chr3:184021102-184021254
chr3:184045621-184045790
chr3:184045621-184045717
chr3:184051618-184052050
chr3:184221548-184221893
chr3:184432819-184432905
chr3:184433798-184433962
chr3:184653882-184653951
chr3:184662280-184662377
chr3:184662280-184662381
chr3:185229301-185229485
chr3:185363121-185363411
chr3:185363121-185363375
chr3:185363130-185363375
chr3:185372649-185372878
chr3:185374036-185374099
chr3:185843236-185843244
chr3:185843320-185843622
chr3:185843320-185843667
chr3:185843320-185843642
chr3:185843320-185843409
chr3:185843700-185843759
chr3:185843715-185843759
chr3:185843826-185843898
chr3:185843924-185844106
chr3:185844010-185844106
chr3:186038191-186038496
chr3:186258463-186258617
chr3:186261666-186261712
chr3:186505773-186506209
chr3:186505773-186506205
chr3:187165396-187165545
chr3:187392709-187392881
chr3:187443098-187443417
chr3:187451321-187451573
chr3:188052902-188052985
chr3:189102670-189102829
chr3:189862787-189862924
chr3:190024706-190024906
chr3:190024774-190024906
chr3:190030270-190030330
chr3:191097450-191097499
chr3:192969156-192969289
chr3:193361741-193361894
chr3:193570184-193570406
chr3:193594708-193594879
chr3:193699707-193699803
chr3:193705082-193705225
chr3:193854124-193854277
chr3:193854124-193854135
chr3:193854133-193854135
chr3:193854385-193854501
chr3:194048079-194048121
chr3:194048155-194048442
chr3:194048155-194048465
chr3:194048155-194048422
chr3:194048155-194048430
chr3:194048367-194048422
chr3:194048367-194048430
chr3:194048367-194048465
chr3:194048367-194048442
chr3:194203711-194203832
chr3:194244239-194244359
chr3:195033676-195033696
chr3:195295576-195295615
chr3:195295703-195295766
chr3:195295703-195295828
chr3:195295740-195295766
chr3:195295740-195295828
chr3:195295795-195296006
chr3:195295795-195296002
chr3:195295795-195295828
chr3:195295848-195296002
chr3:195307783-195307863
chr3:195307783-195308180
chr3:195407666-195407832
chr3:195407666-195407847
chr3:195412689-195412986
chr3:195437312-195437361
chr3:195437329-195437361
chr3:195437348-195437361
chr3:195437402-195437406
chr3:195437402-195437418
chr3:195437402-195437463
chr3:195437407-195437418
chr3:195437407-195437463
chr3:195437419-195437463
chr3:195437554-195437586
chr3:195437554-195437598
chr3:195437554-195437626
chr3:195437554-195437631
chr3:195437554-195437688
chr3:195437582-195437586
chr3:195437582-195437631
chr3:195437582-195437626
chr3:195437582-195437688
chr3:195437582-195437598
chr3:195437717-195437856
chr3:195437717-195437958
chr3:195437717-195437913
chr3:195437722-195437856
chr3:195437722-195437913
chr3:195437722-195437958
chr3:195437779-195437958
chr3:195437779-195437913
chr3:195437779-195437856
chr3:195437959-195438076
chr3:195438004-195438076
chr3:195438037-195438076
chr3:195438049-195438076
chr3:195438122-195438138
chr3:195439997-195440221
chr3:195440336-195440408
chr3:195440438-195440847
chr3:195444898-195445067
chr3:195505841-195505896
chr3:195505841-195505888
chr3:195505841-195505881
chr3:195505841-195505926
chr3:195505975-195506007
chr3:195506056-195506080
chr3:195506056-195506151
chr3:195506056-195506272
chr3:195506056-195506265
chr3:195506056-195506224
chr3:195506273-195506320
chr3:195506321-195506416
chr3:195506369-195506416
chr3:195506458-195506598
chr3:195506458-195506601
chr3:195506458-195506608
chr3:195506458-195506583
chr3:195506458-195506664
chr3:195506458-195506627
chr3:195506465-195506583
chr3:195506465-195506664
chr3:195506465-195506627
chr3:195506465-195506608
chr3:195506465-195506601
chr3:195506465-195506598
chr3:195506536-195506664
chr3:195506536-195506608
chr3:195506536-195506601
chr3:195506536-195506627
chr3:195506536-195506598
chr3:195506536-195506583
chr3:195506609-195506664
chr3:195506609-195506627
chr3:195506713-195506884
chr3:195506809-195506884
chr3:195506897-195507184
chr3:195506897-195506992
chr3:195506897-195507207
chr3:195506897-195507081
chr3:195506897-195507270
chr3:195506897-195507088
chr3:195506920-195507081
chr3:195506920-195507270
chr3:195506920-195506992
chr3:195506920-195507184
chr3:195506920-195507088
chr3:195506920-195507207
chr3:195506938-195507081
chr3:195506938-195507270
chr3:195506938-195507207
chr3:195506938-195507088
chr3:195506938-195507184
chr3:195506938-195506992
chr3:195507012-195507270
chr3:195507012-195507088
chr3:195507012-195507207
chr3:195507012-195507184
chr3:195507012-195507081
chr3:195507418-195507472
chr3:195507509-195507568
chr3:195507544-195507568
chr3:195507617-195507845
chr3:195507617-195507831
chr3:195507617-195507702
chr3:195507617-195507664
chr3:195507850-195507945
chr3:195507850-195507897
chr3:195507946-195507975
chr3:195507946-195507961
chr3:195507946-195507952
chr3:195507953-195507975
chr3:195507953-195507961
chr3:195507953-195508000
chr3:195507994-195508000
chr3:195507994-195508023
chr3:195508001-195508023
chr3:195508001-195508086
chr3:195508001-195508048
chr3:195508024-195508048
chr3:195508024-195508086
chr3:195508042-195508048
chr3:195508042-195508086
chr3:195508049-195508086
chr3:195508186-195508405
chr3:195508186-195508288
chr3:195508241-195508405
chr3:195508241-195508288
chr3:195508289-195508451
chr3:195508289-195508405
chr3:195508433-195508480
chr3:195508433-195508503
chr3:195508433-195508455
chr3:195508433-195508451
chr3:195508454-195508455
chr3:195508454-195508480
chr3:195508454-195508503
chr3:195508481-195508503
chr3:195508769-195508811
chr3:195508769-195508864
chr3:195508865-195508883
chr3:195508932-195508955
chr3:195508932-195508960
chr3:195508961-195509079
chr3:195508961-195509104
chr3:195508961-195509075
chr3:195509032-195509079
chr3:195509032-195509104
chr3:195509032-195509075
chr3:195509046-195509079
chr3:195509046-195509104
chr3:195509046-195509075
chr3:195509057-195509079
chr3:195509057-195509104
chr3:195509057-195509075
chr3:195509172-195509223
chr3:195509172-195509221
chr3:195509176-195509221
chr3:195509176-195509223
chr3:195509292-195509317
chr3:195509366-195509382
chr3:195509366-195509433
chr3:195509366-195509367
chr3:195509366-195509536
chr3:195509366-195509392
chr3:195509575-195509584
chr3:195509633-195509716
chr3:195509633-195509655
chr3:195509633-195509769
chr3:195509633-195509703
chr3:195509654-195509769
chr3:195509654-195509703
chr3:195509654-195509716
chr3:195509654-195509655
chr3:195509777-195509799
chr3:195509777-195509814
chr3:195509863-195509968
chr3:195509863-195509872
chr3:195509863-195509943
chr3:195509863-195509958
chr3:195509863-195509991
chr3:195510007-195510054
chr3:195510017-195510054
chr3:195510065-195510198
chr3:195510065-195510160
chr3:195510065-195510150
chr3:195510065-195510208
chr3:195510065-195510135
chr3:195510086-195510160
chr3:195510086-195510198
chr3:195510086-195510150
chr3:195510086-195510135
chr3:195510086-195510208
chr3:195510088-195510150
chr3:195510088-195510198
chr3:195510088-195510160
chr3:195510088-195510135
chr3:195510088-195510208
chr3:195510101-195510198
chr3:195510101-195510160
chr3:195510101-195510150
chr3:195510101-195510208
chr3:195510101-195510135
chr3:195510113-195510150
chr3:195510113-195510160
chr3:195510113-195510135
chr3:195510113-195510198
chr3:195510113-195510208
chr3:195510209-195510327
chr3:195510209-195510323
chr3:195510209-195510256
chr3:195510343-195510375
chr3:195510449-195510496
chr3:195510449-195510519
chr3:195510468-195510496
chr3:195510468-195510519
chr3:195510472-195510519
chr3:195510472-195510496
chr3:195510616-195510635
chr3:195510616-195510640
chr3:195510712-195510811
chr3:195510712-195510784
chr3:195510712-195510759
chr3:195510775-195510811
chr3:195510775-195510784
chr3:195510785-195510811
chr3:195510833-195511216
chr3:195510833-195511202
chr3:195510856-195511216
chr3:195510856-195511202
chr3:195510881-195511216
chr3:195510881-195511202
chr3:195510881-195511360
chr3:195510952-195511360
chr3:195510952-195511202
chr3:195510952-195511216
chr3:195511052-195511202
chr3:195511052-195511360
chr3:195511052-195511216
chr3:195511073-195511202
chr3:195511073-195511360
chr3:195511073-195511216
chr3:195511144-195511216
chr3:195511144-195511360
chr3:195511144-195511202
chr3:195511217-195511360
chr3:195511217-195511398
chr3:195511361-195511398
chr3:195511361-195511552
chr3:195511361-195511504
chr3:195511361-195511456
chr3:195511409-195511456
chr3:195511409-195511504
chr3:195511409-195511552
chr3:195511841-195511911
chr3:195511841-195511909
chr3:195511841-195511888
chr3:195512124-195512243
chr3:195512225-195512243
chr3:195512292-195512411
chr3:195512292-195512435
chr3:195512405-195512411
chr3:195512405-195512435
chr3:195512551-195512553
chr3:195512551-195512560
chr3:195512645-195512679
chr3:195512676-195512679
chr3:195512705-195512985
chr3:195512801-195512985
chr3:195512993-195513472
chr3:195513036-195513472
chr3:195513170-195513472
chr3:195513170-195513606
chr3:195513170-195513616
chr3:195513226-195513606
chr3:195513226-195513472
chr3:195513226-195513616
chr3:195513228-195513616
chr3:195513228-195513606
chr3:195513228-195513472
chr3:195513302-195513472
chr3:195513302-195513606
chr3:195513302-195513616
chr3:195513448-195513472
chr3:195513448-195513616
chr3:195513448-195513606
chr3:195513473-195513616
chr3:195513473-195513606
chr3:195513736-195513952
chr3:195513736-195513856
chr3:195513809-195513952
chr3:195513809-195513856
chr3:195514001-195514071
chr3:195514227-195514259
chr3:195514241-195514259
chr3:195514433-195514720
chr3:195514433-195514883
chr3:195514504-195514720
chr3:195514504-195514883
chr3:195514714-195514883
chr3:195514714-195514720
chr3:195650757-195651081
chr3:195655835-195655952
chr3:195667343-195667415
chr3:195669866-195670046
chr3:195669873-195670046
chr3:195670235-195670618
chr3:195670289-195670618
chr3:195670997-195671257
chr3:195670997-195671400
chr3:195674206-195674350
chr3:195689387-195689498
chr3:195797990-195798015
chr3:195941056-195941369
chr3:196700188-196700211
chr3:196730772-196731051
chr3:196730772-196730841
chr3:196803453-196803556
chr3:196803453-196803553
chr3:196857673-196857849
chr3:197367189-197367642
chr3:197367189-197367635
chr3:197367189-197367611
chr3:197367206-197367635
chr3:197367206-197367611
chr3:197367206-197367642
chr3:197367596-197367635
chr3:197367596-197367642
chr3:197367596-197367611
chr3:197367786-197367879
chr3:197367786-197367832
chr3:197367974-197368132
chr3:197367974-197368163
chr3:197367974-197368179
chr3:197368070-197368179
chr3:197368070-197368132
chr3:197368070-197368163
chr3:197368157-197368179
chr3:197368157-197368163
chr3:197368180-197368508
chr3:197368211-197368508
chr3:197368227-197368508
chr3:197368603-197369003
chr3:197368603-197368633
chr3:197368603-197369050
chr3:197369891-197370155
chr3:197369991-197370061
chr3:197369991-197370155
chr3:197370202-197370248
chr3:197370202-197370272
chr3:197370296-197370577
chr3:197370555-197370577
chr3:197370625-197370812
chr3:197370625-197370765
chr3:197371002-197371236
chr3:197371284-197371706
chr3:197371284-197371683
chr3:197371778-197372176
chr3:197614311-197614433
chr3:197616941-197617099
chr3:197765619-197765791
chr3:197765751-197765791
chr3:197765751-197765771
chr3:197765792-197765919
chr3:197765792-197765852
chr3:197765812-197765852
chr3:197765812-197765919
chr3:197765832-197765919
chr3:197765832-197765852
chr3:197765873-197765919
chr3:197895365-197895627
chr3:197946998-197947016
chr3:197947073-197947453
chr3:197947073-197947434
chr3:197947307-197947453
chr3:197947307-197947434
chr3:197947484-197947532
chr4:86680-87109
chr4:86755-87109
chr4:86755-87193
chr4:124705-125178
chr4:124705-124924
chr4:265061-265435
chr4:366910-367340
chr4:367149-367340
chr4:372080-372139
chr4:376410-376541
chr4:510128-510265
chr4:650946-651343
chr4:650946-651389
chr4:650946-651283
chr4:650946-651372
chr4:651140-651343
chr4:651436-651784
chr4:651436-651891
chr4:651574-651891
chr4:651574-651784
chr4:651590-651891
chr4:651590-651784
chr4:653376-653708
chr4:654313-654431
chr4:656328-656393
chr4:656991-657098
chr4:658090-658264
chr4:658090-658227
chr4:667186-667190
chr4:669793-669998
chr4:669793-670074
chr4:680881-681027
chr4:766906-767157
chr4:838184-838270
chr4:849995-850379
chr4:946312-946327
chr4:1019513-1019601
chr4:1019573-1019601
chr4:1019651-1019670
chr4:1019651-1019781
chr4:1019651-1019835
chr4:1148545-1148687
chr4:1318242-1318465
chr4:1388449-1388492
chr4:1388526-1388921
chr4:1388582-1388921
chr4:1388605-1388921
chr4:1388802-1388921
chr4:1388957-1389036
chr4:1388957-1389138
chr4:1388957-1389057
chr4:1389015-1389036
chr4:1389015-1389138
chr4:1389015-1389057
chr4:1389066-1389303
chr4:1389066-1389138
chr4:1389149-1389303
chr4:1389149-1389386
chr4:1389170-1389386
chr4:1389170-1389303
chr4:1389312-1389386
chr4:1742447-1742602
chr4:1742447-1742713
chr4:2256734-2257078
chr4:2256734-2257082
chr4:2502383-2502465
chr4:2704995-2705116
chr4:2931177-2931332
chr4:2938221-2938617
chr4:2939720-2939838
chr4:3478076-3478269
chr4:3478076-3478258
chr4:3569730-3570061
chr4:3570186-3570473
chr4:4386249-4386399
chr4:4423577-4423732
chr4:5794407-5794553
chr4:5813434-5813500
chr4:5813434-5813489
chr4:5813434-5813475
chr4:5813548-5813662
chr4:5813548-5813628
chr4:5813548-5813693
chr4:5813559-5813693
chr4:5813559-5813662
chr4:5813559-5813628
chr4:5813705-5813845
chr4:5813785-5813845
chr4:5813812-5813845
chr4:5813904-5814134
chr4:5813904-5814224
chr4:5813951-5814224
chr4:5813951-5814134
chr4:5813974-5814224
chr4:5813974-5814134
chr4:5829662-5829943
chr4:5829806-5829943
chr4:6005867-6005938
chr4:6005876-6005938
chr4:6303829-6303937
chr4:6607678-6607838
chr4:6607681-6607838
chr4:6661179-6661302
chr4:6710961-6711062
chr4:6710961-6711298
chr4:6831772-6831897
chr4:6832546-6832678
chr4:6867919-6867990
chr4:6875644-6875753
chr4:7049682-7049866
chr4:7068355-7068500
chr4:7968695-7968837
chr4:8437650-8438126
chr4:8511353-8511526
chr4:8688934-8688943
chr4:8749072-8749164
chr4:8768575-8768699
chr4:8850490-8850836
chr4:8850619-8850836
chr4:8851783-8851897
chr4:9602662-9602833
chr4:9994879-9994998
chr4:10052994-10053194
chr4:10071300-10071448
chr4:10072870-10072997
chr4:10075615-10075832
chr4:11373482-11373884
chr4:11434815-11434943
chr4:11434818-11434943
chr4:11435945-11436039
chr4:11553503-11553578
chr4:11824663-11824832
chr4:12891342-12891630
chr4:13425036-13425104
chr4:13426734-13426851
chr4:13427862-13427978
chr4:13484305-13484373
chr4:13580536-13580580
chr4:14072911-14073118
chr4:14094833-14094983
chr4:14099088-14099188
chr4:14099150-14099188
chr4:14104626-14104787
chr4:15029066-15029156
chr4:15563211-15563225
chr4:15775798-15775870
chr4:15981900-15981921
chr4:16191666-16191893
chr4:16191666-16191784
chr4:16321688-16321769
chr4:16932594-16932642
chr4:17277698-17277798
chr4:17461714-17461900
chr4:17627339-17627468
chr4:17936710-17936869
chr4:17961888-17961934
chr4:20754250-20754371
chr4:21523397-21523464
chr4:22399614-22399761
chr4:23293253-23293328
chr4:24801761-24802150
chr4:24801765-24802150
chr4:24854689-24854801
chr4:25198320-25198437
chr4:25260674-25260881
chr4:25281941-25282084
chr4:25354753-25354797
chr4:25393997-25394473
chr4:25584817-25584851
chr4:25678159-25678644
chr4:25678756-25678978
chr4:25679120-25679593
chr4:25723447-25723603
chr4:26022637-26023029
chr4:26862983-26862991
chr4:26862983-26863296
chr4:30788349-30788408
chr4:31237474-31237522
chr4:31547482-31547754
chr4:34907496-34907658
chr4:34907496-34907655
chr4:34909046-34909078
chr4:35024148-35024238
chr4:35871970-35872045
chr4:35889785-35889898
chr4:37931462-37931603
chr4:38044257-38044429
chr4:38156825-38157181
chr4:38156825-38156936
chr4:38646405-38646609
chr4:38689584-38689807
chr4:38696095-38696173
chr4:38945377-38945771
chr4:38945804-38946180
chr4:39219888-39220063
chr4:39278299-39278499
chr4:39456483-39456564
chr4:39456483-39456549
chr4:39456483-39456599
chr4:39469739-39470047
chr4:39848423-39848453
chr4:40081991-40082099
chr4:40097151-40097230
chr4:40295972-40296149
chr4:40297411-40297434
chr4:40297489-40297530
chr4:41221674-41221863
chr4:41221674-41221797
chr4:41222761-41222858
chr4:41222761-41222800
chr4:41255344-41255445
chr4:41606244-41606290
chr4:42601913-42601928
chr4:44680378-44680804
chr4:44694768-44694802
chr4:47515980-47516150
chr4:47547420-47547528
chr4:47818206-47818221
chr4:48525505-48525513
chr4:48573701-48573912
chr4:48600846-48600890
chr4:49096857-49096891
chr4:49106010-49106306
chr4:49156601-49157063
chr4:49156913-49157304
chr4:49156913-49157063
chr4:49157390-49157682
chr4:49157544-49157682
chr4:49635891-49635942
chr4:49635891-49635905
chr4:49635926-49635942
chr4:49646661-49647071
chr4:49646661-49646749
chr4:49647097-49647145
chr4:52890110-52890318
chr4:54502380-54502601
chr4:54766087-54766158
chr4:54931471-54931604
chr4:56301597-56301753
chr4:56355285-56355367
chr4:57213787-57213900
chr4:57360115-57360228
chr4:57368292-57368559
chr4:57547158-57547590
chr4:57549483-57549556
chr4:57832822-57832962
chr4:57897065-57897502
chr4:57897343-57897502
chr4:57897343-57897506
chr4:65898831-65899023
chr4:68625678-68625787
chr4:68692342-68692472
chr4:68733206-68733262
chr4:69054142-69054302
chr4:69054142-69054474
chr4:69054142-69054413
chr4:69056967-69057034
chr4:69202745-69202907
chr4:69202745-69202888
chr4:69954272-69954624
chr4:69954485-69954624
chr4:71659563-71659632
chr4:72618894-72619038
chr4:74012682-74012758
chr4:74029019-74029149
chr4:74215489-74215613
chr4:74478847-74478952
chr4:75061456-75061555
chr4:76047135-76047229
chr4:76726254-76726461
chr4:76781365-76781467
chr4:76787342-76787451
chr4:76799036-76799145
chr4:76799864-76800080
chr4:76805758-76805913
chr4:76807053-76807155
chr4:76823637-76824092
chr4:77134370-77134726
chr4:77908851-77909056
chr4:77921828-77921985
chr4:77943412-77943544
chr4:77952296-77952472
chr4:77961774-77961890
chr4:77969459-77969649
chr4:77969459-77969815
chr4:77969459-77969807
chr4:77969602-77969649
chr4:77969602-77969807
chr4:78511221-78511296
chr4:83291990-83292063
chr4:83294599-83294816
chr4:83294599-83294755
chr4:83294599-83294874
chr4:83294960-83295308
chr4:83295000-83295308
chr4:83295031-83295308
chr4:83346906-83346947
chr4:83551889-83552001
chr4:83742866-83742896
chr4:83749918-83750211
chr4:83750045-83750211
chr4:83764450-83764600
chr4:84290341-84290435
chr4:84358000-84358263
chr4:84377100-84377330
chr4:84377100-84377260
chr4:84377100-84377287
chr4:85459237-85459450
chr4:85888763-85888793
chr4:87616896-87617121
chr4:87616984-87617121
chr4:87705497-87705571
chr4:87723060-87723152
chr4:87923763-87923796
chr4:87988408-87988623
chr4:88046280-88046295
chr4:88141990-88142094
chr4:88199776-88199860
chr4:88203224-88203336
chr4:88403600-88403685
chr4:88403600-88403733
chr4:88414852-88415329
chr4:88902627-88902764
chr4:88902627-88902759
chr4:88921397-88921543
chr4:89319549-89319596
chr4:89574182-89574241
chr4:89587006-89587101
chr4:89648089-89648189
chr4:89669803-89670043
chr4:90662209-90662362
chr4:95187213-95187389
chr4:97461747-97461909
chr4:99083659-99083786
chr4:99362473-99362613
chr4:99594386-99594578
chr4:100078648-100078736
chr4:100080578-100080779
chr4:100080578-100080774
chr4:100340020-100340278
chr4:100340020-100340198
chr4:100802068-100802253
chr4:100870187-100870505
chr4:101332343-101332519
chr4:102085832-102085847
chr4:102268549-102268992
chr4:102566140-102566253
chr4:103592073-103592168
chr4:103593050-103593211
chr4:103593166-103593211
chr4:103717613-103718005
chr4:103722414-103722716
chr4:103722414-103722728
chr4:103728643-103728824
chr4:103957580-103957675
chr4:103967916-103968325
chr4:105499111-105499265
chr4:106195721-106195776
chr4:106304979-106305042
chr4:106362170-106362305
chr4:106610288-106610437
chr4:108692130-108692175
chr4:109352627-109352736
chr4:109734225-109734483
chr4:109782807-109782889
chr4:110672448-110672506
chr4:110715386-110715581
chr4:110737290-110737411
chr4:110759819-110759917
chr4:110796937-110797162
chr4:110843315-110843453
chr4:111119246-111119523
chr4:111440196-111440380
chr4:111444119-111444327
chr4:111563271-111563611
chr4:111563396-111563611
chr4:111835215-111835274
chr4:111889523-111889620
chr4:112038306-112038428
chr4:112305825-112305853
chr4:112307292-112307390
chr4:112390558-112390910
chr4:112765638-112765674
chr4:113186459-113186486
chr4:113571620-113571738
chr4:113571620-113571760
chr4:114225380-114225433
chr4:114234840-114234851
chr4:114422096-114422139
chr4:119532104-119532293
chr4:119541569-119541765
chr4:119771867-119772095
chr4:120021495-120021648
chr4:120037011-120037155
chr4:120188557-120188590
chr4:120221644-120221716
chr4:120221838-120222034
chr4:120255483-120255608
chr4:120341649-120341745
chr4:120343606-120343729
chr4:120350575-120350764
chr4:120352992-120353056
chr4:120355895-120356130
chr4:120366467-120366682
chr4:120373914-120374032
chr4:120396237-120396340
chr4:120441462-120441527
chr4:120483977-120484125
chr4:120739667-120739758
chr4:121351964-121352037
chr4:121419030-121419202
chr4:121490374-121490476
chr4:121769597-121769652
chr4:122472684-122472868
chr4:122591329-122591377
chr4:122591329-122591391
chr4:122599502-122599649
chr4:122599502-122599646
chr4:122601828-122601963
chr4:122753215-122753328
chr4:122753215-122753324
chr4:122800348-122800381
chr4:123076086-123076293
chr4:123076086-123076158
chr4:123098629-123098674
chr4:123193678-123193703
chr4:123244193-123244338
chr4:123255682-123255700
chr4:123810013-123810111
chr4:124875878-124875965
chr4:124883090-124883155
chr4:124895663-124895836
chr4:125017354-125017538
chr4:125413193-125413531
chr4:127149780-127149902
chr4:127355976-127356094
chr4:127361539-127361680
chr4:127383374-127383511
chr4:127384185-127384269
chr4:127385390-127385457
chr4:127386085-127386297
chr4:127386727-127386768
chr4:128535024-128535515
chr4:130031146-130031246
chr4:135024524-135024672
chr4:135087641-135087803
chr4:139282067-139282155
chr4:139282067-139282556
chr4:139423166-139423275
chr4:140062479-140062623
chr4:140187959-140187974
chr4:140439359-140439602
chr4:141295357-141295376
chr4:141445002-141445429
chr4:141464871-141464955
chr4:141597834-141597946
chr4:142501524-142501716
chr4:143123893-143123919
chr4:143811043-143811129
chr4:144032210-144032336
chr4:144913701-144914003
chr4:145035812-145035920
chr4:145035812-145035886
chr4:145036329-145036382
chr4:146684554-146684620
chr4:147150156-147150240
chr4:147960324-147960379
chr4:147960708-147960793
chr4:147981754-147981935
chr4:147992284-147992487
chr4:147994231-147994378
chr4:148555001-148555087
chr4:148555001-148555074
chr4:148555049-148555087
chr4:148555049-148555074
chr4:148775827-148775993
chr4:149787909-149788033
chr4:151175578-151175590
chr4:152017585-152017706
chr4:152047220-152047324
chr4:152060708-152060814
chr4:152245985-152246131
chr4:152326675-152326760
chr4:152336876-152336953
chr4:152527394-152527577
chr4:152584684-152584750
chr4:152624234-152624452
chr4:153218848-153218976
chr4:153696268-153696756
chr4:153806551-153806818
chr4:153806554-153806818
chr4:153997799-153998022
chr4:153997799-153998190
chr4:153998716-153998797
chr4:154011972-154012090
chr4:154729404-154729503
chr4:154829345-154829377
chr4:154829345-154829467
chr4:154869973-154870013
chr4:154888383-154888475
chr4:154948577-154948631
chr4:155063268-155063394
chr4:155457606-155457892
chr4:155462494-155462645
chr4:156648162-156648395
chr4:157354309-157354351
chr4:159780747-159780818
chr4:164444646-164444690
chr4:164782327-164782402
chr4:169245990-169246135
chr4:169816744-169816903
chr4:169849688-169849828
chr4:169982572-169982730
chr4:170519651-170519750
chr4:170878344-170878460
chr4:170990058-170990118
chr4:173961011-173961247
chr4:173969159-173969191
chr4:173970206-173970334
chr4:173977644-173977677
chr4:173994099-173994201
chr4:174032408-174032460
chr4:174151146-174151184
chr4:174264348-174264551
chr4:174270292-174270308
chr4:174271837-174271978
chr4:174272517-174272637
chr4:174290585-174290678
chr4:174290711-174290761
chr4:174305802-174305888
chr4:174309664-174309725
chr4:174310746-174310863
chr4:174312336-174312579
chr4:174312336-174312424
chr4:175171067-175171193
chr4:175213491-175213565
chr4:177048057-177048128
chr4:178031774-178031818
chr4:178596991-178597106
chr4:178596991-178597153
chr4:178600492-178600659
chr4:180179577-180179728
chr4:180190746-180190820
chr4:180208687-180208804
chr4:181460824-181460861
chr4:181775483-181775537
chr4:181960357-181960530
chr4:182023180-182023300
chr4:182368766-182368925
chr4:182660640-182660802
chr4:183323769-183323809
chr4:183632728-183632754
chr4:183634315-183634332
chr4:184148408-184148591
chr4:184158055-184158198
chr4:184169971-184170013
chr4:184169971-184170145
chr4:184260496-184260862
chr4:184385931-184386090
chr4:184385951-184386090
chr4:184627879-184628093
chr4:184627879-184628082
chr4:185269244-185269345
chr4:186067709-186067883
chr4:186110105-186110223
chr4:186203958-186204056
chr4:186239925-186240093
chr4:186278444-186278738
chr4:186326345-186326429
chr4:186333433-186333567
chr4:186333433-186333764
chr4:186513121-186513148
chr4:186515053-186515089
chr4:186515053-186515083
chr4:186568286-186568405
chr4:186748302-186748346
chr4:186953441-186953520
chr4:186954600-186954838
chr4:187125555-187125618
chr4:187137084-187137268
chr4:187137432-187137701
chr4:187173151-187173339
chr4:187353706-187354049
chr4:187353706-187354019
chr4:187353706-187354083
chr4:187354096-187354371
chr4:187354342-187354371
chr4:187354342-187354709
chr4:187354802-187355107
chr4:187354832-187355107
chr4:187354912-187355107
chr4:187355842-187355919
chr4:187355842-187355979
chr4:187355842-187355933
chr4:187356012-187356409
chr4:187356026-187356409
chr4:187356210-187356409
chr4:187356456-187356823
chr4:187356456-187356777
chr4:187356456-187356685
chr4:187356824-187357291
chr4:187889352-187889426
chr4:190155061-190155162
chr4:190155061-190155128
chr4:190155061-190155196
chr4:190156926-190157102
chr4:190197613-190197996
chr4:190198146-190198450
chr4:190198518-190198676
chr4:190198518-190198552
chr4:190198525-190198552
chr4:190198525-190198676
chr4:190757342-190757662
chr4:190757342-190757557
chr4:190757342-190757378
chr4:190757342-190757446
chr4:190757348-190757378
chr4:190757348-190757662
chr4:190757348-190757557
chr4:190757348-190757446
chr4:190757663-190757773
chr4:190757663-190757742
chr4:190757663-190757816
chr4:190757663-190757810
chr4:190757700-190757810
chr4:190757700-190757816
chr4:190757700-190757773
chr4:190757700-190757742
chr4:190757774-190757816
chr4:190757774-190757810
chr4:190757845-190757861
chr4:190757919-190757961
chr4:190758023-190758087
chr4:190758023-190758065
chr4:190758026-190758065
chr4:190758026-190758087
chr4:190758130-190758160
chr4:190758263-190758336
chr4:190758263-190758268
chr4:190758300-190758336
chr4:190758371-190758379
chr4:190758371-190758413
chr4:190758405-190758413
chr4:190758481-190758517
chr4:190758489-190758517
chr4:190767396-190767582
chr4:190767523-190767582
chr4:191044098-191044127
chr5:240476-240591
chr5:240476-240585
chr5:252809-252963
chr5:467912-468279
chr5:467912-468003
chr5:467912-468274
chr5:467927-468279
chr5:467927-468274
chr5:467927-468003
chr5:480194-480331
chr5:648468-648889
chr5:648468-648848
chr5:648468-648661
chr5:649535-649681
chr5:649908-650170
chr5:649908-650223
chr5:650076-650170
chr5:650076-650223
chr5:692676-692858
chr5:711068-711435
chr5:711068-711326
chr5:711282-711326
chr5:711282-711435
chr5:711348-711435
chr5:711933-711995
chr5:796038-796144
chr5:796038-796102
chr5:858161-858179
chr5:860659-860798
chr5:1042851-1042994
chr5:1042851-1042998
chr5:1043086-1043410
chr5:1043134-1043410
chr5:1043335-1043410
chr5:1043531-1043626
chr5:1043597-1043626
chr5:1043687-1043778
chr5:1043687-1043770
chr5:1043833-1044006
chr5:1043833-1043917
chr5:1043851-1044006
chr5:1043851-1043917
chr5:1044039-1044427
chr5:1044039-1044489
chr5:1044086-1044567
chr5:1044086-1044427
chr5:1044086-1044489
chr5:1044568-1044627
chr5:1044568-1044629
chr5:1044580-1044627
chr5:1044580-1044629
chr5:1044684-1044897
chr5:1044788-1045242
chr5:1044788-1045191
chr5:1044788-1044897
chr5:1045266-1045385
chr5:1045266-1045310
chr5:1045431-1045585
chr5:1045431-1045567
chr5:1045431-1045466
chr5:1045596-1045626
chr5:1045618-1045626
chr5:1045739-1045875
chr5:1045867-1045875
chr5:1045930-1046270
chr5:1046309-1046661
chr5:1046630-1046661
chr5:1046678-1046977
chr5:1046678-1046879
chr5:1046701-1046879
chr5:1046701-1046977
chr5:1047093-1047430
chr5:1047093-1047454
chr5:1047093-1047265
chr5:1047126-1047624
chr5:1047126-1047265
chr5:1047126-1047430
chr5:1047126-1047454
chr5:1047189-1047265
chr5:1047189-1047624
chr5:1047189-1047430
chr5:1047189-1047454
chr5:1047662-1047741
chr5:1048608-1048872
chr5:1048608-1048880
chr5:1048664-1048872
chr5:1048664-1048880
chr5:1048729-1048872
chr5:1048729-1048880
chr5:1056697-1056711
chr5:1062475-1062624
chr5:1338987-1339120
chr5:1338987-1339117
chr5:1565484-1565661
chr5:1575714-1575786
chr5:1578503-1578536
chr5:1611784-1612187
chr5:2068997-2069085
chr5:2454396-2454425
chr5:3323870-3323903
chr5:3323870-3323885
chr5:3323920-3324069
chr5:3323944-3324069
chr5:3324006-3324069
chr5:3324160-3324262
chr5:3324194-3324262
chr5:3785561-3785586
chr5:5420864-5420953
chr5:5453229-5453325
chr5:5489264-5489762
chr5:6394003-6394376
chr5:6447370-6447414
chr5:6447370-6447397
chr5:6447499-6447500
chr5:6447499-6447518
chr5:6447567-6448034
chr5:6447567-6447729
chr5:6447639-6447729
chr5:6447639-6448034
chr5:6448035-6448313
chr5:6448305-6448313
chr5:6464552-6464688
chr5:7863211-7863339
chr5:9421789-9421861
chr5:9423206-9423350
chr5:10264451-10264609
chr5:13885131-13885337
chr5:14388861-14389150
chr5:14403178-14403231
chr5:14488168-14488369
chr5:14498009-14498106
chr5:14635155-14635318
chr5:14692938-14693203
chr5:14709047-14709145
chr5:14711305-14711410
chr5:14711305-14711419
chr5:14711305-14711413
chr5:14753702-14753805
chr5:14848885-14848972
chr5:15250536-15250688
chr5:15939937-15940093
chr5:16564727-16564882
chr5:16993933-16994004
chr5:17110114-17110300
chr5:17117470-17117595
chr5:17117470-17117597
chr5:17215973-17216039
chr5:17275521-17275568
chr5:17275521-17275546
chr5:17275521-17275616
chr5:17275523-17275568
chr5:17275523-17275616
chr5:17275523-17275546
chr5:17275571-17275616
chr5:17275571-17275663
chr5:17275571-17275684
chr5:17275623-17275663
chr5:17275623-17275684
chr5:17275703-17275714
chr5:17275703-17275815
chr5:17275709-17275714
chr5:17275709-17275815
chr5:17275713-17275714
chr5:17275713-17275815
chr5:17275733-17275815
chr5:17275955-17276063
chr5:17275955-17276091
chr5:17396710-17396881
chr5:18393141-18393208
chr5:18398771-18398842
chr5:18558258-18558285
chr5:21055781-21055859
chr5:21172632-21172713
chr5:21497163-21497305
chr5:21502220-21502312
chr5:21994238-21994406
chr5:30205153-30205249
chr5:30206914-30207116
chr5:30207027-30207116
chr5:30209932-30209979
chr5:31164136-31164272
chr5:31175281-31175494
chr5:31175281-31175389
chr5:31409808-31409849
chr5:32074243-32074287
chr5:32087273-32087591
chr5:32109513-32109647
chr5:32259556-32259651
chr5:32850260-32850385
chr5:32886600-32886826
chr5:34020410-34020549
chr5:34051987-34052215
chr5:36178700-36178912
chr5:36195095-36195204
chr5:36220793-36221059
chr5:36687980-36687991
chr5:36971851-36971953
chr5:37048229-37048456
chr5:37249870-37250163
chr5:37443369-37443474
chr5:37443369-37443467
chr5:38615676-38615761
chr5:38686074-38686225
chr5:38693249-38693469
chr5:38693249-38693601
chr5:38924533-38924684
chr5:39366100-39366278
chr5:39925267-39925360
chr5:40011381-40011451
chr5:40827802-40828053
chr5:40827802-40828050
chr5:41203680-41203817
chr5:41916408-41916549
chr5:42314934-42314983
chr5:42807096-42807210
chr5:42807096-42807136
chr5:42809573-42809603
chr5:43169455-43169504
chr5:43297631-43297769
chr5:43297631-43297775
chr5:44615143-44615197
chr5:45266617-45266665
chr5:45666157-45666288
chr5:46382717-46382761
chr5:50090499-50090560
chr5:50264572-50264942
chr5:52600606-52600737
chr5:52612829-52613050
chr5:52615379-52615546
chr5:52618479-52618635
chr5:53421242-53421307
chr5:53578101-53578157
chr5:53581171-53581188
chr5:53815343-53815403
chr5:53815343-53815556
chr5:53815343-53815508
chr5:53902233-53902348
chr5:54055189-54055256
chr5:54700825-54700902
chr5:54700830-54700902
chr5:54701050-54701147
chr5:55293785-55293855
chr5:56170897-56171121
chr5:56479624-56479699
chr5:56479624-56479745
chr5:56496027-56496111
chr5:56526880-56526975
chr5:58764122-58764261
chr5:58764122-58764256
chr5:59061302-59061568
chr5:59063828-59064298
chr5:59064068-59064298
chr5:59083624-59083715
chr5:60341667-60341805
chr5:60457730-60458183
chr5:60820843-60820974
chr5:60930601-60930810
chr5:61726334-61726426
chr5:64215202-64215222
chr5:64963967-64964239
chr5:64964371-64964431
chr5:64964371-64964540
chr5:65000514-65000623
chr5:65093420-65093779
chr5:65093673-65093779
chr5:65292956-65293056
chr5:65307885-65307955
chr5:65307885-65307967
chr5:65314819-65314942
chr5:66287238-66287365
chr5:67059803-67059914
chr5:67059803-67059921
chr5:67591975-67592125
chr5:67913310-67913342
chr5:68455234-68455298
chr5:68664454-68664523
chr5:68664454-68664477
chr5:68707475-68707648
chr5:70408506-70408606
chr5:70784301-70784398
chr5:70868141-70868326
chr5:70878277-70878400
chr5:71273783-71273963
chr5:71491299-71491552
chr5:71491613-71492032
chr5:71501350-71501487
chr5:71616947-71617006
chr5:71870197-71870339
chr5:72852463-72852514
chr5:72865327-72865500
chr5:72865327-72865388
chr5:73021466-73021499
chr5:74053686-74053706
chr5:74137419-74137502
chr5:74185145-74185255
chr5:74711022-74711060
chr5:74960049-74960217
chr5:74961845-74961959
chr5:74981049-74981309
chr5:74985411-74985504
chr5:75758047-75758139
chr5:76099857-76099891
chr5:76781238-76781366
chr5:76989091-76989192
chr5:77299283-77299318
chr5:77315291-77315327
chr5:77430747-77430927
chr5:77900538-77900592
chr5:78378611-78378779
chr5:78378611-78378775
chr5:78531634-78532121
chr5:78610193-78610452
chr5:78610203-78610452
chr5:78659350-78659424
chr5:78663023-78663075
chr5:78910295-78910383
chr5:78937278-78937340
chr5:79058760-79059032
chr5:79374183-79374282
chr5:79374894-79374976
chr5:79375027-79375173
chr5:79501026-79501179
chr5:80015303-80015354
chr5:80144267-80144431
chr5:80167995-80168057
chr5:81020811-81020868
chr5:81074290-81074419
chr5:81188505-81188807
chr5:81190696-81190868
chr5:82308365-82308489
chr5:83786476-83786587
chr5:83787974-83788128
chr5:83833970-83834074
chr5:83834505-83834609
chr5:83868104-83868226
chr5:86665695-86665717
chr5:87343406-87343511
chr5:87532241-87532268
chr5:87546068-87546141
chr5:88057814-88057873
chr5:88266302-88266426
chr5:89239202-89239242
chr5:89245433-89245729
chr5:89648692-89649075
chr5:90005170-90005202
chr5:90609982-90610061
chr5:90664148-90664298
chr5:90665017-90665490
chr5:90665513-90665708
chr5:90665768-90666134
chr5:90766655-90766704
chr5:91712060-91712123
chr5:91847759-91847945
chr5:92005459-92005603
chr5:92005459-92005606
chr5:92007191-92007300
chr5:92180287-92180356
chr5:92222516-92222562
chr5:92426072-92426143
chr5:92471491-92471659
chr5:92485532-92485612
chr5:92830880-92831049
chr5:92919426-92919605
chr5:92919484-92919605
chr5:92919821-92919983
chr5:92923892-92924150
chr5:93018844-93018901
chr5:93079243-93079278
chr5:93079243-93079657
chr5:93392784-93392908
chr5:94591408-94591563
chr5:94832873-94832921
chr5:95022860-95023039
chr5:95169420-95169529
chr5:95225895-95226111
chr5:95268336-95268417
chr5:95268368-95268417
chr5:96129690-96129791
chr5:96385051-96385238
chr5:96510921-96511019
chr5:98221857-98222045
chr5:99765483-99765625
chr5:102333530-102333687
chr5:102359350-102359520
chr5:102749214-102749632
chr5:102749463-102749632
chr5:102766054-102766336
chr5:102845799-102845966
chr5:102855366-102855557
chr5:102866022-102866109
chr5:102866022-102866104
chr5:102877324-102877724
chr5:107637677-107637757
chr5:107637677-107637761
chr5:108233664-108233833
chr5:109996147-109996181
chr5:110096906-110097147
chr5:110835965-110836164
chr5:111479484-111479577
chr5:111479484-111479546
chr5:112115381-112115547
chr5:112385120-112385229
chr5:112888781-112889080
chr5:112915520-112915612
chr5:112920037-112920176
chr5:112920037-112920186
chr5:112920135-112920186
chr5:113441410-113441478
chr5:113557177-113557262
chr5:113826388-113826396
chr5:114136667-114136773
chr5:114237200-114237386
chr5:114271760-114271861
chr5:114298821-114298940
chr5:115327820-115327981
chr5:115653908-115653997
chr5:115781860-115781932
chr5:115782067-115782098
chr5:115926668-115926798
chr5:115926671-115926798
chr5:115944796-115944892
chr5:115963551-115963651
chr5:116143793-116143900
chr5:116145120-116145400
chr5:118309340-118309665
chr5:118309358-118309665
chr5:118514270-118514383
chr5:118555827-118556032
chr5:118684662-118684819
chr5:120959012-120959183
chr5:122029324-122029462
chr5:122404626-122404690
chr5:122411381-122411498
chr5:122682299-122682447
chr5:122682299-122682503
chr5:123738913-123739273
chr5:123739201-123739273
chr5:123743968-123744082
chr5:125836696-125836920
chr5:126189254-126189451
chr5:126253203-126253368
chr5:127028859-127029047
chr5:127400429-127400542
chr5:127400457-127400542
chr5:127715838-127715866
chr5:128388694-128388947
chr5:128388888-128388947
chr5:128719994-128720159
chr5:129610370-129610467
chr5:129797959-129798079
chr5:130013288-130013331
chr5:130147269-130147385
chr5:130497722-130497772
chr5:131945000-131945088
chr5:132203182-132203400
chr5:132203189-132203400
chr5:133492841-133493335
chr5:133724236-133724279
chr5:134103821-134103942
chr5:134190886-134191017
chr5:134278171-134278289
chr5:134675118-134675230
chr5:134678849-134679124
chr5:134906746-134907194
chr5:134906746-134907140
chr5:134914407-134914625
chr5:134914407-134914438
chr5:134914457-134914625
chr5:135360348-135360468
chr5:135360552-135360631
chr5:135363652-135363895
chr5:135396965-135397088
chr5:135396970-135397088
chr5:135400800-135400929
chr5:135436268-135436497
chr5:136320990-136321019
chr5:136399575-136399765
chr5:136443461-136443559
chr5:136487689-136487849
chr5:137127608-137127817
chr5:137131095-137131259
chr5:137182503-137182635
chr5:137191561-137191627
chr5:137452637-137452886
chr5:137474330-137474474
chr5:138099127-138099174
chr5:138135038-138135045
chr5:138317542-138317643
chr5:138320966-138321169
chr5:138661858-138661973
chr5:138858306-138858457
chr5:138914464-138914558
chr5:139060202-139060210
chr5:139917674-139917846
chr5:139917674-139917819
chr5:140046629-140046698
chr5:140075614-140075786
chr5:140075673-140075786
chr5:141328897-141328975
chr5:141334311-141334428
chr5:141390540-141390654
chr5:141511379-141511460
chr5:141770475-141770616
chr5:141847339-141847396
chr5:141921831-141921914
chr5:142007505-142007687
chr5:142082946-142083055
chr5:142092366-142092442
chr5:142092366-142092454
chr5:142095773-142095899
chr5:142097632-142097831
chr5:142132666-142132792
chr5:142433478-142433529
chr5:142814097-142814138
chr5:143259639-143259699
chr5:143508504-143508937
chr5:144259885-144260043
chr5:144779315-144779464
chr5:145185537-145185570
chr5:145498572-145498637
chr5:145517245-145517679
chr5:145528997-145529116
chr5:145528997-145529096
chr5:145838447-145838554
chr5:145838447-145838584
chr5:145838447-145838596
chr5:145838633-145838662
chr5:145838633-145838638
chr5:145838645-145838662
chr5:145838657-145838662
chr5:146559474-146559615
chr5:146559474-146559558
chr5:146576322-146576398
chr5:146787084-146787173
chr5:146787084-146787271
chr5:146799779-146799837
chr5:146826932-146827058
chr5:147790643-147790801
chr5:147817474-147817540
chr5:148252067-148252152
chr5:148490731-148490864
chr5:148615366-148615485
chr5:148616500-148616704
chr5:148616546-148616704
chr5:148621788-148621860
chr5:148874037-148874365
chr5:148884244-148884298
chr5:148957032-148957080
chr5:149034514-149034974
chr5:149034525-149034974
chr5:149034534-149034974
chr5:149204981-149205126
chr5:149237712-149238144
chr5:149237712-149238203
chr5:149237712-149238077
chr5:149238682-149239134
chr5:149238682-149239099
chr5:149239173-149239555
chr5:149239173-149239336
chr5:149239275-149239336
chr5:149239275-149239555
chr5:149239365-149239712
chr5:149239365-149239802
chr5:149239365-149239555
chr5:149239588-149239945
chr5:149239588-149239912
chr5:149239588-149239712
chr5:149239588-149239802
chr5:149239961-149240370
chr5:149239963-149240370
chr5:149239965-149240370
chr5:149240395-149240531
chr5:149246737-149246923
chr5:149247436-149247595
chr5:149249971-149250115
chr5:149283211-149283421
chr5:149311570-149311768
chr5:149355017-149355186
chr5:149401372-149401535
chr5:149416202-149416390
chr5:149498658-149498759
chr5:149827037-149827146
chr5:149877325-149877787
chr5:150029684-150029865
chr5:150029793-150029865
chr5:150093554-150093674
chr5:150403363-150403587
chr5:150407275-150407404
chr5:150407442-150407528
chr5:150407442-150407506
chr5:150407536-150407873
chr5:150407536-150407857
chr5:150407536-150407839
chr5:150407611-150407857
chr5:150407611-150407839
chr5:150407611-150407873
chr5:150407616-150407857
chr5:150407616-150407873
chr5:150407616-150407839
chr5:150407874-150408038
chr5:150407874-150408043
chr5:150407874-150408035
chr5:150407874-150407947
chr5:150407926-150408043
chr5:150407926-150408035
chr5:150407926-150407947
chr5:150407926-150408038
chr5:150407948-150408043
chr5:150407948-150408038
chr5:150407948-150408035
chr5:150408115-150408154
chr5:150408115-150408136
chr5:150408147-150408154
chr5:150408198-150408244
chr5:150408198-150408240
chr5:150408198-150408266
chr5:150408198-150408285
chr5:150408198-150408236
chr5:150408211-150408266
chr5:150408211-150408236
chr5:150408211-150408240
chr5:150408211-150408285
chr5:150408211-150408244
chr5:150408286-150408304
chr5:150408286-150408343
chr5:150408286-150408334
chr5:150408286-150408353
chr5:150408286-150408350
chr5:150408301-150408350
chr5:150408301-150408334
chr5:150408301-150408343
chr5:150408301-150408304
chr5:150408301-150408353
chr5:150408309-150408372
chr5:150408309-150408334
chr5:150408309-150408350
chr5:150408309-150408353
chr5:150408309-150408343
chr5:150408357-150408372
chr5:150408375-150408596
chr5:150408389-150408596
chr5:150408437-150408596
chr5:150408438-150408596
chr5:150408459-150408596
chr5:150504018-150504095
chr5:150918814-150918856
chr5:150935436-150935619
chr5:150935466-150935619
chr5:150941418-150941530
chr5:150946705-150946903
chr5:150949352-150949489
chr5:151149870-151150333
chr5:151183967-151184007
chr5:151408542-151408666
chr5:151917265-151917370
chr5:153418387-153418862
chr5:154171866-154172033
chr5:154202759-154203152
chr5:154202759-154203018
chr5:154234454-154234476
chr5:156817402-156817676
chr5:157084859-157085019
chr5:158529318-158529392
chr5:158635354-158635688
chr5:158636507-158636519
chr5:159625830-159626164
chr5:160210848-160211004
chr5:160364736-160364828
chr5:160808106-160808186
chr5:160814177-160814253
chr5:160828031-160828089
chr5:162133205-162133360
chr5:162222812-162222925
chr5:162403393-162403489
chr5:162404135-162404182
chr5:162436796-162436889
chr5:162637802-162637853
chr5:162943241-162943420
chr5:164328804-164328875
chr5:165553867-165554015
chr5:165561167-165561346
chr5:166272760-166272918
chr5:166309255-166309400
chr5:166500247-166500361
chr5:167247377-167247680
chr5:167988258-167988499
chr5:168012424-168012622
chr5:168090388-168090839
chr5:168263587-168263749
chr5:168266033-168266112
chr5:168273820-168273949
chr5:168273828-168273949
chr5:168274340-168274457
chr5:169646636-169646817
chr5:170814867-170814935
chr5:171487971-171488272
chr5:171762436-171762610
chr5:172189094-172189546
chr5:172195752-172195780
chr5:172195985-172196135
chr5:172195985-172196091
chr5:172197953-172198030
chr5:172413699-172413763
chr5:174639289-174639481
chr5:174660645-174660747
chr5:174939581-174939705
chr5:175118227-175118362
chr5:175925998-175926086
chr5:175954519-175954727
chr5:176298703-176298743
chr5:176298846-176299084
chr5:176299187-176299282
chr5:176299382-176299705
chr5:176338304-176338390
chr5:176338304-176338442
chr5:176471072-176471220
chr5:176513157-176513267
chr5:176627762-176627784
chr5:176674925-176675080
chr5:176728936-176728988
chr5:176906496-176906740
chr5:176992475-176992594
chr5:177022245-177022607
chr5:177377310-177377464
chr5:177388755-177389165
chr5:177388784-177389165
chr5:177482519-177482690
chr5:177520226-177520390
chr5:177548865-177549042
chr5:177548865-177548885
chr5:177550433-177550826
chr5:177552556-177552697
chr5:177635737-177635913
chr5:178293042-178293165
chr5:178293042-178293145
chr5:178325580-178325676
chr5:178412426-178412538
chr5:178412426-178412700
chr5:178416707-178416754
chr5:178416707-178416751
chr5:178965995-178966106
chr5:178967676-178967833
chr5:178967676-178968162
chr5:179123838-179123879
chr5:179129493-179129631
chr5:179219152-179219347
chr5:179219180-179219347
chr5:179219197-179219347
chr5:179226128-179226250
chr5:179252137-179252226
chr5:179252137-179252220
chr5:179260026-179260437
chr5:179260026-179260246
chr5:179652223-179652390
chr5:179981698-179981880
chr5:179981703-179981880
chr5:180256937-180257274
chr5:180257072-180257274
chr5:180257072-180257403
chr5:180257299-180257403
chr5:180257299-180257406
chr5:180257608-180257867
chr5:180257708-180257867
chr5:180277582-180277784
chr5:180473225-180473528
chr5:180631022-180631452
chr5:180664138-180664319
chr5:180664138-180664364
chr5:180728181-180728337
chr5:180900622-180900976
chr6:534508-534580
chr6:1287173-1287468
chr6:1288116-1288188
chr6:1560600-1560664
chr6:1562414-1562648
chr6:1610621-1610738
chr6:1611813-1612087
chr6:1611899-1612087
chr6:1625417-1625873
chr6:1625842-1625873
chr6:2360778-2360864
chr6:2434628-2434739
chr6:2773222-2773279
chr6:2898160-2898307
chr6:3090892-3091015
chr6:3154460-3154642
chr6:3154565-3154642
chr6:3225093-3225236
chr6:3225102-3225236
chr6:3245893-3245929
chr6:3737851-3737964
chr6:4057589-4058076
chr6:4633168-4633496
chr6:6195635-6195777
chr6:6242375-6242486
chr6:6792919-6793002
chr6:7182111-7182315
chr6:7584398-7584402
chr6:7585394-7585595
chr6:7585716-7585846
chr6:10281766-10281943
chr6:10725503-10725616
chr6:10767897-10768295
chr6:10767897-10768393
chr6:10768133-10768295
chr6:10768133-10768393
chr6:10773267-10773338
chr6:10808510-10808575
chr6:11305781-11305912
chr6:11320619-11320995
chr6:11394628-11394812
chr6:11538101-11538257
chr6:11809409-11809515
chr6:11909009-11909175
chr6:11993244-11993347
chr6:11995110-11995268
chr6:12008519-12008740
chr6:13287067-13287340
chr6:13287067-13287420
chr6:13611982-13612173
chr6:14103507-14103682
chr6:14474669-14474832
chr6:14509054-14509292
chr6:14512175-14512423
chr6:15529747-15529944
chr6:15529771-15529944
chr6:15961167-15961250
chr6:16289657-16289799
chr6:16765952-16766017
chr6:16766547-16766682
chr6:16771239-16771424
chr6:16777079-16777204
chr6:16981540-16981674
chr6:17094377-17094521
chr6:17822017-17822242
chr6:17825608-17825698
chr6:17826295-17826355
chr6:17826295-17826382
chr6:18133641-18133797
chr6:18226103-18226240
chr6:20126029-20126157
chr6:20265954-20266157
chr6:20317782-20317934
chr6:20321433-20321537
chr6:20321433-20321806
chr6:20321565-20321806
chr6:20353516-20353641
chr6:20401348-20401740
chr6:20402843-20402856
chr6:21817014-21817202
chr6:21999300-21999441
chr6:22181552-22181704
chr6:22206663-22206823
chr6:22654106-22654350
chr6:22655171-22655261
chr6:22656195-22656241
chr6:22658159-22658333
chr6:22664163-22664288
chr6:23457818-23457898
chr6:24142711-24142782
chr6:24716474-24716549
chr6:25507707-25507718
chr6:26172222-26172434
chr6:26227188-26227396
chr6:26373110-26373265
chr6:26374182-26374376
chr6:26374269-26374376
chr6:26452227-26452408
chr6:26494702-26494854
chr6:26687347-26687693
chr6:26795842-26796219
chr6:27375497-27375633
chr6:27678869-27679009
chr6:28088296-28088454
chr6:28095094-28095132
chr6:28391167-28391617
chr6:28407852-28407984
chr6:28971252-28971371
chr6:28971252-28971411
chr6:29643428-29643587
chr6:29820099-29820263
chr6:29844681-29844974
chr6:29854063-29854155
chr6:29896002-29896105
chr6:29896002-29896044
chr6:29897177-29897295
chr6:29901946-29902030
chr6:29901955-29902030
chr6:29910791-29910803
chr6:29911287-29911752
chr6:29925617-29925741
chr6:30034876-30035068
chr6:30229103-30229131
chr6:30294998-30295343
chr6:30294998-30295232
chr6:30295156-30295473
chr6:30295156-30295343
chr6:30295156-30295232
chr6:30313573-30313706
chr6:30460523-30460968
chr6:30460523-30460924
chr6:30538769-30538854
chr6:30634962-30635351
chr6:30672149-30672179
chr6:30672303-30672446
chr6:30672303-30672323
chr6:30672570-30672938
chr6:30673008-30673281
chr6:30673185-30673281
chr6:30675913-30675987
chr6:30675946-30676134
chr6:30675946-30675987
chr6:30683365-30683484
chr6:30691608-30691680
chr6:30703255-30703407
chr6:30710778-30710873
chr6:30920139-30920308
chr6:30924852-30925007
chr6:30924852-30924950
chr6:30924859-30925007
chr6:30924859-30924950
chr6:30954135-30954224
chr6:30954180-30954224
chr6:30954270-30954300
chr6:30954270-30954345
chr6:30954270-30954314
chr6:30954270-30954380
chr6:30954270-30954359
chr6:30954270-30954290
chr6:30954270-30954335
chr6:30954381-30954425
chr6:30954381-30954390
chr6:30954381-30954404
chr6:30954405-30954470
chr6:30954405-30954449
chr6:30954405-30954425
chr6:30954426-30954494
chr6:30954426-30954449
chr6:30954426-30954470
chr6:30954436-30954470
chr6:30954436-30954494
chr6:30954436-30954449
chr6:30954450-30954470
chr6:30954450-30954539
chr6:30954450-30954494
chr6:30954471-30954494
chr6:30954471-30954539
chr6:30954495-30954584
chr6:30954495-30954579
chr6:30954495-30954539
chr6:30954561-30954584
chr6:30954561-30954579
chr6:30954630-30954632
chr6:30954630-30954674
chr6:30954630-30954662
chr6:30954630-30954643
chr6:30954630-30954650
chr6:30954649-30954662
chr6:30954649-30954674
chr6:30954649-30954650
chr6:30954649-30954695
chr6:30954651-30954674
chr6:30954651-30954695
chr6:30954651-30954662
chr6:30954675-30954695
chr6:30954675-30954719
chr6:30954675-30954740
chr6:30954710-30954740
chr6:30954710-30954764
chr6:30954710-30954719
chr6:30954741-30954797
chr6:30954741-30954854
chr6:30954741-30954764
chr6:30954741-30954830
chr6:30954741-30954809
chr6:30954765-30954854
chr6:30954765-30954809
chr6:30954765-30954797
chr6:30954765-30954830
chr6:30954855-30954920
chr6:30954855-30954866
chr6:30954855-30954875
chr6:30954855-30954899
chr6:30954876-30954944
chr6:30954876-30954899
chr6:30954876-30954920
chr6:30954888-30954944
chr6:30954888-30954920
chr6:30954888-30954899
chr6:30954900-30954965
chr6:30954900-30954944
chr6:30954900-30954920
chr6:30954921-30954965
chr6:30954921-30954944
chr6:30954933-30954944
chr6:30954933-30954965
chr6:30954945-30955010
chr6:30954945-30954992
chr6:30954945-30954965
chr6:30954966-30955037
chr6:30954966-30955022
chr6:30954966-30954992
chr6:30954966-30955010
chr6:30954966-30955034
chr6:30954966-30955046
chr6:30954978-30955046
chr6:30954978-30955034
chr6:30954978-30955022
chr6:30954978-30954992
chr6:30954978-30955010
chr6:30954978-30955037
chr6:30954990-30954992
chr6:30954990-30955034
chr6:30954990-30955010
chr6:30954990-30955046
chr6:30954990-30955022
chr6:30954990-30955037
chr6:30955011-30955037
chr6:30955011-30955034
chr6:30955011-30955022
chr6:30955011-30955046
chr6:30955056-30955082
chr6:30955056-30955079
chr6:30955068-30955082
chr6:30955068-30955079
chr6:30955080-30955082
chr6:30955128-30955145
chr6:30955128-30955136
chr6:30993748-30993808
chr6:30993748-30993842
chr6:30993905-30994068
chr6:30993905-30994395
chr6:30993905-30994028
chr6:30993905-30994355
chr6:30993905-30994077
chr6:30994396-30994445
chr6:30994396-30994415
chr6:30994465-30994565
chr6:30994536-30994565
chr6:30994596-30994733
chr6:30994713-30994733
chr6:30994854-30995102
chr6:30994854-30995012
chr6:30994854-30995007
chr6:30995133-30995142
chr6:30995133-30995172
chr6:30995263-30995290
chr6:30995471-30995599
chr6:30995471-30995592
chr6:30995471-30995601
chr6:30995473-30995599
chr6:30995473-30995592
chr6:30995473-30995601
chr6:30995553-30995599
chr6:30995553-30995601
chr6:30995553-30995592
chr6:30995643-30995672
chr6:30995643-30995712
chr6:30995703-30995712
chr6:30995793-30995852
chr6:30995793-30995805
chr6:30995811-30995852
chr6:30995811-30996012
chr6:30995811-30995922
chr6:30995811-30995973
chr6:30995836-30995922
chr6:30995836-30996012
chr6:30995836-30995973
chr6:30995836-30995852
chr6:30995883-30995922
chr6:30995883-30996012
chr6:30995883-30995973
chr6:30996040-30996078
chr6:30996077-30996078
chr6:30996100-30996144
chr6:30996100-30996189
chr6:30996100-30996179
chr6:30996139-30996144
chr6:30996139-30996179
chr6:30996139-30996189
chr6:30996160-30996189
chr6:30996160-30996179
chr6:30996210-30996299
chr6:30996210-30996513
chr6:30996210-30996492
chr6:30996210-30996329
chr6:30996210-30996239
chr6:30996210-30996531
chr6:30996220-30996329
chr6:30996220-30996492
chr6:30996220-30996513
chr6:30996220-30996531
chr6:30996220-30996299
chr6:30996220-30996239
chr6:30996235-30996531
chr6:30996235-30996299
chr6:30996235-30996513
chr6:30996235-30996329
chr6:30996235-30996239
chr6:30996235-30996492
chr6:30996240-30996531
chr6:30996240-30996329
chr6:30996240-30996513
chr6:30996240-30996299
chr6:30996240-30996492
chr6:30996250-30996299
chr6:30996250-30996492
chr6:30996250-30996513
chr6:30996250-30996329
chr6:30996250-30996531
chr6:30996543-30996555
chr6:30996553-30996555
chr6:30996646-30996752
chr6:30996646-30996692
chr6:30996646-30996735
chr6:30996652-30996735
chr6:30996652-30996692
chr6:30996652-30996752
chr6:30996723-30996762
chr6:30996723-30996735
chr6:30996723-30996752
chr6:30996723-30996912
chr6:30996723-30996782
chr6:30996753-30996762
chr6:30996753-30996912
chr6:30996753-30996782
chr6:30996963-30997212
chr6:30996963-30997191
chr6:30996993-30997191
chr6:30996993-30997212
chr6:30997113-30997212
chr6:30997113-30997191
chr6:30997183-30997212
chr6:30997183-30997191
chr6:30997243-30997245
chr6:30997306-30997341
chr6:30997312-30997341
chr6:30997366-30997472
chr6:30997423-30997472
chr6:30997483-30997622
chr6:30997486-30997877
chr6:30997486-30997622
chr6:30997522-30997877
chr6:30997522-30997622
chr6:30997593-30997877
chr6:30997593-30997622
chr6:31237987-31238068
chr6:31321734-31322073
chr6:31321734-31322063
chr6:31594762-31594975
chr6:31597331-31597622
chr6:31597331-31597604
chr6:31610367-31610383
chr6:31655806-31655880
chr6:31655852-31655880
chr6:31711955-31712080
chr6:31784608-31785038
chr6:31784608-31785096
chr6:31784608-31785041
chr6:31784608-31785087
chr6:31784608-31785033
chr6:31784802-31785293
chr6:31784802-31785216
chr6:31784802-31785291
chr6:31784802-31785087
chr6:31784802-31785038
chr6:31784802-31785279
chr6:31784802-31785041
chr6:31784802-31785033
chr6:31784802-31785096
chr6:31797006-31797178
chr6:31797014-31797178
chr6:31797051-31797178
chr6:31797060-31797178
chr6:31797219-31797227
chr6:31797255-31797530
chr6:31797291-31797530
chr6:31797297-31797530
chr6:31797383-31797530
chr6:31797429-31797530
chr6:31797482-31797530
chr6:31827824-31827955
chr6:31854597-31854674
chr6:31917236-31917334
chr6:31918054-31918180
chr6:31922473-31922669
chr6:31922473-31922684
chr6:31924733-31925212
chr6:31941695-31941829
chr6:31941711-31941829
chr6:31946640-31947100
chr6:31946640-31946787
chr6:31964176-31964223
chr6:31984827-31984923
chr6:31995903-31996054
chr6:32078230-32078407
chr6:32121973-32122125
chr6:32122015-32122171
chr6:32122015-32122181
chr6:32945942-32946091
chr6:32945942-32946165
chr6:33145580-33145962
chr6:33216420-33216541
chr6:33232135-33232274
chr6:33234697-33234850
chr6:33241211-33241369
chr6:33242088-33242218
chr6:33243718-33243838
chr6:33243769-33243838
chr6:33267157-33267553
chr6:33267629-33267867
chr6:33270398-33270800
chr6:33381161-33381231
chr6:33381161-33381306
chr6:33381161-33381334
chr6:33382992-33383100
chr6:33410871-33411200
chr6:33660457-33660895
chr6:33891887-33892212
chr6:34039265-34039328
chr6:34039394-34039598
chr6:34039394-34039690
chr6:34039394-34039748
chr6:34040017-34040059
chr6:34040017-34040109
chr6:34040082-34040109
chr6:34040239-34040377
chr6:34040239-34040310
chr6:34040239-34040389
chr6:34040415-34040534
chr6:34040415-34040460
chr6:34040428-34040534
chr6:34040428-34040460
chr6:34040535-34040681
chr6:34040535-34040684
chr6:34040567-34040681
chr6:34040567-34040684
chr6:34040589-34040681
chr6:34040589-34040684
chr6:34041019-34041038
chr6:34041021-34041038
chr6:34041023-34041038
chr6:34247651-34248025
chr6:34362248-34362291
chr6:34392582-34392617
chr6:34392582-34392632
chr6:34617486-34617607
chr6:34686866-34686938
chr6:35056368-35056673
chr6:35137323-35137352
chr6:35255400-35255622
chr6:35255400-35255538
chr6:35262557-35262692
chr6:35262557-35262684
chr6:35316694-35316780
chr6:35465791-35466217
chr6:35465791-35466154
chr6:35465791-35465946
chr6:35477318-35477531
chr6:35477391-35477527
chr6:35477391-35477531
chr6:35480353-35480467
chr6:35480353-35480490
chr6:35541841-35542304
chr6:35542439-35542765
chr6:35542613-35542765
chr6:35611054-35611125
chr6:36050808-36050890
chr6:36057458-36057561
chr6:36170438-36170461
chr6:36449168-36449536
chr6:36449168-36449615
chr6:36652084-36652323
chr6:36737648-36737704
chr6:36892470-36892892
chr6:36938186-36938249
chr6:37250244-37250280
chr6:37399246-37399388
chr6:37426446-37426586
chr6:37426446-37426464
chr6:38241808-38241894
chr6:39281860-39282000
chr6:39311156-39311212
chr6:39777638-39777808
chr6:40346139-40346636
chr6:40346139-40346498
chr6:40346244-40346636
chr6:40346244-40346498
chr6:41071682-41071957
chr6:41071790-41071957
chr6:41074086-41074123
chr6:41540821-41540931
chr6:42141897-42142267
chr6:42142084-42142267
chr6:42142205-42142267
chr6:42144450-42144701
chr6:42146959-42147129
chr6:42146959-42147268
chr6:42152078-42152217
chr6:42152084-42152217
chr6:42173256-42173732
chr6:42173323-42173732
chr6:42217108-42217233
chr6:42313147-42313195
chr6:42531980-42532269
chr6:42656725-42656881
chr6:42656728-42656881
chr6:42661258-42661605
chr6:42661258-42661722
chr6:42661792-42661942
chr6:42661792-42662045
chr6:42661926-42661942
chr6:42661926-42662045
chr6:42662084-42662538
chr6:42662109-42662538
chr6:42668351-42668503
chr6:42672193-42672509
chr6:42672193-42672349
chr6:42672193-42672433
chr6:42679496-42679677
chr6:42855006-42855056
chr6:42855006-42855162
chr6:42924236-42924464
chr6:42978897-42979231
chr6:43006008-43006222
chr6:43006008-43006210
chr6:43006008-43006199
chr6:43027521-43027897
chr6:43143810-43143904
chr6:43155647-43155856
chr6:43171692-43171725
chr6:43171779-43171893
chr6:43406009-43406128
chr6:43406075-43406128
chr6:43472326-43472405
chr6:43480795-43480836
chr6:43557392-43557451
chr6:43705901-43706026
chr6:44012459-44012568
chr6:44012459-44012647
chr6:44012678-44012691
chr6:44012718-44012994
chr6:44012872-44012994
chr6:44094535-44094878
chr6:44094535-44094809
chr6:44149312-44149483
chr6:44149312-44149399
chr6:44149312-44149408
chr6:44149417-44149483
chr6:44149493-44149609
chr6:44149521-44149609
chr6:44149532-44149609
chr6:44149562-44149609
chr6:44149649-44149748
chr6:44185187-44185283
chr6:44219904-44220004
chr6:44366561-44366664
chr6:44919311-44919461
chr6:45176336-45176453
chr6:46836984-46837103
chr6:46847840-46848017
chr6:47679429-47679553
chr6:47683699-47683787
chr6:47686645-47686724
chr6:50812105-50812167
chr6:52001847-52001915
chr6:52346344-52346460
chr6:52406165-52406245
chr6:52858906-52859199
chr6:52858906-52859059
chr6:52858906-52859055
chr6:52869875-52870101
chr6:52869875-52870145
chr6:52932992-52933034
chr6:53770247-53770308
chr6:55637547-55637709
chr6:56568509-56568544
chr6:56637771-56637997
chr6:56654419-56654480
chr6:57023318-57023472
chr6:57490522-57490578
chr6:58239194-58239320
chr6:62316195-62316350
chr6:63989247-63989489
chr6:63995805-63995855
chr6:64003559-64003761
chr6:64003559-64003757
chr6:64028244-64028364
chr6:64029926-64030113
chr6:64029926-64030090
chr6:64029930-64030113
chr6:64029930-64030090
chr6:64031106-64031204
chr6:64231603-64231731
chr6:64260205-64260398
chr6:64408347-64408495
chr6:64408347-64408493
chr6:64422994-64423114
chr6:64497160-64497342
chr6:64525130-64525332
chr6:64526991-64527063
chr6:65595690-65595780
chr6:65595690-65595783
chr6:69340162-69340357
chr6:70418742-70419123
chr6:70420317-70420336
chr6:70448294-70448724
chr6:71408978-71409397
chr6:71507520-71507534
chr6:71566834-71567067
chr6:71566855-71567067
chr6:71976307-71976545
chr6:73983501-73983826
chr6:74229056-74229237
chr6:74360293-74360410
chr6:75078806-75078997
chr6:75081723-75081842
chr6:75483931-75483947
chr6:75578305-75578351
chr6:75588576-75588683
chr6:75793974-75794017
chr6:75794846-75795081
chr6:75953437-75953589
chr6:75965738-75966011
chr6:75965738-75966022
chr6:75965738-75966049
chr6:75965738-75965990
chr6:76331643-76331687
chr6:76556685-76556693
chr6:76599792-76599987
chr6:76734719-76734730
chr6:77861536-77861691
chr6:79612336-79612472
chr6:79714090-79714153
chr6:79714115-79714153
chr6:79761760-79761777
chr6:79896460-79896602
chr6:79911677-79911872
chr6:79911811-79911872
chr6:79912212-79912595
chr6:80162450-80162499
chr6:80162454-80162499
chr6:80251234-80251369
chr6:80416425-80416544
chr6:80426023-80426154
chr6:80472944-80473080
chr6:80473177-80473283
chr6:80487565-80487666
chr6:80626871-80627047
chr6:83268113-83268231
chr6:83620991-83621125
chr6:83808347-83808523
chr6:83848415-83848461
chr6:83861614-83861776
chr6:83863172-83863339
chr6:83863172-83863258
chr6:83869821-83870182
chr6:83985835-83985872
chr6:84670846-84670993
chr6:84670926-84670993
chr6:84836341-84836488
chr6:86160029-86160196
chr6:86160029-86160459
chr6:86321935-86322427
chr6:86324557-86324808
chr6:86324737-86324808
chr6:86387509-86387586
chr6:86387509-86387617
chr6:88050088-88050188
chr6:88093304-88093478
chr6:88227764-88227994
chr6:88227764-88227982
chr6:88227764-88227870
chr6:88318817-88318947
chr6:88411716-88411722
chr6:89501710-89501727
chr6:89809153-89809170
chr6:89853466-89853552
chr6:89858244-89858293
chr6:89981593-89981735
chr6:90039502-90039676
chr6:90039502-90039706
chr6:90307812-90308150
chr6:90366095-90366293
chr6:91252179-91252248
chr6:91565867-91566214
chr6:94353693-94353962
chr6:94453831-94453948
chr6:98198100-98198459
chr6:98420402-98420546
chr6:98565115-98565197
chr6:99848463-99848563
chr6:99849308-99849506
chr6:99849308-99849503
chr6:99849312-99849503
chr6:99996173-99996260
chr6:99998394-99998468
chr6:101075268-101075377
chr6:101306833-101307078
chr6:101306833-101307298
chr6:101579511-101579573
chr6:101692506-101692532
chr6:105130543-105130771
chr6:105728565-105728721
chr6:105729249-105729358
chr6:105732277-105732583
chr6:105761145-105761268
chr6:107001346-107001442
chr6:107001346-107001617
chr6:107001354-107001617
chr6:107007881-107007964
chr6:107023775-107023930
chr6:107496103-107496248
chr6:108443538-108443918
chr6:109658960-109659142
chr6:109752494-109752548
chr6:110549255-110549351
chr6:110565745-110565813
chr6:110565745-110565810
chr6:110858779-110858919
chr6:110928632-110928780
chr6:111594533-111594632
chr6:111652079-111652259
chr6:111686147-111686245
chr6:111886338-111886485
chr6:111891288-111891430
chr6:111909150-111909345
chr6:111920296-111920454
chr6:111922389-111922509
chr6:112013361-112013452
chr6:113270977-113271156
chr6:114181024-114181352
chr6:114181024-114181106
chr6:114181024-114181357
chr6:114181122-114181357
chr6:114181122-114181411
chr6:114181122-114181352
chr6:114181377-114181411
chr6:116576003-116576170
chr6:116917319-116917449
chr6:116922795-116922845
chr6:116952668-116952917
chr6:116972740-116972900
chr6:116972740-116972803
chr6:118095144-118095336
chr6:118645249-118645346
chr6:118685964-118686123
chr6:119500782-119501100
chr6:119505611-119505697
chr6:119669499-119669933
chr6:121769548-121769874
chr6:121769905-121770096
chr6:122238490-122238646
chr6:122238490-122238611
chr6:122276485-122276601
chr6:122685774-122685921
chr6:122759046-122759340
chr6:122767925-122768062
chr6:122767952-122768149
chr6:122767952-122768062
chr6:123718155-123718189
chr6:123824994-123825041
chr6:123852751-123852811
chr6:123861350-123861443
chr6:123874567-123874663
chr6:123878391-123878555
chr6:123931461-123931649
chr6:123939472-123939675
chr6:123957870-123958002
chr6:124969730-124969802
chr6:125065542-125065618
chr6:125107606-125107676
chr6:125256205-125256265
chr6:125567447-125567531
chr6:125579720-125579883
chr6:126234772-126234839
chr6:126239379-126239677
chr6:126361941-126361991
chr6:126421591-126421843
chr6:126451649-126451712
chr6:126495971-126496057
chr6:126588201-126588307
chr6:126631809-126631903
chr6:126654030-126654154
chr6:126656921-126657069
chr6:129413470-129413591
chr6:129453766-129453834
chr6:129613948-129614211
chr6:130149572-130149766
chr6:130149572-130149771
chr6:130166214-130166527
chr6:130175257-130175585
chr6:130463897-130463958
chr6:130464155-130464261
chr6:131152636-131152859
chr6:131190486-131190969
chr6:131191054-131191084
chr6:131916079-131916118
chr6:132330997-132331064
chr6:132395933-132396037
chr6:132545691-132545751
chr6:133111924-133112004
chr6:133136157-133136227
chr6:134798002-134798068
chr6:135126876-135126931
chr6:135128104-135128198
chr6:135303511-135303700
chr6:135611872-135611889
chr6:135788889-135789084
chr6:135816451-135816847
chr6:136130985-136131114
chr6:136602137-136602337
chr6:136657341-136657614
chr6:136708757-136708843
chr6:136878605-136878956
chr6:136878605-136878822
chr6:137083268-137083383
chr6:137113065-137113526
chr6:138148058-138148076
chr6:138320074-138320142
chr6:138320635-138321116
chr6:138344995-138345116
chr6:138412061-138412132
chr6:138412061-138412083
chr6:138412135-138412628
chr6:138412135-138412593
chr6:138412135-138412547
chr6:138412163-138412593
chr6:138412163-138412628
chr6:138412163-138412547
chr6:138727215-138727288
chr6:139053230-139053278
chr6:139058087-139058273
chr6:139103053-139103419
chr6:139146232-139146382
chr6:139238381-139238526
chr6:139265698-139265759
chr6:140299149-140299564
chr6:140447283-140447359
chr6:140972615-140972698
chr6:141767470-141767693
chr6:142468181-142468407
chr6:143222801-143222874
chr6:143228148-143228195
chr6:143825304-143825734
chr6:144414711-144414813
chr6:144416098-144416332
chr6:144489677-144489813
chr6:144533984-144534368
chr6:144769064-144769072
chr6:145044208-145044289
chr6:145046365-145046613
chr6:145046541-145046613
chr6:145244655-145244890
chr6:145246691-145246853
chr6:146042037-146042130
chr6:146075866-146076137
chr6:146084423-146084534
chr6:146232826-146232937
chr6:146266698-146266792
chr6:147475630-147475785
chr6:149499046-149499062
chr6:149838178-149838220
chr6:149984328-149984451
chr6:150186021-150186109
chr6:150666658-150666769
chr6:151065893-151066035
chr6:151255795-151256282
chr6:151670598-151671082
chr6:151725864-151725933
chr6:152457408-152457449
chr6:153066705-153066885
chr6:154748000-154748165
chr6:155304602-155304723
chr6:155309317-155309511
chr6:157528419-157528625
chr6:157529609-157529641
chr6:157731516-157731554
chr6:157731516-157731588
chr6:157731589-157731894
chr6:157731589-157731889
chr6:157731589-157731792
chr6:157731589-157731900
chr6:157731589-157731957
chr6:157731589-157731719
chr6:157731623-157731792
chr6:157731623-157731900
chr6:157731623-157731957
chr6:157731623-157731719
chr6:157731623-157731894
chr6:157731623-157731889
chr6:157731963-157731996
chr6:157731963-157731991
chr6:157731997-157732083
chr6:157732050-157732083
chr6:157732055-157732083
chr6:157732118-157732428
chr6:157732118-157732423
chr6:157732254-157732423
chr6:157732254-157732428
chr6:157732335-157732423
chr6:157732335-157732428
chr6:157732565-157732593
chr6:157732628-157732700
chr6:157732628-157732661
chr6:157732633-157732661
chr6:157732633-157732700
chr6:157732798-157732802
chr6:157732798-157732808
chr6:157732845-157732938
chr6:157732845-157733103
chr6:157732866-157733103
chr6:157732866-157732938
chr6:157732871-157733103
chr6:157732871-157732938
chr6:157733104-157733171
chr6:157733104-157733458
chr6:157733104-157733406
chr6:157733104-157733323
chr6:157733138-157733406
chr6:157733138-157733458
chr6:157733138-157733323
chr6:157733138-157733171
chr6:157733490-157733573
chr6:157733506-157733573
chr6:157733681-157733777
chr6:157733681-157733753
chr6:157733681-157733743
chr6:157733710-157733777
chr6:157733710-157733743
chr6:157733710-157733753
chr6:157733812-157733986
chr6:157733812-157733913
chr6:157733880-157733986
chr6:157733880-157733913
chr6:157734016-157734117
chr6:157734016-157734088
chr6:157734016-157734020
chr6:157734016-157734083
chr6:157734016-157734054
chr6:157734021-157734088
chr6:157734021-157734117
chr6:157734021-157734083
chr6:157734021-157734054
chr6:157734123-157734253
chr6:157734152-157734253
chr6:157734157-157734253
chr6:157734332-157734389
chr6:157734339-157734389
chr6:157734356-157734389
chr6:157734457-157734524
chr6:157734457-157734529
chr6:157734496-157734524
chr6:157734496-157734529
chr6:157734593-157734694
chr6:157734593-157734626
chr6:157734729-157734903
chr6:157734729-157734869
chr6:157734865-157734869
chr6:157734865-157734903
chr6:157735006-157735047
chr6:157735006-157735039
chr6:157735134-157735269
chr6:157735173-157735269
chr6:157735207-157735269
chr6:157735241-157735269
chr6:157735249-157735269
chr6:158540500-158540527
chr6:159078675-159078828
chr6:159084005-159084275
chr6:159195489-159195603
chr6:159397771-159398180
chr6:159420744-159420942
chr6:160047635-160047846
chr6:160083618-160083697
chr6:160103761-160103791
chr6:160131841-160131910
chr6:160131841-160131882
chr6:160131841-160131870
chr6:160131965-160132015
chr6:160131965-160132036
chr6:160132099-160132466
chr6:160132099-160132257
chr6:160132099-160132383
chr6:160132174-160132466
chr6:160132174-160132383
chr6:160132174-160132257
chr6:160132186-160132466
chr6:160132186-160132383
chr6:160132186-160132257
chr6:160132246-160132257
chr6:160132246-160132383
chr6:160132246-160132466
chr6:160132288-160132466
chr6:160132288-160132383
chr6:160132509-160132550
chr6:160132509-160132601
chr6:160132539-160132601
chr6:160132539-160132550
chr6:160132605-160132634
chr6:160132605-160132622
chr6:160132718-160132843
chr6:160132718-160132750
chr6:160132718-160132759
chr6:160132727-160132759
chr6:160132727-160132750
chr6:160132727-160132843
chr6:160132844-160132884
chr6:160132844-160133040
chr6:160132885-160133040
chr6:160132915-160133040
chr6:160133165-160133214
chr6:160133165-160133247
chr6:160133177-160133214
chr6:160133177-160133247
chr6:160133177-160133205
chr6:160133257-160133456
chr6:160133281-160133456
chr6:160133290-160133456
chr6:160133299-160133456
chr6:160133344-160133456
chr6:160133415-160133456
chr6:160133424-160133456
chr6:160133457-160133593
chr6:160133499-160133593
chr6:160133540-160133593
chr6:160133636-160133684
chr6:160169622-160169966
chr6:160205693-160205879
chr6:160205693-160205857
chr6:160206429-160206528
chr6:160211979-160212158
chr6:160211979-160212142
chr6:160470007-160470065
chr6:160534671-160534850
chr6:161097442-161097548
chr6:161264272-161264301
chr6:161735901-161736168
chr6:162070964-162071175
chr6:162071299-162071391
chr6:165219555-165219687
chr6:166124507-166124641
chr6:166226772-166227091
chr6:166878401-166878472
chr6:167435900-167436119
chr6:167447330-167447459
chr6:167453734-167453827
chr6:168340989-168341356
chr6:168348530-168348624
chr6:169060314-169060409
chr6:169060434-169060529
chr6:169060434-169060601
chr6:169060434-169060594
chr6:169060506-169060601
chr6:169060506-169060594
chr6:169060506-169060529
chr6:169060530-169060594
chr6:169060530-169060601
chr6:169772197-169772348
chr6:169772197-169772273
chr6:169772297-169772348
chr6:169772297-169772387
chr6:169772367-169772441
chr6:169772367-169772387
chr6:169772417-169772441
chr6:169776957-169777090
chr6:170345213-170345264
chr6:170465678-170465797
chr6:170474176-170474263
chr6:170484095-170484134
chr6:170627607-170627758
chr6:170627615-170627758
chr6:170686714-170686835
chr6:170707879-170708110
chr6:170708150-170708251
chr6:170708150-170708188
chr6:170708265-170708459
chr6:170708291-170708459
chr6:170708499-170708537
chr6:170708577-170708654
chr6:170708577-170708673
chr6:170708713-170708732
chr6:170708713-170708788
chr6:170708713-170708786
chr6:170708809-170708925
chr6:170708809-170708886
chr6:170708848-170708925
chr6:170708848-170708886
chr6:170708906-170708925
chr6:170708963-170709157
chr6:170709080-170709157
chr6:170775967-170776055
chr6:170775967-170776059
chr6:170775994-170776055
chr6:170775994-170776059
chr6:170776025-170776059
chr6:170776025-170776055
chr6:170817303-170817508
chr6:170817672-170818083
chr7:303167-303219
chr7:303379-303431
chr7:303485-303729
chr7:303591-303729
chr7:372013-372424
chr7:372013-372175
chr7:507013-507066
chr7:562832-562953
chr7:821904-822044
chr7:932840-932876
chr7:1049868-1049936
chr7:1058460-1058666
chr7:1169592-1169707
chr7:1229738-1229840
chr7:1727694-1727786
chr7:1748727-1748893
chr7:2270180-2270359
chr7:2528808-2528942
chr7:2539323-2539775
chr7:2544577-2544681
chr7:2627199-2627308
chr7:2652352-2652454
chr7:2759750-2759901
chr7:3304268-3304421
chr7:4000308-4000359
chr7:4001789-4002128
chr7:4846765-4846847
chr7:5184750-5184760
chr7:5252741-5253037
chr7:5253864-5254331
chr7:5566957-5567242
chr7:5567002-5567242
chr7:5567912-5568161
chr7:5643503-5643892
chr7:5779085-5779252
chr7:5779085-5779256
chr7:6169839-6169929
chr7:6681503-6681593
chr7:6741988-6742027
chr7:6741994-6742027
chr7:6742003-6742027
chr7:7283268-7283381
chr7:7470399-7470694
chr7:7559719-7559746
chr7:7576441-7576556
chr7:7576769-7576969
chr7:7576769-7576843
chr7:7591790-7591910
chr7:7591790-7591972
chr7:9766313-9766591
chr7:9766313-9766501
chr7:9766319-9766501
chr7:9766319-9766591
chr7:9766592-9766928
chr7:9766701-9766928
chr7:9767100-9767591
chr7:10979222-10979705
chr7:11205243-11205302
chr7:11206001-11206159
chr7:14630049-14630137
chr7:16491287-16491456
chr7:16500785-16500941
chr7:16823477-16823834
chr7:17298876-17298952
chr7:19156484-19156670
chr7:20024266-20024394
chr7:21183109-21183255
chr7:21213219-21213297
chr7:21249037-21249190
chr7:21726717-21727145
chr7:21747317-21747449
chr7:21750194-21750321
chr7:22199881-22199908
chr7:22672470-22672541
chr7:22912113-22912332
chr7:22928124-22928232
chr7:22928978-22929136
chr7:23021861-23021886
chr7:23237118-23237305
chr7:23347595-23347674
chr7:25885709-25885842
chr7:26224819-26224899
chr7:26231921-26231958
chr7:26231921-26231962
chr7:26232115-26232212
chr7:26232119-26232197
chr7:26232119-26232212
chr7:26232119-26232170
chr7:26232119-26232192
chr7:26232871-26232960
chr7:26232911-26232960
chr7:26232911-26232993
chr7:26232911-26232990
chr7:26232911-26232980
chr7:26233192-26233257
chr7:26233192-26233314
chr7:26233192-26233251
chr7:26235473-26235496
chr7:26235473-26235540
chr7:26235487-26235540
chr7:26235487-26235529
chr7:26235487-26235496
chr7:26235512-26235540
chr7:26235521-26235540
chr7:26252219-26252557
chr7:26526584-26526691
chr7:26537167-26537220
chr7:26551667-26551848
chr7:26577872-26578059
chr7:26579225-26579295
chr7:26579225-26579712
chr7:26638936-26638989
chr7:26638941-26638989
chr7:26657232-26657332
chr7:27497841-27497940
chr7:27497980-27498059
chr7:27526101-27526219
chr7:27576564-27576654
chr7:27818795-27818886
chr7:27824267-27824287
chr7:28229338-28229490
chr7:30442521-30442638
chr7:30442521-30442796
chr7:30442524-30442638
chr7:30442524-30442796
chr7:30442528-30442796
chr7:30465462-30465559
chr7:30899903-30900000
chr7:32109952-32110007
chr7:32615629-32615684
chr7:32615629-32616027
chr7:32637424-32637589
chr7:32762335-32762445
chr7:32858196-32858223
chr7:32872907-32873033
chr7:33900207-33900317
chr7:35787113-35787157
chr7:35952772-35952853
chr7:35955256-35955699
chr7:36904357-36904516
chr7:37724782-37725186
chr7:38241315-38241798
chr7:38469078-38469177
chr7:38471576-38471702
chr7:38581158-38581246
chr7:39830767-39830966
chr7:40096953-40097019
chr7:40125298-40125345
chr7:43417443-43417542
chr7:43664054-43664346
chr7:43990353-43990482
chr7:43995427-43995686
chr7:43995585-43995686
chr7:44025791-44025906
chr7:44025791-44025911
chr7:44030867-44030937
chr7:44031451-44031568
chr7:44111608-44112035
chr7:44151115-44151378
chr7:44151115-44151229
chr7:44152442-44152508
chr7:44180560-44180681
chr7:44611206-44611335
chr7:44611206-44611353
chr7:44614425-44614646
chr7:44614425-44614637
chr7:44714744-44714867
chr7:44807484-44807738
chr7:44872748-44873111
chr7:44872748-44873096
chr7:45038879-45038972
chr7:45118716-45118833
chr7:45118873-45118964
chr7:45118873-45119000
chr7:45118873-45118977
chr7:45118873-45118880
chr7:45118902-45119000
chr7:45118902-45118964
chr7:45118902-45118977
chr7:45119022-45119292
chr7:45119022-45119313
chr7:45119022-45119217
chr7:45119070-45119217
chr7:45119070-45119292
chr7:45119070-45119313
chr7:45119083-45119313
chr7:45119083-45119217
chr7:45119083-45119292
chr7:45119125-45119217
chr7:45119125-45119313
chr7:45119125-45119292
chr7:45119165-45119313
chr7:45119165-45119292
chr7:45119165-45119217
chr7:45119335-45119376
chr7:45625753-45625930
chr7:45813163-45813272
chr7:45814359-45814490
chr7:45817786-45818001
chr7:45828318-45828553
chr7:45831387-45831451
chr7:45952828-45953019
chr7:46341401-46341513
chr7:46728772-46729050
chr7:47367579-47367596
chr7:47369221-47369412
chr7:47512817-47512919
chr7:47826935-47826970
chr7:48018648-48018690
chr7:48316095-48316162
chr7:48981581-48981659
chr7:49873647-49873918
chr7:49877323-49877403
chr7:49885930-49886024
chr7:49960708-49960886
chr7:50763289-50763421
chr7:50795037-50795132
chr7:51255611-51255655
chr7:51776992-51777097
chr7:51778049-51778106
chr7:51778668-51778756
chr7:52483629-52483831
chr7:55142702-55142882
chr7:55477218-55477474
chr7:55540203-55540333
chr7:55546214-55546252
chr7:56123295-56123490
chr7:56126282-56126395
chr7:56142286-56142429
chr7:56142286-56142445
chr7:56145393-56145879
chr7:57971989-57972108
chr7:58028478-58028536
chr7:61822275-61822457
chr7:61823444-61823576
chr7:63028108-63028324
chr7:63028967-63029041
chr7:63808887-63808923
chr7:63981442-63981833
chr7:64169270-64169392
chr7:64169270-64169534
chr7:64348951-64349191
chr7:64438610-64438620
chr7:64438610-64438872
chr7:64438610-64439087
chr7:64549183-64549319
chr7:65281881-65281945
chr7:65293604-65293668
chr7:65575279-65575402
chr7:65824041-65824218
chr7:65892097-65892144
chr7:65894666-65894742
chr7:65954925-65955094
chr7:65995983-65996209
chr7:66018976-66019357
chr7:66018976-66019224
chr7:66108519-66108598
chr7:66125538-66125829
chr7:66177455-66177600
chr7:66199611-66199915
chr7:66205144-66205373
chr7:66321995-66322059
chr7:66358904-66359005
chr7:66361542-66361636
chr7:66364242-66364324
chr7:66365775-66366030
chr7:66365775-66365884
chr7:66455700-66455837
chr7:66455700-66455834
chr7:66668731-66668886
chr7:66701128-66701580
chr7:67138961-67139100
chr7:67143854-67144165
chr7:67143854-67143986
chr7:68637653-68637732
chr7:68639307-68639486
chr7:68652021-68652300
chr7:68652146-68652300
chr7:68692940-68693022
chr7:68720979-68721224
chr7:70631822-70631864
chr7:72301271-72301401
chr7:72301331-72301401
chr7:72430232-72430436
chr7:72464401-72464640
chr7:72464518-72464640
chr7:72465692-72465826
chr7:72486858-72486936
chr7:72710749-72711004
chr7:72711467-72711914
chr7:72712123-72712437
chr7:72878450-72878526
chr7:72880621-72880731
chr7:73151268-73151320
chr7:73227813-73227967
chr7:74088419-74088669
chr7:74129443-74129486
chr7:74283944-74284152
chr7:74284406-74284735
chr7:75095265-75095362
chr7:75597376-75597595
chr7:75713647-75713736
chr7:75714125-75714271
chr7:75717457-75717534
chr7:75721381-75721484
chr7:75909373-75909392
chr7:75957173-75957329
chr7:76212547-76212754
chr7:76219566-76219779
chr7:76220394-76220514
chr7:76279758-76279893
chr7:76416079-76416146
chr7:76460081-76460246
chr7:76682050-76682188
chr7:76700309-76700347
chr7:76906831-76906892
chr7:76916124-76916595
chr7:76916124-76916243
chr7:76946873-76947061
chr7:77009164-77009317
chr7:77282988-77283056
chr7:77283176-77283314
chr7:77285073-77285143
chr7:77379317-77379381
chr7:77974761-77974889
chr7:79084842-79084855
chr7:79090401-79090455
chr7:79287158-79287291
chr7:79468468-79468554
chr7:80790736-80790900
chr7:83924358-83924447
chr7:86723585-86723669
chr7:86797273-86797359
chr7:86993612-86993747
chr7:86993637-86993747
chr7:87817336-87817365
chr7:87837768-87837876
chr7:89901098-89901272
chr7:89901098-89901278
chr7:89933818-89933930
chr7:89935278-89935399
chr7:90537633-90537805
chr7:91004362-91004502
chr7:91005378-91005432
chr7:91005378-91005524
chr7:91010060-91010227
chr7:91430510-91430582
chr7:91430510-91430584
chr7:91516780-91517062
chr7:91518048-91518342
chr7:91518048-91518330
chr7:91672596-91672764
chr7:91672596-91672691
chr7:91692776-91692814
chr7:91705891-91705904
chr7:91851975-91851994
chr7:92193166-92193266
chr7:93491827-93492029
chr7:93536011-93536154
chr7:93536011-93536150
chr7:93536025-93536150
chr7:93536051-93536150
chr7:93536055-93536150
chr7:93537675-93537828
chr7:93537677-93537828
chr7:93538795-93538971
chr7:93538795-93538879
chr7:93540102-93540329
chr7:93542425-93542525
chr7:93642037-93642156
chr7:93720055-93720182
chr7:93759198-93759288
chr7:93863462-93863538
chr7:93865957-93866040
chr7:93896224-93896379
chr7:93996521-93996591
chr7:94228639-94228712
chr7:94251858-94251938
chr7:95045554-95045557
chr7:95178793-95178952
chr7:96266552-96266618
chr7:96296077-96296284
chr7:96300257-96300351
chr7:96771985-96772130
chr7:96786572-96786643
chr7:97599631-97600042
chr7:97805039-97805138
chr7:97897703-97897825
chr7:98408986-98409025
chr7:98548537-98548627
chr7:98548537-98548610
chr7:98560266-98560463
chr7:98580865-98581082
chr7:98580865-98581115
chr7:98637566-98637745
chr7:98722312-98722352
chr7:98917017-98917067
chr7:98963096-98963361
chr7:98963118-98963361
chr7:98993999-98994180
chr7:99049898-99050063
chr7:99077263-99077479
chr7:99077263-99077410
chr7:99274827-99275055
chr7:99277377-99277547
chr7:99501111-99501221
chr7:99501111-99501282
chr7:99628235-99628723
chr7:99649104-99649233
chr7:99649104-99649269
chr7:99746472-99746676
chr7:99746472-99746598
chr7:99746472-99746656
chr7:99746472-99746564
chr7:99754534-99754619
chr7:99754534-99754615
chr7:99795887-99795926
chr7:99810847-99810976
chr7:99816145-99816428
chr7:99816293-99816428
chr7:99948881-99949046
chr7:99954199-99954506
chr7:99954199-99954561
chr7:99954377-99954506
chr7:99954377-99954561
chr7:100160507-100160569
chr7:100160507-100160557
chr7:100275363-100275549
chr7:100286074-100286138
chr7:100286215-100286341
chr7:100286925-100287178
chr7:100450087-100450457
chr7:100483548-100483562
chr7:100549449-100549621
chr7:100961298-100961520
chr7:102020607-102021064
chr7:102020932-102021064
chr7:102179733-102179874
chr7:102181540-102181572
chr7:102277526-102277644
chr7:102277758-102277829
chr7:102280745-102280861
chr7:102280745-102280853
chr7:102959857-102960125
chr7:102969362-102969489
chr7:103114250-103114359
chr7:104751200-104751315
chr7:104766066-104766178
chr7:105148603-105148967
chr7:105190506-105190600
chr7:105736739-105736760
chr7:105910437-105910622
chr7:107653024-107653123
chr7:107938307-107938460
chr7:107997446-107997652
chr7:108138229-108138439
chr7:110475411-110475549
chr7:111057315-111057398
chr7:112110954-112111088
chr7:114388806-114388949
chr7:114655998-114656111
chr7:116199540-116199733
chr7:116339761-116339881
chr7:116539413-116539446
chr7:116549936-116550069
chr7:116558442-116558639
chr7:117376519-117376696
chr7:117899891-117899943
chr7:117962725-117962765
chr7:118115975-118116078
chr7:118117124-118117193
chr7:118902193-118902258
chr7:118915533-118915578
chr7:120495374-120495435
chr7:120936090-120936133
chr7:120969070-120969166
chr7:120969721-120969932
chr7:121652662-121653026
chr7:121725632-121725772
chr7:121841308-121841450
chr7:121854150-121854243
chr7:121947053-121947141
chr7:123302330-123302600
chr7:123332712-123332774
chr7:123672401-123672409
chr7:123672477-123672733
chr7:123717301-123717426
chr7:124051999-124052157
chr7:124522497-124522520
chr7:127118794-127118985
chr7:127127591-127127755
chr7:127665613-127665798
chr7:127964849-127964902
chr7:128056975-128057046
chr7:128083505-128083620
chr7:128097388-128097703
chr7:128097388-128097734
chr7:128168645-128168952
chr7:128202369-128202514
chr7:128263128-128263186
chr7:128269426-128269512
chr7:128280849-128280896
chr7:128280939-128281032
chr7:128290668-128290864
chr7:128292099-128292216
chr7:128448525-128448818
chr7:128503409-128503458
chr7:128509503-128509592
chr7:128512630-128512733
chr7:128512630-128512784
chr7:128520440-128520775
chr7:128536029-128536169
chr7:128552659-128552900
chr7:128914121-128914267
chr7:129007259-129007414
chr7:129008311-129008392
chr7:129008311-129008735
chr7:129008323-129008735
chr7:129008382-129008735
chr7:129011234-129011417
chr7:129011234-129011397
chr7:129012819-129012932
chr7:129050137-129050334
chr7:129050137-129050349
chr7:129102479-129102571
chr7:129102479-129102715
chr7:129102491-129102715
chr7:129102491-129102571
chr7:129283563-129283652
chr7:129408528-129408620
chr7:129408528-129408698
chr7:129422290-129422742
chr7:129473108-129473528
chr7:129473589-129473836
chr7:129906195-129906267
chr7:130551252-130551444
chr7:130557260-130557517
chr7:131011613-131011733
chr7:131099383-131099469
chr7:131099383-131099540
chr7:131184653-131184710
chr7:131188885-131189264
chr7:131271957-131272077
chr7:132094384-132094547
chr7:133314922-133314981
chr7:133756999-133757066
chr7:133784941-133785003
chr7:134055467-134055670
chr7:134101073-134101330
chr7:134852034-134852180
chr7:134879322-134879378
chr7:134950918-134951029
chr7:134954748-134954866
chr7:134954771-134954866
chr7:134995317-134995458
chr7:134999054-134999213
chr7:135362844-135362967
chr7:135368414-135368550
chr7:135368468-135368550
chr7:135376316-135376414
chr7:135387469-135387632
chr7:135387469-135387629
chr7:135614616-135614760
chr7:135614616-135614800
chr7:135614636-135614800
chr7:139441448-139441644
chr7:139496232-139496322
chr7:140313292-140313354
chr7:141427004-141427246
chr7:141488102-141488223
chr7:142575390-142575526
chr7:142990240-142990363
chr7:143092926-143093188
chr7:143092990-143093188
chr7:143738571-143738605
chr7:143761242-143761383
chr7:143763382-143763565
chr7:144345580-144345718
chr7:144382452-144382753
chr7:148321637-148321648
chr7:148321773-148321927
chr7:148324082-148324163
chr7:148333915-148334114
chr7:148338807-148338939
chr7:148343671-148343793
chr7:148437908-148438024
chr7:148502068-148502177
chr7:148524082-148524203
chr7:149244816-149244867
chr7:149474320-149474452
chr7:149538605-149538800
chr7:149549950-149550157
chr7:149549964-149550157
chr7:149730519-149730791
chr7:149730519-149730599
chr7:150030675-150030950
chr7:150040617-150040730
chr7:150045155-150045256
chr7:150056343-150056464
chr7:150056400-150056464
chr7:150056514-150056826
chr7:150069139-150069451
chr7:150069750-150069833
chr7:150496080-150496329
chr7:150498593-150498632
chr7:150501461-150501573
chr7:150522387-150522682
chr7:150607170-150607211
chr7:150607170-150607456
chr7:150607243-150607456
chr7:150768488-150768692
chr7:150773121-150773273
chr7:150773121-150773271
chr7:150936037-150936283
chr7:150936686-150936838
chr7:150937105-150937333
chr7:150937203-150937333
chr7:150938250-150938480
chr7:151538733-151538835
chr7:151538733-151538769
chr7:151538733-151538766
chr7:151538792-151538835
chr7:151539563-151539578
chr7:151865652-151865674
chr7:151892607-151892654
chr7:152040964-152041026
chr7:152934389-152934435
chr7:153962071-153962148
chr7:155537872-155537880
chr7:155538008-155538269
chr7:155562257-155562411
chr7:155684544-155684555
chr7:155684592-155684609
chr7:156450570-156450710
chr7:156470943-156471044
chr7:158125243-158125357
chr7:158129458-158129635
chr7:158129458-158129489
chr7:158130878-158131283
chr7:158133050-158133427
chr7:158703124-158703292
chr7:158703250-158703292
chr7:158708010-158708263
chr7:158708092-158708263
chr7:158745305-158745624
chr7:158745374-158745624
chr8:215947-216340
chr8:253876-254120
chr8:255087-255282
chr8:255479-255531
chr8:1059599-1059636
chr8:1059609-1059636
chr8:1059840-1059877
chr8:1059840-1059933
chr8:1060062-1060297
chr8:1060286-1060297
chr8:1197820-1197991
chr8:1232223-1232508
chr8:1236908-1236924
chr8:1236982-1237032
chr8:1781234-1781347
chr8:1954711-1954935
chr8:1955308-1955448
chr8:2377214-2377650
chr8:2518689-2518892
chr8:2695252-2695286
chr8:5453876-5454030
chr8:6699190-6699285
chr8:7079235-7079475
chr8:8077433-8077700
chr8:8099838-8099954
chr8:8994259-8994308
chr8:9567625-9567823
chr8:9588411-9588545
chr8:9599027-9599107
chr8:9626102-9626155
chr8:9633429-9633562
chr8:9758055-9758122
chr8:9758055-9758098
chr8:9763445-9763544
chr8:9825902-9826043
chr8:10464869-10464911
chr8:10464869-10464880
chr8:10464869-10464899
chr8:10464948-10464995
chr8:10464948-10465055
chr8:10464948-10465036
chr8:10464948-10465057
chr8:10464948-10465007
chr8:10464948-10465064
chr8:10464960-10464995
chr8:10464960-10465007
chr8:10464960-10465036
chr8:10464960-10465064
chr8:10464960-10465055
chr8:10464960-10465057
chr8:10465008-10465084
chr8:10465008-10465066
chr8:10465008-10465072
chr8:10465008-10465057
chr8:10465008-10465064
chr8:10465008-10465055
chr8:10465008-10465036
chr8:10465017-10465066
chr8:10465017-10465084
chr8:10465017-10465036
chr8:10465017-10465055
chr8:10465017-10465064
chr8:10465017-10465057
chr8:10465017-10465072
chr8:10465065-10465066
chr8:10465065-10465084
chr8:10465065-10465072
chr8:10465113-10465132
chr8:10465113-10465160
chr8:10465121-10465132
chr8:10465121-10465160
chr8:10465133-10465187
chr8:10465133-10465160
chr8:10465133-10465216
chr8:10465133-10465208
chr8:10465133-10465199
chr8:10465133-10465210
chr8:10465154-10465216
chr8:10465154-10465208
chr8:10465154-10465160
chr8:10465154-10465187
chr8:10465154-10465199
chr8:10465154-10465210
chr8:10465181-10465187
chr8:10465181-10465210
chr8:10465181-10465199
chr8:10465181-10465216
chr8:10465181-10465208
chr8:10465181-10465247
chr8:10465181-10465235
chr8:10465181-10465223
chr8:10465217-10465223
chr8:10465217-10465247
chr8:10465217-10465235
chr8:10465265-10465280
chr8:10465265-10465309
chr8:10465265-10465272
chr8:10465281-10465351
chr8:10465281-10465328
chr8:10465281-10465309
chr8:10465281-10465340
chr8:10465310-10465340
chr8:10465310-10465376
chr8:10465310-10465328
chr8:10465310-10465351
chr8:10465318-10465376
chr8:10465318-10465328
chr8:10465318-10465351
chr8:10465318-10465340
chr8:10465329-10465340
chr8:10465329-10465376
chr8:10465329-10465351
chr8:10465341-10465376
chr8:10465341-10465388
chr8:10465341-10465351
chr8:10465352-10465388
chr8:10465352-10465376
chr8:10465358-10465376
chr8:10465358-10465388
chr8:10465377-10465388
chr8:10465410-10465439
chr8:10465410-10465478
chr8:10465419-10465478
chr8:10465419-10465439
chr8:10465431-10465439
chr8:10465431-10465478
chr8:10465469-10465508
chr8:10465469-10465478
chr8:10465500-10465524
chr8:10465500-10465535
chr8:10465500-10465508
chr8:10465517-10465524
chr8:10465517-10465562
chr8:10465517-10465535
chr8:10465536-10465567
chr8:10465536-10465612
chr8:10465536-10465562
chr8:10465536-10465581
chr8:10465536-10465631
chr8:10465552-10465562
chr8:10465552-10465581
chr8:10465552-10465567
chr8:10465552-10465612
chr8:10465552-10465631
chr8:10465563-10465581
chr8:10465563-10465567
chr8:10465563-10465612
chr8:10465563-10465631
chr8:10465584-10465636
chr8:10465584-10465612
chr8:10465584-10465643
chr8:10465584-10465631
chr8:10465596-10465631
chr8:10465596-10465612
chr8:10465596-10465636
chr8:10465596-10465643
chr8:10465632-10465643
chr8:10465632-10465636
chr8:10465713-10465942
chr8:10465713-10466021
chr8:10465713-10466014
chr8:10465782-10465942
chr8:10465782-10466014
chr8:10465782-10466021
chr8:10465791-10466014
chr8:10465791-10465942
chr8:10465791-10466021
chr8:10465799-10466014
chr8:10465799-10465942
chr8:10465799-10466021
chr8:10465847-10466014
chr8:10465847-10466021
chr8:10465847-10465942
chr8:10465893-10465942
chr8:10465893-10466014
chr8:10465893-10466021
chr8:10465895-10466014
chr8:10465895-10466021
chr8:10465895-10465942
chr8:10465914-10466014
chr8:10465914-10466021
chr8:10465914-10465942
chr8:10465926-10465942
chr8:10465926-10466014
chr8:10465926-10466021
chr8:10465941-10466021
chr8:10465941-10465942
chr8:10465941-10466014
chr8:10465943-10466014
chr8:10465943-10466021
chr8:10466043-10466389
chr8:10466052-10466389
chr8:10466060-10466389
chr8:11312748-11312839
chr8:11659930-11659964
chr8:11706281-11706673
chr8:12034332-12034474
chr8:12034891-12035026
chr8:12046632-12046766
chr8:12409458-12409542
chr8:12428214-12428323
chr8:12863711-12863952
chr8:12864068-12864152
chr8:12869454-12869709
chr8:15609506-15609635
chr8:15617665-15617717
chr8:16072668-16072698
chr8:16520044-16520208
chr8:16948093-16948440
chr8:16948383-16948440
chr8:16955671-16955857
chr8:16960075-16960345
chr8:17088287-17088357
chr8:17088287-17088433
chr8:17103699-17103911
chr8:17105164-17105534
chr8:17165506-17165527
chr8:17176890-17177051
chr8:17182563-17182880
chr8:17351944-17352006
chr8:17614387-17614550
chr8:17786612-17786720
chr8:17792643-17792826
chr8:17792648-17792826
chr8:17792697-17792826
chr8:17924646-17924818
chr8:18846786-18846849
chr8:19701864-19701996
chr8:19704803-19704944
chr8:19704905-19704944
chr8:19705701-19705833
chr8:20107217-20107276
chr8:21846234-21846344
chr8:21847861-21847918
chr8:21955937-21956130
chr8:21957081-21957133
chr8:21959487-21959573
chr8:22335160-22335313
chr8:22335160-22335210
chr8:22397217-22397449
chr8:22397245-22397449
chr8:22426173-22426281
chr8:22457928-22457964
chr8:22460472-22460576
chr8:22477517-22477726
chr8:23120970-23121216
chr8:23298906-23299000
chr8:24200502-24200694
chr8:24200502-24200613
chr8:24775077-24775224
chr8:24775264-24775399
chr8:24775303-24775399
chr8:24968453-24968693
chr8:25286686-25287163
chr8:25298296-25298408
chr8:26149201-26149599
chr8:26201331-26201409
chr8:26206482-26206588
chr8:26267205-26267230
chr8:27370032-27370322
chr8:27455646-27455700
chr8:27455646-27455683
chr8:27455646-27455664
chr8:27455646-27455690
chr8:27455646-27455691
chr8:27455687-27455805
chr8:27455687-27455918
chr8:27455687-27455767
chr8:27455687-27455763
chr8:27455687-27455700
chr8:27455687-27455772
chr8:27455687-27455690
chr8:27455687-27455780
chr8:27455687-27455691
chr8:27455703-27455772
chr8:27455703-27455918
chr8:27455703-27455780
chr8:27455703-27455767
chr8:27455703-27455763
chr8:27455703-27455805
chr8:27455707-27455763
chr8:27455707-27455918
chr8:27455707-27455805
chr8:27455707-27455772
chr8:27455707-27455780
chr8:27455724-27455767
chr8:27455724-27455805
chr8:27455724-27455918
chr8:27455724-27455763
chr8:27455724-27455772
chr8:27455724-27455780
chr8:27455989-27455992
chr8:27461881-27461912
chr8:27461881-27461909
chr8:27462598-27462636
chr8:27463883-27463973
chr8:27468035-27468115
chr8:27555709-27555768
chr8:27555709-27555756
chr8:27727869-27728070
chr8:27832318-27832435
chr8:28017308-28017502
chr8:28333513-28333662
chr8:30336436-30336489
chr8:30413401-30413612
chr8:30432352-30432515
chr8:30433812-30433981
chr8:30435883-30435989
chr8:30526147-30526283
chr8:30921259-30921382
chr8:36931446-36931614
chr8:36933294-36933428
chr8:36933556-36933630
chr8:36934185-36934382
chr8:37552404-37552501
chr8:37555952-37556219
chr8:37555955-37556219
chr8:37613272-37613410
chr8:37648349-37648457
chr8:37651887-37652109
chr8:37652023-37652109
chr8:38118082-38118344
chr8:38121056-38121204
chr8:38125124-38125255
chr8:38125124-38125250
chr8:38125131-38125255
chr8:38125131-38125211
chr8:38125131-38125250
chr8:38125184-38125255
chr8:38125184-38125250
chr8:38125184-38125211
chr8:38128338-38128495
chr8:38130891-38130960
chr8:38132877-38132925
chr8:38401602-38401668
chr8:38594391-38594617
chr8:38684657-38684806
chr8:38684657-38684893
chr8:38698832-38699007
chr8:38940484-38940592
chr8:40267279-40267452
chr8:41366789-41366875
chr8:41476421-41476496
chr8:41624860-41624994
chr8:41750496-41750657
chr8:42128009-42128072
chr8:42224115-42224160
chr8:42260471-42260608
chr8:42277113-42277188
chr8:42294682-42294958
chr8:42935421-42935584
chr8:42935433-42935584
chr8:43056185-43056267
chr8:43094096-43094202
chr8:43094096-43094294
chr8:43094187-43094202
chr8:43094187-43094294
chr8:43776658-43776682
chr8:48102596-48102910
chr8:48307538-48307581
chr8:48649615-48649785
chr8:48649615-48649774
chr8:48649799-48650121
chr8:48649799-48650112
chr8:48649799-48650133
chr8:48649801-48650133
chr8:48649801-48650121
chr8:48649801-48650112
chr8:48649904-48650121
chr8:48649904-48650133
chr8:48649904-48650112
chr8:48650162-48650346
chr8:48650162-48650260
chr8:48650162-48650257
chr8:48650224-48650260
chr8:48650224-48650346
chr8:48650224-48650257
chr8:48950903-48951018
chr8:48974536-48974747
chr8:49013807-49013897
chr8:49598205-49598335
chr8:49839619-49839720
chr8:51689449-51689534
chr8:51846562-51846610
chr8:51846782-51847021
chr8:52770020-52770151
chr8:53558368-53558406
chr8:53586512-53586829
chr8:54959593-54959968
chr8:54988073-54988115
chr8:55531565-55531692
chr8:55655183-55655301
chr8:56710731-56710973
chr8:56985971-56986032
chr8:57993741-57993891
chr8:58042478-58042600
chr8:58054609-58054673
chr8:58063236-58063325
chr8:58949572-58949675
chr8:59494422-59494585
chr8:59494621-59494921
chr8:61145044-61145427
chr8:61168995-61169049
chr8:61740715-61740833
chr8:62415510-62415710
chr8:62422552-62422632
chr8:62546230-62546283
chr8:62550519-62550562
chr8:62550519-62550559
chr8:62559514-62559616
chr8:62563625-62563683
chr8:62564923-62565070
chr8:62626388-62626869
chr8:65324400-65324506
chr8:65443834-65443993
chr8:67123856-67123927
chr8:67141129-67141241
chr8:67837477-67837831
chr8:67924945-67925331
chr8:67924945-67925333
chr8:68026564-68026605
chr8:68074873-68074997
chr8:68092373-68092548
chr8:68104333-68104452
chr8:68107065-68107206
chr8:70535998-70536108
chr8:71625661-71625811
chr8:71735797-71735873
chr8:71821969-71822086
chr8:73443785-73443849
chr8:73977333-73977779
chr8:74288754-74288925
chr8:74633322-74633347
chr8:74867882-74867996
chr8:74867882-74867972
chr8:74875813-74875892
chr8:74942885-74942990
chr8:74985397-74985533
chr8:75275619-75275684
chr8:75412748-75412832
chr8:78543561-78543665
chr8:79636217-79636424
chr8:79856619-79856680
chr8:79858836-79858921
chr8:80636261-80636452
chr8:81022063-81022170
chr8:82261991-82262116
chr8:82285334-82285460
chr8:82289291-82289371
chr8:82311945-82312086
chr8:82315360-82315481
chr8:82317624-82318046
chr8:82353914-82354110
chr8:82419113-82419127
chr8:82451853-82451978
chr8:82462416-82462440
chr8:82466792-82466943
chr8:82473608-82473756
chr8:82481611-82481722
chr8:82481611-82481756
chr8:82483916-82484032
chr8:82518999-82519061
chr8:82524764-82524804
chr8:84890807-84891001
chr8:87591687-87591901
chr8:87873868-87873904
chr8:89341158-89341326
chr8:90396158-90396191
chr8:90617595-90617778
chr8:90659968-90660058
chr8:90660770-90660841
chr8:90660770-90660837
chr8:90734239-90734384
chr8:91858178-91858271
chr8:91897542-91897680
chr8:91900264-91900306
chr8:92038273-92038402
chr8:93416163-93416332
chr8:93963674-93963715
chr8:95417702-95417920
chr8:95813569-95813925
chr8:95855506-95855580
chr8:95906463-95906475
chr8:96059197-96059355
chr8:96276035-96276097
chr8:97245416-97245455
chr8:97245416-97245449
chr8:98067757-98067873
chr8:98120760-98120930
chr8:98703189-98703416
chr8:98703189-98703266
chr8:98708432-98708521
chr8:98733701-98733794
chr8:98752123-98752436
chr8:98973641-98973750
chr8:99057712-99058032
chr8:99057740-99058032
chr8:99105425-99105610
chr8:99240433-99240554
chr8:100044049-100044218
chr8:101932674-101932713
chr8:102151860-102151989
chr8:102151860-102151979
chr8:102504048-102504538
chr8:103300375-103300494
chr8:103300375-103300507
chr8:103314499-103314709
chr8:103682368-103682498
chr8:103695808-103695982
chr8:103862215-103862393
chr8:103888658-103888757
chr8:103939688-103939840
chr8:105030437-105030505
chr8:105032518-105032562
chr8:105043908-105043997
chr8:105045888-105045926
chr8:105127760-105127937
chr8:105158148-105158410
chr8:105285318-105285422
chr8:107146589-107146690
chr8:107146805-107146918
chr8:107147058-107147457
chr8:107147391-107147457
chr8:107732853-107732971
chr8:107732906-107732971
chr8:109476878-109477045
chr8:109507358-109507476
chr8:109806079-109806286
chr8:110478823-110478998
chr8:113301594-113301776
chr8:115722677-115722778
chr8:115722677-115722775
chr8:115722677-115722801
chr8:117469423-117469490
chr8:117480175-117480285
chr8:117662067-117662109
chr8:117873393-117873536
chr8:117950441-117950806
chr8:119084837-119085016
chr8:119122727-119123144
chr8:119253391-119253509
chr8:119776508-119776623
chr8:119891386-119891527
chr8:119894975-119895179
chr8:119895066-119895179
chr8:121452362-121452485
chr8:123885679-123885833
chr8:124153357-124153551
chr8:124238217-124238597
chr8:124286733-124287068
chr8:124424320-124424417
chr8:124798103-124798391
chr8:124800441-124800487
chr8:126030955-126030969
chr8:126098035-126098178
chr8:126899082-126899149
chr8:126954816-126954935
chr8:127121369-127121429
chr8:127125219-127125325
chr8:127321259-127321368
chr8:127341952-127342047
chr8:127629634-127629696
chr8:127719431-127719485
chr8:128098886-128099347
chr8:128411138-128411263
chr8:130718801-130718852
chr8:130760987-130761134
chr8:130864473-130864524
chr8:130864473-130864520
chr8:131440704-131440715
chr8:131452535-131452588
chr8:132921414-132921440
chr8:132921414-132921437
chr8:133000937-133000987
chr8:133000953-133000987
chr8:133625271-133625422
chr8:133672739-133672866
chr8:133808212-133808335
chr8:134299316-134299366
chr8:134519442-134519564
chr8:135173314-135173410
chr8:135774680-135774895
chr8:135811409-135811616
chr8:137305493-137305637
chr8:139800605-139800647
chr8:141457533-141457553
chr8:142186514-142186860
chr8:142209236-142209325
chr8:142262880-142263315
chr8:142399303-142399501
chr8:142432230-142432445
chr8:142432230-142432373
chr8:142432235-142432445
chr8:142432235-142432373
chr8:142433267-142433447
chr8:142433332-142433447
chr8:142433393-142433447
chr8:142434108-142434354
chr8:142436555-142436876
chr8:142440950-142441140
chr8:142440950-142441163
chr8:142441175-142441186
chr8:142441198-142441327
chr8:142441249-142441327
chr8:142446124-142446253
chr8:142446408-142446587
chr8:142447503-142447620
chr8:142551249-142551276
chr8:143353689-143353698
chr8:143582831-143582847
chr8:143583836-143583887
chr8:144113176-144113300
chr8:144113283-144113300
chr8:144141070-144141223
chr8:144241615-144242034
chr8:144241963-144242034
chr8:144389908-144390128
chr8:144389908-144390085
chr8:144390103-144390128
chr8:144456305-144456463
chr8:144461064-144461244
chr8:144661949-144661994
chr8:144777759-144777942
chr8:144806472-144806854
chr8:144912016-144912208
chr8:144912016-144912272
chr8:144977574-144977746
chr8:144987814-144988073
chr8:144996345-144996563
chr8:144996345-144996557
chr8:144996345-144996392
chr8:144996411-144996563
chr8:144996411-144996557
chr8:145066388-145066541
chr8:145066388-145066535
chr8:145537793-145537843
chr8:145537796-145537843
chr8:145538589-145539086
chr8:145619603-145619710
chr8:145619603-145619768
chr8:145623404-145623824
chr8:145720696-145720864
chr8:145722590-145722676
chr8:145722793-145722836
chr8:145722793-145722826
chr8:145743665-145743901
chr8:145753652-145753855
chr8:145753742-145753855
chr8:145967470-145967584
chr8:145993582-145993816
chr8:145993857-145994245
chr8:145993857-145994202
chr8:146006260-146006350
chr8:146006260-146006344
chr8:146082957-146083009
chr8:146280716-146280941
chr9:2191275-2191408
chr9:2191275-2191279
chr9:2452949-2452991
chr9:2717630-2717979
chr9:2717648-2718136
chr9:2717648-2717979
chr9:2718001-2718136
chr9:2718184-2718452
chr9:2718184-2718625
chr9:2718184-2718591
chr9:2718652-2718690
chr9:2718802-2719095
chr9:2718802-2719288
chr9:2718891-2719095
chr9:2718891-2719288
chr9:3530206-3530262
chr9:3674411-3674599
chr9:4677935-4678039
chr9:4679006-4679165
chr9:4690890-4691141
chr9:4714054-4714165
chr9:4714110-4714165
chr9:4714142-4714165
chr9:5362023-5362081
chr9:5710333-5710474
chr9:5710416-5710474
chr9:5737880-5737944
chr9:5750699-5750876
chr9:5779009-5779055
chr9:5779009-5779339
chr9:5859468-5859611
chr9:5860180-5860282
chr9:5867802-5867902
chr9:5877243-5877293
chr9:5931544-5931684
chr9:5988368-5988464
chr9:6290958-6291041
chr9:6310504-6310630
chr9:6408499-6408756
chr9:6431479-6431577
chr9:6431479-6431573
chr9:6464553-6464598
chr9:6498611-6498925
chr9:6498640-6498925
chr9:7191206-7191342
chr9:7477107-7477135
chr9:8857372-8857865
chr9:13115080-13115159
chr9:13121745-13121953
chr9:13881898-13881989
chr9:14008549-14008595
chr9:14592492-14592526
chr9:14621139-14621638
chr9:14622539-14622689
chr9:14750410-14750508
chr9:14750410-14750490
chr9:16024428-16024610
chr9:16655805-16655962
chr9:16668677-16668743
chr9:16669763-16669872
chr9:16690939-16691008
chr9:16690939-16691089
chr9:16719475-16719600
chr9:17018276-17018435
chr9:18422664-18422825
chr9:19125771-19126243
chr9:19230651-19230831
chr9:19230651-19230921
chr9:19276156-19276477
chr9:19289089-19289288
chr9:19376550-19376649
chr9:19376550-19376587
chr9:19378391-19378435
chr9:19378398-19378435
chr9:19378498-19378512
chr9:19378498-19378509
chr9:19379201-19379616
chr9:19379201-19379597
chr9:19379317-19379616
chr9:19379317-19379597
chr9:19379461-19379597
chr9:19379760-19379873
chr9:19788883-19789276
chr9:19892717-19892807
chr9:19894671-19894725
chr9:19896543-19896617
chr9:20850787-20850823
chr9:21006753-21006776
chr9:21011343-21011437
chr9:21011343-21011481
chr9:22466341-22466430
chr9:22467848-22467905
chr9:22768330-22768402
chr9:23522671-23522852
chr9:25677556-25677943
chr9:27061994-27062117
chr9:27062062-27062117
chr9:27548113-27548416
chr9:27554591-27554623
chr9:27755784-27755940
chr9:27943473-27943571
chr9:28621409-28621512
chr9:28947816-28947912
chr9:30688442-30688492
chr9:32407993-32408203
chr9:32440499-32440547
chr9:32677243-32677456
chr9:32679830-32680006
chr9:32693942-32694123
chr9:32693942-32693997
chr9:32693942-32694151
chr9:32693942-32694047
chr9:32694228-32694286
chr9:32694239-32694286
chr9:32694275-32694286
chr9:32700929-32701039
chr9:32735598-32735835
chr9:32819132-32819196
chr9:32947548-32947616
chr9:32966674-32966771
chr9:32973430-32973650
chr9:32973430-32973686
chr9:32980064-32980458
chr9:32989433-32989478
chr9:33036826-33037113
chr9:33248382-33248573
chr9:33274119-33274282
chr9:33441615-33441691
chr9:33441615-33441677
chr9:33441715-33441734
chr9:33441755-33442209
chr9:33441755-33442025
chr9:33441921-33442209
chr9:33441921-33442025
chr9:33571244-33571289
chr9:33572314-33572367
chr9:33707271-33707429
chr9:33971727-33971752
chr9:33971727-33971735
chr9:34255070-34255339
chr9:34648835-34648891
chr9:34649959-34650138
chr9:34654185-34654645
chr9:34654247-34654645
chr9:34894374-34894498
chr9:35156093-35156299
chr9:35395189-35395230
chr9:35397843-35397881
chr9:35491428-35491520
chr9:35658985-35659177
chr9:35718000-35718403
chr9:35718353-35718403
chr9:35737535-35737601
chr9:35738229-35738266
chr9:35738229-35738401
chr9:35738758-35738918
chr9:35738790-35738918
chr9:35738815-35738918
chr9:35772174-35772373
chr9:35790157-35790264
chr9:35845705-35845882
chr9:36203950-36204335
chr9:37732309-37732437
chr9:37732309-37732428
chr9:37773303-37773466
chr9:37860625-37860797
chr9:37893688-37893796
chr9:37904251-37904578
chr9:37904268-37904578
chr9:37907083-37907191
chr9:38569398-38569438
chr9:38703854-38703999
chr9:40308381-40308763
chr9:40311121-40311374
chr9:40333293-40333466
chr9:44053707-44053752
chr9:45788374-45788513
chr9:65602610-65602810
chr9:66524901-66525128
chr9:66778201-66778386
chr9:66944753-66944801
chr9:66990360-66990700
chr9:68749261-68749423
chr9:68768173-68768346
chr9:68778753-68778933
chr9:69694726-69695126
chr9:69724129-69724285
chr9:69737248-69737260
chr9:69737248-69737676
chr9:70100434-70100470
chr9:70100444-70100470
chr9:70102430-70102704
chr9:70102646-70102704
chr9:70102697-70102704
chr9:70102720-70102998
chr9:70102830-70102998
chr9:70104136-70104340
chr9:70104261-70104647
chr9:70104261-70104340
chr9:71504131-71504157
chr9:71998362-71998437
chr9:72728648-72728776
chr9:72790673-72790814
chr9:72901662-72901795
chr9:72966441-72966646
chr9:73077065-73077165
chr9:73219584-73219663
chr9:73358435-73358605
chr9:73358435-73358609
chr9:73408469-73408613
chr9:73408479-73408613
chr9:73408491-73408613
chr9:73411921-73412044
chr9:73941876-73942084
chr9:74956508-74956594
chr9:74975562-74975703
chr9:74975562-74975700
chr9:74979970-74980374
chr9:75182190-75182287
chr9:75183525-75183701
chr9:75478141-75478434
chr9:75764549-75764593
chr9:75769119-75769256
chr9:75769119-75769258
chr9:76787848-76788054
chr9:77693621-77693747
chr9:77761605-77761967
chr9:77794469-77794584
chr9:79224165-79224258
chr9:79227644-79227807
chr9:79230107-79230153
chr9:79318609-79319015
chr9:79952326-79952453
chr9:80865162-80865179
chr9:80881533-80881619
chr9:84782633-84782689
chr9:85111630-85111773
chr9:86276727-86276760
chr9:86276752-86276760
chr9:86535688-86535855
chr9:86586959-86586974
chr9:88273951-88273981
chr9:88433469-88433660
chr9:88496271-88496423
chr9:88630638-88630691
chr9:88642132-88642501
chr9:88642132-88642498
chr9:88914114-88914187
chr9:88916655-88916743
chr9:88940145-88940169
chr9:89204724-89204894
chr9:89205000-89205119
chr9:89205851-89206038
chr9:89207662-89207812
chr9:89561009-89561394
chr9:89561416-89561663
chr9:89586255-89586657
chr9:89587161-89587269
chr9:89612144-89612252
chr9:89618335-89618431
chr9:90263328-90263487
chr9:90301759-90301883
chr9:90342276-90342310
chr9:90344492-90344650
chr9:90583010-90583088
chr9:91077400-91077546
chr9:91969701-91970109
chr9:91981701-91982073
chr9:93660013-93660478
chr9:93975127-93975209
chr9:94027199-94027340
chr9:94089782-94089985
chr9:94089890-94089985
chr9:94812578-94812773
chr9:94905605-94905738
chr9:95004896-95004969
chr9:95014010-95014167
chr9:95794964-95795155
chr9:95794964-95795260
chr9:95794980-95795260
chr9:95813891-95814361
chr9:95814478-95814592
chr9:96030028-96030204
chr9:96075995-96076138
chr9:96082194-96082391
chr9:96083512-96083758
chr9:96096093-96096220
chr9:96096093-96096585
chr9:96203981-96204041
chr9:96433636-96434007
chr9:96434116-96434467
chr9:96817638-96817742
chr9:97843254-97843454
chr9:98212406-98212421
chr9:98614106-98614311
chr9:98691019-98691146
chr9:98909094-98909562
chr9:98909094-98909412
chr9:98909445-98909562
chr9:99061561-99061771
chr9:99144287-99144451
chr9:99229050-99229089
chr9:99266380-99266445
chr9:99276498-99276651
chr9:99285488-99285702
chr9:99285488-99285698
chr9:99798683-99799023
chr9:99857013-99857051
chr9:99950747-99950881
chr9:100090509-100090663
chr9:100366981-100367350
chr9:100454555-100454566
chr9:100485082-100485216
chr9:100655088-100655213
chr9:100755676-100755727
chr9:100767252-100767435
chr9:100767337-100767435
chr9:100769784-100769984
chr9:101983021-101983055
chr9:102000284-102000391
chr9:102161821-102161930
chr9:102781242-102781316
chr9:102795095-102795184
chr9:103054657-103055155
chr9:104237771-104238172
chr9:104248538-104248753
chr9:104297658-104297965
chr9:105007332-105007711
chr9:105007794-105007945
chr9:105208107-105208386
chr9:107384311-107384473
chr9:107566969-107567001
chr9:107566969-107567032
chr9:107578736-107578777
chr9:107579507-107579685
chr9:107579507-107579585
chr9:108418382-108418593
chr9:109378117-109378597
chr9:109772267-109772391
chr9:110514672-110514832
chr9:110779073-110779306
chr9:110815440-110815575
chr9:110815482-110815575
chr9:111010178-111010227
chr9:111010204-111010227
chr9:111072946-111072981
chr9:111077401-111077504
chr9:111137622-111137876
chr9:111670425-111670506
chr9:111714060-111714146
chr9:112932113-112932521
chr9:112932586-112932945
chr9:113012427-113012470
chr9:113012431-113012470
chr9:114183012-114183029
chr9:114697021-114697396
chr9:115172202-115172293
chr9:115204282-115204374
chr9:115925615-115926091
chr9:115926718-115926751
chr9:115954096-115954229
chr9:116005464-116005585
chr9:116136053-116136237
chr9:116854613-116854922
chr9:116856461-116856735
chr9:116857303-116857612
chr9:117099840-117100037
chr9:117114752-117114873
chr9:117179679-117179805
chr9:117182317-117182349
chr9:117183103-117183170
chr9:117354873-117354932
chr9:117493452-117493581
chr9:118962997-118963161
chr9:120826157-120826215
chr9:123367525-123367919
chr9:123367525-123367916
chr9:123607275-123607468
chr9:123607843-123608165
chr9:123607843-123608228
chr9:123634357-123634513
chr9:123817488-123817758
chr9:123820172-123820275
chr9:123933437-123933481
chr9:124049002-124049039
chr9:124049002-124049160
chr9:124075820-124075896
chr9:124091811-124091903
chr9:124545189-124545228
chr9:124545564-124545721
chr9:124976253-124976662
chr9:125296145-125296261
chr9:125345600-125345660
chr9:125693720-125694156
chr9:125846922-125846971
chr9:125849273-125849380
chr9:125881836-125881994
chr9:126174055-126174108
chr9:126203767-126203959
chr9:127492694-127492814
chr9:127644352-127644489
chr9:127647639-127647756
chr9:127692867-127692887
chr9:127756946-127757072
chr9:127970836-127971091
chr9:128572989-128573097
chr9:129785139-129785194
chr9:130155965-130156027
chr9:130209879-130210005
chr9:130209879-130210003
chr9:130211754-130211800
chr9:130211892-130211987
chr9:130268290-130268315
chr9:130268290-130268389
chr9:130298864-130298967
chr9:130404748-130404849
chr9:130417221-130417243
chr9:130553868-130554272
chr9:130569832-130570054
chr9:130587445-130587636
chr9:130659169-130659482
chr9:130668214-130668377
chr9:130712673-130712869
chr9:130873961-130874078
chr9:130881081-130881231
chr9:130886005-130886126
chr9:130901552-130902031
chr9:130912523-130912835
chr9:130915347-130915405
chr9:130931883-130932050
chr9:131002706-131002811
chr9:131016064-131016542
chr9:131076377-131076526
chr9:131383946-131384277
chr9:131386849-131387103
chr9:131389283-131389454
chr9:131389283-131389369
chr9:131391404-131391466
chr9:131540446-131540513
chr9:131584281-131584282
chr9:131594570-131594754
chr9:131654667-131654724
chr9:131671172-131671288
chr9:131833598-131833896
chr9:131833986-131834172
chr9:132102623-132102854
chr9:132102623-132102844
chr9:132104031-132104454
chr9:132104111-132104454
chr9:132203223-132203341
chr9:132268465-132268718
chr9:132501329-132501511
chr9:132501348-132501511
chr9:132643223-132643466
chr9:132853172-132853262
chr9:133250950-133251376
chr9:133266364-133266750
chr9:133485914-133485990
chr9:133488353-133488414
chr9:133709739-133709838
chr9:133755105-133755139
chr9:134305481-134305577
chr9:134397367-134397611
chr9:135041366-135041500
chr9:135111038-135111106
chr9:135250114-135250272
chr9:135894922-135895016
chr9:135894986-135895016
chr9:135895197-135895472
chr9:135895197-135895468
chr9:135895197-135895379
chr9:135895409-135895814
chr9:135895409-135895641
chr9:135895409-135895468
chr9:135895409-135895510
chr9:135895409-135895758
chr9:135895409-135895472
chr9:135895490-135895510
chr9:135895490-135895814
chr9:135895490-135895758
chr9:135895490-135895641
chr9:135895830-135895907
chr9:135895845-135895907
chr9:135895867-135895907
chr9:135980627-135980901
chr9:136130227-136130294
chr9:136130227-136130318
chr9:136130227-136130291
chr9:136130228-136130318
chr9:136130228-136130294
chr9:136130228-136130291
chr9:136130371-136130450
chr9:136130371-136130428
chr9:136130371-136130442
chr9:136130449-136130450
chr9:136130449-136130508
chr9:136130484-136130508
chr9:136130509-136130594
chr9:136130589-136130594
chr9:136130671-136130804
chr9:136130721-136130804
chr9:136130797-136130804
chr9:136130803-136130804
chr9:136217428-136217586
chr9:136217428-136217574
chr9:136217512-136217582
chr9:136217512-136217574
chr9:136217512-136217586
chr9:136283133-136283390
chr9:136307528-136307639
chr9:136335070-136335547
chr9:136653042-136653095
chr9:137313519-137313651
chr9:138728566-138728666
chr9:138728566-138728987
chr9:138728566-138728933
chr9:138729084-138729330
chr9:138729084-138729402
chr9:138729609-138730104
chr9:138729609-138729791
chr9:138729763-138729791
chr9:138729763-138730104
chr9:138729787-138730104
chr9:138729787-138729791
chr9:138730151-138730190
chr9:138730263-138730322
chr9:138730283-138730322
chr9:138755634-138755693
chr9:138800843-138801001
chr9:138800843-138800952
chr9:138800843-138801029
chr9:138800843-138801006
chr9:138801225-138801332
chr9:138807374-138807570
chr9:138809489-138809844
chr9:139221403-139221657
chr9:139221407-139221657
chr9:139223968-139224131
chr9:139357764-139358053
chr9:139357764-139357892
chr9:139510255-139510316
chr9:139547848-139547970
chr9:139590431-139590551
chr9:139743595-139743991
chr9:139743595-139744025
chr9:139752431-139752728
chr9:139818296-139818452
chr9:139818351-139818452
chr9:139870125-139870354
chr9:139872706-139872814
chr9:139873386-139873584
chr9:139873386-139873534
chr9:139873386-139873600
chr9:139873660-139873751
chr9:139873660-139873853
chr9:139873660-139873750
chr9:139873660-139873762
chr9:139873773-139873853
chr9:139874377-139874514
chr9:139874377-139874472
chr9:139874406-139874514
chr9:139874406-139874472
chr9:139874427-139874472
chr9:139874629-139874734
chr9:139876875-139876990
chr9:139995936-139996384
chr9:139996559-139996734
chr9:139996559-139996692
chr9:139996559-139996716
chr9:139996573-139996716
chr9:139996573-139996692
chr9:139996573-139996734
chr9:139996675-139996716
chr9:139996675-139996734
chr9:139996675-139996692
chr9:139996773-139996820
chr9:139996779-139996820
chr9:139996811-139996820
chr9:139996875-139996908
chr9:139996966-139997023
chr9:139996966-139997017
chr9:139996990-139997023
chr9:139996990-139997017
chr9:139997062-139997183
chr9:139997108-139997183
chr9:139997142-139997183
chr9:139997214-139997341
chr9:139997228-139997341
chr9:139997384-139997622
chr9:139997384-139997564
chr9:139997384-139997637
chr9:139997384-139997598
chr9:139997384-139997524
chr9:139997638-139997668
chr9:139997638-139997686
chr9:139997662-139997686
chr9:139997662-139997668
chr9:139997750-139997945
chr9:139997750-139997867
chr9:139997830-139997867
chr9:139997830-139997945
chr9:139997837-139997945
chr9:139997837-139997867
chr9:139998063-139998086
chr9:139998063-139998078
chr9:139998102-139998203
chr9:139998102-139998165
chr9:139998144-139998203
chr9:139998144-139998165
chr9:139998187-139998241
chr9:139998187-139998210
chr9:139998187-139998203
chr9:139998204-139998210
chr9:139998204-139998241
chr9:139998246-139998298
chr9:139998281-139998298
chr9:139998328-139998354
chr9:139998339-139998354
chr9:140007809-140007902
chr9:140007809-140007948
chr9:140007809-140007930
chr9:140062229-140062421
chr9:140136900-140137332
chr9:140136932-140137332
chr9:140136953-140137332
chr9:140137384-140137441
chr9:140137384-140137499
chr9:140137880-140138011
chr9:140137964-140138011
chr9:140272992-140273326
chr9:140272992-140273351
chr9:140273461-140273890
chr9:140273486-140273890
chr9:140408776-140408922
chr9:140412100-140412582
chr9:140412636-140412863
chr9:140412636-140413069
chr9:140412889-140413069
chr9:140481879-140482013
chr9:140486781-140486809
chr9:140486781-140486796
chr9:140486781-140486873
chr9:140486781-140486876
chr9:140486931-140487092
chr9:140486944-140487092
chr9:140487114-140487322
chr9:140487250-140487322
chr9:140487257-140487322
chr9:140487714-140488093
chr9:140487714-140488064
chr9:140507114-140507249
chr9:140509023-140509452
chr9:141071336-141071521
chr10:176150-176275
chr10:291841-291961
chr10:357477-357506
chr10:701877-701959
chr10:858861-859196
chr10:889068-889237
chr10:1537900-1537918
chr10:2563556-2563583
chr10:2563556-2563642
chr10:2563606-2563642
chr10:3163795-3164156
chr10:3164039-3164156
chr10:3179188-3179268
chr10:3182564-3183004
chr10:3182564-3182957
chr10:3207455-3207526
chr10:3207455-3207522
chr10:4896307-4896428
chr10:4991955-4992053
chr10:5473380-5473511
chr10:5529186-5529277
chr10:5762223-5762360
chr10:5924610-5924706
chr10:5929789-5930204
chr10:5935940-5936235
chr10:6154553-6154592
chr10:6154558-6154592
chr10:6154775-6154817
chr10:6478724-6478901
chr10:6906049-6906096
chr10:7622567-7622759
chr10:10498085-10498161
chr10:10504152-10504549
chr10:10724419-10724457
chr10:10982380-10982417
chr10:11182223-11182330
chr10:11374521-11374606
chr10:11537051-11537229
chr10:12571821-12571944
chr10:12706244-12706428
chr10:12867563-12867693
chr10:12867563-12867689
chr10:12867563-12867646
chr10:13694846-13694882
chr10:13735482-13735517
chr10:14565337-14565550
chr10:14565415-14565550
chr10:14909784-14909879
chr10:15115124-15115157
chr10:15161222-15161437
chr10:15759092-15759135
chr10:15822837-15822965
chr10:16961475-16961676
chr10:17271319-17271381
chr10:17271476-17271723
chr10:17271766-17271839
chr10:17275586-17275613
chr10:17277360-17277388
chr10:17325277-17325379
chr10:18562843-18562924
chr10:18932430-18932569
chr10:18932498-18932569
chr10:20103331-20103429
chr10:20573113-20573295
chr10:20573113-20573247
chr10:21234267-21234354
chr10:21246660-21246744
chr10:21979837-21979890
chr10:22025404-22025579
chr10:22171211-22171363
chr10:23674645-23674784
chr10:24430523-24430775
chr10:24833897-24834032
chr10:25066881-25067010
chr10:25102789-25102842
chr10:25157184-25157328
chr10:25973498-25973598
chr10:27266112-27266178
chr10:27319322-27319529
chr10:28106907-28106961
chr10:28398660-28398701
chr10:28400038-28400049
chr10:28908945-28909275
chr10:28971054-28971171
chr10:29752826-29752989
chr10:29754368-29754679
chr10:29754368-29754788
chr10:29796666-29796743
chr10:29811326-29811564
chr10:30116125-30116298
chr10:30152987-30153156
chr10:30199263-30199359
chr10:30399577-30399760
chr10:30492778-30492947
chr10:30494478-30494654
chr10:30510305-30510437
chr10:31130232-31130350
chr10:31394868-31395054
chr10:32339238-32339451
chr10:35263101-35263210
chr10:35263101-35263267
chr10:35263122-35263267
chr10:35263122-35263210
chr10:36811990-36812130
chr10:36812041-36812130
chr10:38162821-38162938
chr10:38331505-38331621
chr10:38343282-38343439
chr10:38343282-38343407
chr10:38724228-38724311
chr10:38738621-38739110
chr10:38739307-38739353
chr10:38739548-38739944
chr10:38772816-38772830
chr10:38779668-38779938
chr10:38779915-38779938
chr10:38811615-38811633
chr10:38815906-38816354
chr10:38816435-38816573
chr10:38869554-38869565
chr10:39096621-39096673
chr10:39108118-39108213
chr10:42374622-42374908
chr10:42375668-42376123
chr10:42376469-42376514
chr10:42376469-42376656
chr10:42378678-42378784
chr10:42378678-42379164
chr10:42380480-42380708
chr10:42380480-42380509
chr10:42381614-42382113
chr10:42383156-42383345
chr10:42530715-42531074
chr10:42531052-42531074
chr10:42598915-42599317
chr10:42599686-42600098
chr10:42816028-42816416
chr10:42839702-42839856
chr10:43047827-43047899
chr10:43315644-43315754
chr10:43315678-43315754
chr10:43882654-43882887
chr10:43991314-43991590
chr10:44143103-44143172
chr10:45369083-45369535
chr10:45369168-45369535
chr10:45957043-45957060
chr10:46214754-46214784
chr10:46719749-46719849
chr10:46732243-46732266
chr10:47059116-47059389
chr10:47706136-47706308
chr10:47709045-47709113
chr10:47750693-47750830
chr10:47754934-47755003
chr10:48381819-48381889
chr10:48381819-48381841
chr10:48381895-48382013
chr10:48381936-48382013
chr10:48382137-48382260
chr10:48382137-48382277
chr10:48387455-48387544
chr10:48387455-48387511
chr10:48390219-48390560
chr10:48390219-48390573
chr10:48390580-48390733
chr10:48390603-48390733
chr10:48847241-48847259
chr10:49367806-49367824
chr10:50679611-50680057
chr10:50949959-50950201
chr10:50950134-50950201
chr10:51086065-51086183
chr10:51595641-51595760
chr10:51816544-51816574
chr10:52025170-52025339
chr10:52387080-52387369
chr10:52387180-52387369
chr10:52402078-52402224
chr10:52441616-52441716
chr10:52518456-52518588
chr10:52644998-52645100
chr10:54373827-54373903
chr10:54483656-54483778
chr10:55579925-55579990
chr10:60582986-60583064
chr10:61015382-61015450
chr10:61413307-61413374
chr10:61448033-61448166
chr10:61802425-61802514
chr10:61811173-61811319
chr10:62022884-62022907
chr10:62547842-62547988
chr10:62547865-62547988
chr10:64929523-64929625
chr10:65794745-65794838
chr10:67345243-67345325
chr10:67528151-67528220
chr10:70092841-70092859
chr10:70092841-70092988
chr10:70180398-70180533
chr10:70218496-70218603
chr10:70233291-70233683
chr10:70662302-70662475
chr10:70864361-70864512
chr10:71020861-71021050
chr10:71271547-71271626
chr10:71912019-71912026
chr10:71921356-71921458
chr10:72510895-72511032
chr10:73448294-73448316
chr10:73448497-73448661
chr10:73521691-73521783
chr10:73554289-73554385
chr10:73567424-73567457
chr10:73577325-73577387
chr10:73577325-73577459
chr10:73577342-73577387
chr10:73577342-73577459
chr10:73578792-73578868
chr10:73578792-73578866
chr10:73578792-73578859
chr10:73583645-73583864
chr10:73818970-73819438
chr10:73975476-73975655
chr10:73975540-73975896
chr10:73975594-73975655
chr10:73989694-73989871
chr10:74034675-74035044
chr10:74284493-74284504
chr10:74645507-74645647
chr10:74827048-74827129
chr10:74869664-74869777
chr10:74994548-74994675
chr10:75006197-75006344
chr10:75012476-75012821
chr10:75012476-75012557
chr10:75089208-75089235
chr10:75135674-75135808
chr10:75135680-75135808
chr10:75135725-75135808
chr10:75203817-75203854
chr10:75264296-75264748
chr10:75264296-75264766
chr10:75264301-75264766
chr10:75264301-75264748
chr10:75264563-75264748
chr10:75264563-75264766
chr10:75433476-75433763
chr10:75463615-75463949
chr10:75503917-75504223
chr10:75503922-75504195
chr10:75503922-75504223
chr10:75503975-75504223
chr10:75557588-75557828
chr10:75557588-75557817
chr10:75563339-75563506
chr10:75563339-75563470
chr10:75837460-75837485
chr10:75837460-75837506
chr10:75854026-75854219
chr10:75854026-75854152
chr10:76981984-76982160
chr10:76984122-76984287
chr10:77043551-77043815
chr10:77045209-77045354
chr10:77155437-77155741
chr10:78302408-78302558
chr10:78868044-78868135
chr10:79614021-79614116
chr10:79769186-79769433
chr10:80014991-80015190
chr10:80227712-80227968
chr10:81072636-81072798
chr10:81073530-81073744
chr10:81074793-81075218
chr10:81075236-81075425
chr10:81142315-81142432
chr10:81446038-81446217
chr10:81483671-81483768
chr10:81557569-81557783
chr10:81562579-81562714
chr10:81907951-81908119
chr10:81918852-81918951
chr10:82250981-82251140
chr10:85946791-85946840
chr10:85955912-85956103
chr10:85972324-85972381
chr10:85992123-85992231
chr10:86006641-86006726
chr10:86014453-86014493
chr10:86020418-86020626
chr10:86022126-86022557
chr10:88248103-88248261
chr10:88469954-88470001
chr10:88469954-88470115
chr10:88732870-88733014
chr10:88736628-88736649
chr10:88737248-88737474
chr10:88737451-88737474
chr10:88827876-88827887
chr10:88829908-88830016
chr10:89251561-89251658
chr10:89267886-89267995
chr10:89274518-89274635
chr10:89506265-89506658
chr10:89506532-89506658
chr10:89508072-89508286
chr10:89653724-89653866
chr10:89682220-89682384
chr10:89687305-89687356
chr10:89691773-89691880
chr10:89692752-89693008
chr10:89702368-89702526
chr10:89710778-89710942
chr10:89723132-89723195
chr10:90047399-90047462
chr10:90048106-90048139
chr10:90129836-90129937
chr10:90700488-90700717
chr10:91052046-91052110
chr10:91052046-91052230
chr10:91092867-91093076
chr10:91159647-91159758
chr10:91159652-91159758
chr10:91215827-91216005
chr10:91266067-91266243
chr10:91301753-91301903
chr10:91302081-91302202
chr10:91302085-91302202
chr10:91316557-91316740
chr10:91347331-91347452
chr10:91356001-91356089
chr10:91357856-91358286
chr10:92913977-92914198
chr10:93334802-93335057
chr10:93384108-93384222
chr10:93385642-93385745
chr10:93388050-93388124
chr10:93705221-93705278
chr10:93710615-93710730
chr10:93917806-93917829
chr10:94747370-94747399
chr10:94817663-94817674
chr10:95117551-95117679
chr10:95118655-95118695
chr10:95220038-95220108
chr10:95361709-95361794
chr10:95361913-95362068
chr10:95461433-95461552
chr10:95553651-95553895
chr10:96013882-96014034
chr10:96121076-96121198
chr10:96211315-96211366
chr10:96871088-96871227
chr10:96871112-96871227
chr10:96871367-96871522
chr10:96877275-96877365
chr10:96883976-96884320
chr10:96883976-96884323
chr10:97081851-97081910
chr10:97082654-97082706
chr10:97174256-97174412
chr10:97442858-97442953
chr10:97681243-97681354
chr10:97700979-97701049
chr10:98510057-98510319
chr10:98510057-98510132
chr10:99217036-99217448
chr10:99217036-99217107
chr10:99227212-99227360
chr10:99227212-99227340
chr10:99229949-99229960
chr10:99229949-99230396
chr10:99557700-99557896
chr10:99583749-99583889
chr10:99600582-99600691
chr10:99601157-99601393
chr10:99624809-99625050
chr10:99633817-99633964
chr10:101371068-101371216
chr10:101371068-101371212
chr10:101372915-101373026
chr10:101451363-101451441
chr10:101765994-101766099
chr10:101918741-101918812
chr10:102046058-102046089
chr10:102089666-102089906
chr10:102112379-102112625
chr10:102224307-102224418
chr10:102253498-102253674
chr10:102418951-102419046
chr10:102693158-102693189
chr10:102765341-102765478
chr10:102766248-102766355
chr10:102771682-102772015
chr10:102795274-102795377
chr10:102795274-102795424
chr10:102795274-102795428
chr10:103387742-103387813
chr10:103555122-103555237
chr10:103555131-103555237
chr10:103572005-103572137
chr10:103867804-103868076
chr10:103881694-103882134
chr10:104092165-104092283
chr10:104178776-104179171
chr10:104178776-104179178
chr10:104181847-104182049
chr10:104657730-104657754
chr10:104680784-104680872
chr10:104787122-104787216
chr10:104860509-104860593
chr10:104860536-104860700
chr10:104860536-104860721
chr10:104860536-104860593
chr10:105157376-105157468
chr10:105773390-105773461
chr10:106017120-106017241
chr10:106075130-106075289
chr10:106075130-106075400
chr10:106075314-106075400
chr10:106148566-106148589
chr10:111765715-111765905
chr10:112058353-112058544
chr10:112837092-112837315
chr10:113193739-113193927
chr10:113193763-113193927
chr10:113199080-113199288
chr10:113201107-113201186
chr10:113237755-113238182
chr10:113261335-113261434
chr10:114131622-114131653
chr10:114187859-114188196
chr10:114188140-114188196
chr10:114705254-114705363
chr10:114708121-114708157
chr10:115477382-115477512
chr10:115541066-115541082
chr10:115541066-115541236
chr10:115541237-115541307
chr10:115541366-115541483
chr10:115736781-115736871
chr10:115787462-115787592
chr10:116082706-116082859
chr10:116207747-116207785
chr10:116207747-116207779
chr10:116207747-116207767
chr10:116212426-116212464
chr10:116240226-116240438
chr10:116980132-116980261
chr10:118033716-118034209
chr10:119303047-119303255
chr10:119557542-119557693
chr10:120096738-120096920
chr10:120096738-120096847
chr10:120096742-120096847
chr10:120347219-120347420
chr10:120445495-120445676
chr10:120631668-120631841
chr10:120741129-120741196
chr10:120761348-120761460
chr10:120762797-120762921
chr10:120762797-120762899
chr10:120801697-120801727
chr10:120801697-120801785
chr10:120801758-120801785
chr10:120801758-120801889
chr10:120801788-120801889
chr10:120801816-120801889
chr10:120928784-120928854
chr10:121331952-121332339
chr10:121370711-121370854
chr10:121517407-121517489
chr10:121540573-121540754
chr10:121683929-121684093
chr10:121683954-121684093
chr10:122280167-122280258
chr10:122571543-122571622
chr10:122589731-122589855
chr10:123314966-123315059
chr10:123608861-123609046
chr10:123641134-123641181
chr10:123721358-123721453
chr10:123757360-123757408
chr10:123894286-123894455
chr10:123985884-123985996
chr10:124004580-124004588
chr10:124173949-124174189
chr10:124210349-124210455
chr10:124273618-124274049
chr10:124501356-124501418
chr10:124505040-124505096
chr10:124505604-124505642
chr10:124510389-124510460
chr10:124516677-124517010
chr10:124571094-124571126
chr10:124573105-124573143
chr10:124618122-124618201
chr10:124749396-124749456
chr10:124757985-124758187
chr10:124757985-124758174
chr10:124803669-124803790
chr10:125447445-125447688
chr10:125447445-125447691
chr10:125536140-125536264
chr10:125552284-125552401
chr10:126092333-126092397
chr10:126092364-126092397
chr10:126127569-126127595
chr10:126519922-126520032
chr10:126650856-126650977
chr10:126669794-126669897
chr10:126677795-126677954
chr10:126785033-126785166
chr10:127156815-127156986
chr10:127392178-127392210
chr10:127474218-127474408
chr10:127477756-127478097
chr10:127490885-127490892
chr10:127495578-127495621
chr10:127681252-127681309
chr10:127760801-127760970
chr10:128112925-128113047
chr10:128925849-128926028
chr10:129169971-129170150
chr10:130513218-130513460
chr10:131590173-131590298
chr10:131601054-131601155
chr10:131628629-131628739
chr10:131902347-131902728
chr10:131940870-131941051
chr10:132005578-132005993
chr10:133769591-133769715
chr10:133770916-133771031
chr10:133770916-133771325
chr10:133770916-133771356
chr10:133770995-133771356
chr10:133770995-133771031
chr10:133770995-133771325
chr10:133771363-133771432
chr10:133772285-133772759
chr10:133772507-133772802
chr10:133772507-133772759
chr10:133772507-133772796
chr10:134177991-134178072
chr10:134824696-134824784
chr10:134824696-134824697
chr10:134824696-134824748
chr10:134824696-134824816
chr10:134824832-134824848
chr10:134824832-134824882
chr10:134824934-134825105
chr10:134824934-134825052
chr10:134825036-134825052
chr10:134825036-134825105
chr10:134825072-134825105
chr10:134825123-134825209
chr10:134825123-134825241
chr10:134825174-134825241
chr10:134825174-134825209
chr10:134825225-134825241
chr10:135113956-135114051
chr10:135139299-135139784
chr10:135139299-135139624
chr10:135149257-135149363
chr10:135216145-135216277
chr10:135516946-135517051
chr10:135516946-135517265
chr10:135517331-135517609
chr10:135517359-135517609
chr11:201561-201741
chr11:204146-204272
chr11:288182-288492
chr11:309013-309030
chr11:309013-309184
chr11:309013-309039
chr11:309018-309252
chr11:309018-309039
chr11:309018-309184
chr11:309018-309173
chr11:309018-309030
chr11:309253-309393
chr11:309321-309393
chr11:313997-314392
chr11:314164-314392
chr11:314233-314392
chr11:314276-314356
chr11:314276-314392
chr11:314674-314809
chr11:314922-315012
chr11:314922-314940
chr11:314927-315012
chr11:314927-314987
chr11:314927-314940
chr11:314927-315054
chr11:319744-319985
chr11:319804-319990
chr11:319804-319985
chr11:319880-319985
chr11:319900-319990
chr11:319900-319985
chr11:319925-319990
chr11:319925-319985
chr11:319929-319990
chr11:319929-319985
chr11:319968-319990
chr11:319968-319985
chr11:320224-320248
chr11:320276-320772
chr11:320465-320772
chr11:320730-320772
chr11:380101-380196
chr11:452040-452117
chr11:452190-452435
chr11:458861-459209
chr11:475049-475176
chr11:490633-490642
chr11:500505-500654
chr11:500505-500738
chr11:528159-528337
chr11:560683-561033
chr11:567797-567853
chr11:618826-618940
chr11:618826-619162
chr11:618889-618940
chr11:618889-619162
chr11:642786-642813
chr11:642858-643054
chr11:646535-646555
chr11:653174-653504
chr11:689412-689813
chr11:694679-694963
chr11:694679-694957
chr11:705267-705454
chr11:706572-706813
chr11:706674-706813
chr11:768612-768869
chr11:769865-770110
chr11:780243-780381
chr11:780302-780381
chr11:783534-783671
chr11:984043-984199
chr11:1010083-1010277
chr11:1212864-1212892
chr11:1212864-1212935
chr11:1212864-1212887
chr11:1212888-1212935
chr11:1212888-1212892
chr11:1212936-1212965
chr11:1212936-1212959
chr11:1212936-1212983
chr11:1212941-1212959
chr11:1212941-1212965
chr11:1212941-1212983
chr11:1212960-1212965
chr11:1212960-1212983
chr11:1475963-1476054
chr11:1476299-1476408
chr11:1488516-1488751
chr11:1603012-1603026
chr11:1737820-1737925
chr11:1774383-1774604
chr11:1774390-1774604
chr11:1774417-1774604
chr11:1774653-1774900
chr11:1774653-1774911
chr11:1774668-1774911
chr11:1858578-1858591
chr11:1859762-1859823
chr11:1859931-1860263
chr11:1859931-1860088
chr11:1861773-1861886
chr11:1886401-1886492
chr11:1913203-1913205
chr11:2016722-2016834
chr11:2016729-2016834
chr11:2016915-2017018
chr11:2016915-2017024
chr11:2016915-2016989
chr11:2017511-2017549
chr11:2017511-2017579
chr11:2017513-2017579
chr11:2017513-2017549
chr11:2017624-2017651
chr11:2017624-2017647
chr11:2017850-2018068
chr11:2017850-2017891
chr11:2017850-2018092
chr11:2018097-2018303
chr11:2018097-2018393
chr11:2018097-2018354
chr11:2018097-2018356
chr11:2018097-2018365
chr11:2018097-2018211
chr11:2018097-2018301
chr11:2018147-2018356
chr11:2018147-2018393
chr11:2018147-2018365
chr11:2018147-2018303
chr11:2018147-2018301
chr11:2018147-2018211
chr11:2018147-2018354
chr11:2018193-2018356
chr11:2018193-2018393
chr11:2018193-2018365
chr11:2018193-2018211
chr11:2018193-2018301
chr11:2018193-2018354
chr11:2018193-2018303
chr11:2018397-2018505
chr11:2018397-2018432
chr11:2018397-2018508
chr11:2018397-2018480
chr11:2018397-2018472
chr11:2018397-2018411
chr11:2018397-2018473
chr11:2018513-2018519
chr11:2018577-2018648
chr11:2018577-2018629
chr11:2018592-2018648
chr11:2018592-2018629
chr11:2018593-2018648
chr11:2018593-2018629
chr11:2018607-2018629
chr11:2018607-2018648
chr11:2018630-2018689
chr11:2018630-2018648
chr11:2018634-2018648
chr11:2018634-2018689
chr11:2018654-2018713
chr11:2018654-2018689
chr11:2018654-2018715
chr11:2018668-2018713
chr11:2018668-2018715
chr11:2018668-2018689
chr11:2018677-2018713
chr11:2018677-2018715
chr11:2018677-2018689
chr11:2018690-2018713
chr11:2018690-2018715
chr11:2018710-2018713
chr11:2018710-2018715
chr11:2018714-2018715
chr11:2018732-2018771
chr11:2018732-2018776
chr11:2018732-2018783
chr11:2018732-2018793
chr11:2018752-2018783
chr11:2018752-2018793
chr11:2018752-2018776
chr11:2018752-2018771
chr11:2018777-2018783
chr11:2018777-2018793
chr11:2018814-2018876
chr11:2018814-2018893
chr11:2018840-2018893
chr11:2018840-2018876
chr11:2018882-2018893
chr11:2018884-2018893
chr11:2152818-2152907
chr11:2152818-2152851
chr11:2152852-2152907
chr11:2152876-2152907
chr11:2152908-2153073
chr11:2152908-2153051
chr11:2152908-2152999
chr11:2152908-2153068
chr11:2152908-2153100
chr11:2152908-2153102
chr11:2152987-2152999
chr11:2152987-2153100
chr11:2152987-2153073
chr11:2152987-2153102
chr11:2152987-2153051
chr11:2152987-2153068
chr11:2153114-2153163
chr11:2153114-2153199
chr11:2153114-2153155
chr11:2153128-2153199
chr11:2153128-2153163
chr11:2153128-2153155
chr11:2153156-2153199
chr11:2153156-2153163
chr11:2959669-2959705
chr11:2974068-2974163
chr11:2978742-2978802
chr11:2979382-2979868
chr11:3023363-3023404
chr11:3420342-3420580
chr11:3421096-3421202
chr11:3427726-3427945
chr11:3427726-3427927
chr11:3536656-3536827
chr11:3656275-3656583
chr11:3725976-3726068
chr11:4901372-4901516
chr11:5757226-5757261
chr11:5769998-5770029
chr11:6340528-6340794
chr11:6340528-6340901
chr11:6344815-6344922
chr11:6345124-6345265
chr11:6363484-6363621
chr11:6415449-6415771
chr11:6555127-6555459
chr11:6566037-6566370
chr11:6566037-6566222
chr11:6613950-6614053
chr11:6629248-6629441
chr11:6629248-6629502
chr11:6629831-6629978
chr11:6629831-6630020
chr11:6629831-6629955
chr11:6631139-6631266
chr11:6631139-6631249
chr11:6636996-6637079
chr11:6968661-6968768
chr11:7023948-7024086
chr11:7662679-7662842
chr11:7676191-7676342
chr11:7678260-7678406
chr11:7678260-7678403
chr11:7695343-7695573
chr11:7695343-7695724
chr11:7695457-7695573
chr11:7698379-7698477
chr11:7699721-7699895
chr11:7700080-7700164
chr11:7701103-7701264
chr11:7707357-7707524
chr11:7708173-7708300
chr11:7708173-7708304
chr11:7711812-7711871
chr11:7712500-7712582
chr11:7712500-7712687
chr11:7712500-7712682
chr11:7712500-7712643
chr11:7713603-7713768
chr11:7775931-7776219
chr11:8123053-8123194
chr11:8501957-8502161
chr11:8645839-8646098
chr11:8676656-8676796
chr11:8704735-8704812
chr11:8704735-8704816
chr11:8705410-8705464
chr11:8721146-8721250
chr11:8729835-8729894
chr11:8987451-8987619
chr11:9133718-9133804
chr11:9161707-9161795
chr11:9166865-9167115
chr11:9467412-9467490
chr11:9475895-9475923
chr11:9476091-9476105
chr11:9840776-9840850
chr11:9850143-9850179
chr11:10638588-10638750
chr11:10709056-10709271
chr11:10796771-10796847
chr11:10819244-10819428
chr11:10819244-10819422
chr11:10820533-10820606
chr11:10820533-10820660
chr11:10820533-10820609
chr11:11931665-11931813
chr11:11985942-11986016
chr11:11986000-11986016
chr11:12022984-12023151
chr11:12022984-12023319
chr11:12297530-12297713
chr11:12297533-12297713
chr11:12297806-12298262
chr11:12549926-12550015
chr11:12951824-12951873
chr11:12951824-12952057
chr11:13005773-13005872
chr11:13356518-13356690
chr11:13425458-13425562
chr11:13426107-13426202
chr11:14281135-14281247
chr11:14281135-14281406
chr11:14284221-14284593
chr11:14498486-14498578
chr11:14534798-14535189
chr11:14534798-14535281
chr11:14534798-14535187
chr11:14535363-14535439
chr11:14874220-14874432
chr11:14909176-14909375
chr11:15291105-15291173
chr11:16800189-16800562
chr11:16828691-16828771
chr11:16836722-16836841
chr11:17358507-17358630
chr11:18017117-18017215
chr11:18115249-18115512
chr11:18267457-18267565
chr11:18269468-18269522
chr11:18290419-18290880
chr11:18290419-18290833
chr11:18290753-18290833
chr11:18290753-18290880
chr11:18419246-18419640
chr11:18419249-18419640
chr11:18425314-18425347
chr11:18425314-18425358
chr11:18428880-18428976
chr11:18428880-18429004
chr11:18428880-18428985
chr11:18428880-18428903
chr11:18428935-18428985
chr11:18428935-18428976
chr11:18428935-18429004
chr11:18501450-18501593
chr11:18584448-18584584
chr11:18728484-18728737
chr11:20145026-20145157
chr11:27389626-27389874
chr11:27389626-27389848
chr11:28250418-28250478
chr11:28373637-28373705
chr11:29419597-29419739
chr11:30178335-30178400
chr11:30813899-30814048
chr11:30890910-30890938
chr11:31006361-31006454
chr11:31333975-31334097
chr11:31343728-31343870
chr11:31346834-31346968
chr11:31358422-31358579
chr11:31367035-31367097
chr11:31368655-31368739
chr11:31369782-31369912
chr11:31369785-31369912
chr11:31369814-31369912
chr11:31373444-31373545
chr11:31373444-31373539
chr11:31448006-31448027
chr11:31451030-31451427
chr11:31491265-31491344
chr11:31650612-31650653
chr11:31652902-31652996
chr11:31653813-31653918
chr11:31653813-31653952
chr11:31653813-31653943
chr11:31657090-31657187
chr11:31822666-31823015
chr11:31822666-31822963
chr11:31822666-31822874
chr11:31822776-31822874
chr11:31822776-31823015
chr11:31822776-31822963
chr11:31822778-31822963
chr11:31824946-31825274
chr11:31825132-31825274
chr11:31833641-31834045
chr11:32022752-32022965
chr11:32858262-32858292
chr11:32878933-32879282
chr11:32969247-32969275
chr11:34169090-34169213
chr11:34714292-34714436
chr11:34736604-34736777
chr11:34753832-34753976
chr11:34877967-34878189
chr11:34880399-34880624
chr11:34880461-34880624
chr11:34933520-34933660
chr11:35112276-35112331
chr11:36319137-36319176
chr11:36509669-36509848
chr11:42269143-42269176
chr11:42269143-42269186
chr11:43414281-43414339
chr11:43418369-43418443
chr11:43600924-43601066
chr11:44094894-44095085
chr11:45903700-45903723
chr11:45992729-45992918
chr11:45992729-45992915
chr11:46342297-46342528
chr11:46695576-46695662
chr11:46701211-46701381
chr11:47181181-47181189
chr11:47205852-47206048
chr11:47256322-47256427
chr11:47256322-47256485
chr11:47256322-47256362
chr11:47287912-47288029
chr11:47296481-47296710
chr11:47301711-47301719
chr11:47311336-47311496
chr11:47311340-47311604
chr11:47311340-47311496
chr11:47346832-47346880
chr11:47348095-47348103
chr11:47348383-47348576
chr11:47348993-47349055
chr11:48649368-48649498
chr11:48857910-48857932
chr11:49387623-49387714
chr11:49400923-49401143
chr11:49435935-49436075
chr11:49442210-49442364
chr11:49445310-49445417
chr11:49453935-49453989
chr11:49532863-49532919
chr11:49715543-49715719
chr11:50716111-50716147
chr11:51393966-51394096
chr11:51580580-51580964
chr11:55083894-55084198
chr11:55083914-55084198
chr11:57095993-57096117
chr11:57098207-57098215
chr11:57123653-57123751
chr11:57158292-57158451
chr11:57309889-57310203
chr11:57381795-57382069
chr11:57381795-57382149
chr11:57439223-57439364
chr11:57457591-57457675
chr11:57457591-57457602
chr11:57506582-57506732
chr11:57506582-57506752
chr11:57546601-57546637
chr11:58345773-58346195
chr11:58911083-58911168
chr11:59039369-59039511
chr11:59305218-59305291
chr11:59402893-59403009
chr11:59424553-59424626
chr11:59429828-59429869
chr11:59570691-59570773
chr11:60928553-60928881
chr11:61071005-61071163
chr11:61082224-61082244
chr11:61205692-61205814
chr11:61236103-61236186
chr11:61556810-61556949
chr11:61557188-61557462
chr11:61557847-61558071
chr11:61557895-61558071
chr11:61569614-61569627
chr11:61732462-61732514
chr11:61732462-61732509
chr11:61732470-61732509
chr11:61732470-61732514
chr11:61732560-61732577
chr11:61733298-61733684
chr11:61734461-61734924
chr11:61734461-61734919
chr11:61734461-61734921
chr11:61734461-61734898
chr11:61734461-61734925
chr11:61734461-61734915
chr11:61734461-61734918
chr11:61734461-61734934
chr11:61734461-61734936
chr11:61734784-61734924
chr11:61734784-61734921
chr11:61734784-61734934
chr11:61734784-61734898
chr11:61734784-61734925
chr11:61734784-61734919
chr11:61734874-61734925
chr11:61734874-61734915
chr11:61734874-61734898
chr11:61734874-61734921
chr11:61734874-61734919
chr11:61734874-61734924
chr11:61734874-61734934
chr11:61734874-61734936
chr11:61734874-61734918
chr11:61734939-61734963
chr11:61734942-61734963
chr11:61734946-61734963
chr11:61734952-61734963
chr11:61734953-61734963
chr11:61734956-61734963
chr11:61823207-61823400
chr11:61823224-61823400
chr11:61832671-61832841
chr11:61832675-61832841
chr11:61844781-61844933
chr11:61844781-61844965
chr11:61857837-61857875
chr11:62172339-62172386
chr11:62287320-62287443
chr11:62287320-62287578
chr11:62287320-62287584
chr11:62287320-62287422
chr11:62287320-62287527
chr11:62287320-62287470
chr11:62287320-62287542
chr11:62287320-62287359
chr11:62287320-62287605
chr11:62287320-62287591
chr11:62287320-62287565
chr11:62287320-62287551
chr11:62287320-62287491
chr11:62287687-62287741
chr11:62287687-62287728
chr11:62287702-62287741
chr11:62287702-62287728
chr11:62287841-62287901
chr11:62287841-62287968
chr11:62287841-62287854
chr11:62287841-62287936
chr11:62287841-62287875
chr11:62287841-62287911
chr11:62287855-62287911
chr11:62287855-62287901
chr11:62287855-62287936
chr11:62287855-62287875
chr11:62287855-62287968
chr11:62287878-62287936
chr11:62287878-62287968
chr11:62287878-62287911
chr11:62287878-62287901
chr11:62287990-62288226
chr11:62287990-62288285
chr11:62287990-62288148
chr11:62287990-62288050
chr11:62288453-62288472
chr11:62288453-62288542
chr11:62288453-62288487
chr11:62288453-62288550
chr11:62288453-62288529
chr11:62288662-62288676
chr11:62288695-62288773
chr11:62288695-62288772
chr11:62288695-62288745
chr11:62288727-62288745
chr11:62288727-62288773
chr11:62288727-62288772
chr11:62288767-62288772
chr11:62288767-62288773
chr11:62288815-62288963
chr11:62288815-62288924
chr11:62288815-62288997
chr11:62288815-62288889
chr11:62288815-62288972
chr11:62288815-62288970
chr11:62288815-62288949
chr11:62288878-62288963
chr11:62288878-62288972
chr11:62288878-62288924
chr11:62288878-62288949
chr11:62288878-62288997
chr11:62288878-62288889
chr11:62288878-62288970
chr11:62288884-62288949
chr11:62288884-62288924
chr11:62288884-62288963
chr11:62288884-62288972
chr11:62288884-62288997
chr11:62288884-62288970
chr11:62288884-62288889
chr11:62289061-62289078
chr11:62289061-62289120
chr11:62289094-62289120
chr11:62289094-62289156
chr11:62289094-62289150
chr11:62289094-62289141
chr11:62289094-62289135
chr11:62289094-62289146
chr11:62289121-62289141
chr11:62289121-62289146
chr11:62289121-62289150
chr11:62289121-62289156
chr11:62289121-62289135
chr11:62289130-62289156
chr11:62289130-62289150
chr11:62289130-62289146
chr11:62289130-62289135
chr11:62289130-62289141
chr11:62289220-62289261
chr11:62289220-62289303
chr11:62289262-62289360
chr11:62289262-62289303
chr11:62289268-62289360
chr11:62289268-62289303
chr11:62289319-62289360
chr11:62289319-62289375
chr11:62289361-62289375
chr11:62289471-62289597
chr11:62289471-62289702
chr11:62289484-62289597
chr11:62289484-62289702
chr11:62289531-62289597
chr11:62289531-62289702
chr11:62289570-62289597
chr11:62289570-62289702
chr11:62289579-62289702
chr11:62289579-62289597
chr11:62289583-62289702
chr11:62289583-62289597
chr11:62289598-62289725
chr11:62289598-62289765
chr11:62289598-62289702
chr11:62289703-62289765
chr11:62289703-62289725
chr11:62289712-62289725
chr11:62289712-62289765
chr11:62289862-62289924
chr11:62289889-62289924
chr11:62289967-62290023
chr11:62289967-62290069
chr11:62289967-62290029
chr11:62289967-62290037
chr11:62289969-62290037
chr11:62289969-62290023
chr11:62289969-62290069
chr11:62289969-62290029
chr11:62290076-62290086
chr11:62290076-62290137
chr11:62290213-62290287
chr11:62290213-62290218
chr11:62290213-62290272
chr11:62290231-62290316
chr11:62290231-62290309
chr11:62290231-62290287
chr11:62290231-62290302
chr11:62290231-62290272
chr11:62290231-62290293
chr11:62290246-62290309
chr11:62290246-62290302
chr11:62290246-62290293
chr11:62290246-62290287
chr11:62290246-62290272
chr11:62290246-62290316
chr11:62290288-62290309
chr11:62290288-62290293
chr11:62290288-62290302
chr11:62290288-62290316
chr11:62290351-62290365
chr11:62290351-62290499
chr11:62290351-62290470
chr11:62290351-62290455
chr11:62290360-62290499
chr11:62290360-62290455
chr11:62290360-62290470
chr11:62290360-62290365
chr11:62290385-62290470
chr11:62290385-62290455
chr11:62290385-62290499
chr11:62290513-62290602
chr11:62290513-62290673
chr11:62290528-62290602
chr11:62290528-62290673
chr11:62290582-62290673
chr11:62290582-62290602
chr11:62290678-62290904
chr11:62290678-62290973
chr11:62290678-62291076
chr11:62290678-62291112
chr11:62290678-62290908
chr11:62290678-62291062
chr11:62290678-62290914
chr11:62290687-62291076
chr11:62290687-62290904
chr11:62290687-62290914
chr11:62290687-62291112
chr11:62290687-62290908
chr11:62290687-62290973
chr11:62290687-62291062
chr11:62290694-62291062
chr11:62290694-62291076
chr11:62290694-62290908
chr11:62290694-62290904
chr11:62290694-62290973
chr11:62290694-62291112
chr11:62290694-62290914
chr11:62290729-62290914
chr11:62290729-62291076
chr11:62290729-62290904
chr11:62290729-62291062
chr11:62290729-62291112
chr11:62290729-62290973
chr11:62290729-62290908
chr11:62290735-62291062
chr11:62290735-62290908
chr11:62290735-62290904
chr11:62290735-62290914
chr11:62290735-62291112
chr11:62290735-62290973
chr11:62290735-62291076
chr11:62290740-62290908
chr11:62290740-62290914
chr11:62290740-62291076
chr11:62290740-62290973
chr11:62290740-62291112
chr11:62290740-62291062
chr11:62290740-62290904
chr11:62290777-62291062
chr11:62290777-62290904
chr11:62290777-62290914
chr11:62290777-62290908
chr11:62290777-62291076
chr11:62290777-62290973
chr11:62290777-62291112
chr11:62290864-62291112
chr11:62290864-62290973
chr11:62290864-62290904
chr11:62290864-62291062
chr11:62290864-62290914
chr11:62290864-62290908
chr11:62290864-62291076
chr11:62290879-62291076
chr11:62290879-62290914
chr11:62290879-62291112
chr11:62290879-62291062
chr11:62290879-62290973
chr11:62290879-62290908
chr11:62290879-62290904
chr11:62291209-62291220
chr11:62291229-62291306
chr11:62291263-62291306
chr11:62291447-62291465
chr11:62291447-62291461
chr11:62292102-62292270
chr11:62292138-62292270
chr11:62292235-62292270
chr11:62292265-62292270
chr11:62292313-62292418
chr11:62292313-62292365
chr11:62292313-62292369
chr11:62292361-62292365
chr11:62292361-62292418
chr11:62292361-62292369
chr11:62292418-62292483
chr11:62292418-62292503
chr11:62292433-62292503
chr11:62292433-62292483
chr11:62292438-62292503
chr11:62292438-62292483
chr11:62292522-62292646
chr11:62292544-62292646
chr11:62292577-62292646
chr11:62292585-62292646
chr11:62292645-62292646
chr11:62292684-62292774
chr11:62292684-62292800
chr11:62292684-62292765
chr11:62292706-62292774
chr11:62292706-62292765
chr11:62292706-62292800
chr11:62292745-62292774
chr11:62292745-62292800
chr11:62292745-62292765
chr11:62292803-62292816
chr11:62292817-62293032
chr11:62292817-62292992
chr11:62292817-62293054
chr11:62292937-62293032
chr11:62292937-62292992
chr11:62292937-62293054
chr11:62292949-62292992
chr11:62292949-62293032
chr11:62292949-62293054
chr11:62292961-62293032
chr11:62292961-62292992
chr11:62292961-62293054
chr11:62293003-62293054
chr11:62293003-62293032
chr11:62293083-62293223
chr11:62293083-62293263
chr11:62293083-62293101
chr11:62293083-62293422
chr11:62293083-62293128
chr11:62293439-62293635
chr11:62293486-62293635
chr11:62293570-62293635
chr11:62293585-62293635
chr11:62293594-62293635
chr11:62293656-62293821
chr11:62293656-62293901
chr11:62293656-62293869
chr11:62293656-62293814
chr11:62293729-62293901
chr11:62293729-62293814
chr11:62293729-62293821
chr11:62293729-62293869
chr11:62293750-62293869
chr11:62293750-62293901
chr11:62293750-62293814
chr11:62293750-62293821
chr11:62293771-62293821
chr11:62293771-62293869
chr11:62293771-62293814
chr11:62293771-62293901
chr11:62293912-62294031
chr11:62293969-62294031
chr11:62294020-62294031
chr11:62294080-62294395
chr11:62294080-62294367
chr11:62294080-62294184
chr11:62294080-62294180
chr11:62294095-62294367
chr11:62294095-62294395
chr11:62294095-62294184
chr11:62294095-62294180
chr11:62294113-62294367
chr11:62294113-62294180
chr11:62294113-62294395
chr11:62294113-62294184
chr11:62294134-62294180
chr11:62294134-62294367
chr11:62294134-62294395
chr11:62294134-62294184
chr11:62294196-62294395
chr11:62294196-62294367
chr11:62294559-62294568
chr11:62294724-62294742
chr11:62294956-62295054
chr11:62294956-62294991
chr11:62294956-62295216
chr11:62294956-62295204
chr11:62294956-62295104
chr11:62294956-62295217
chr11:62294956-62295139
chr11:62294956-62295128
chr11:62294956-62295096
chr11:62294982-62295216
chr11:62294982-62294991
chr11:62294982-62295104
chr11:62294982-62295054
chr11:62294982-62295128
chr11:62294982-62295217
chr11:62294982-62295204
chr11:62294982-62295096
chr11:62294982-62295139
chr11:62295265-62295285
chr11:62295366-62295380
chr11:62295366-62295375
chr11:62295366-62295417
chr11:62295366-62295426
chr11:62295471-62295530
chr11:62295471-62295506
chr11:62295471-62295540
chr11:62295487-62295540
chr11:62295487-62295506
chr11:62295487-62295530
chr11:62295499-62295530
chr11:62295499-62295540
chr11:62295499-62295506
chr11:62295526-62295530
chr11:62295526-62295540
chr11:62295567-62295681
chr11:62295567-62295639
chr11:62295619-62295639
chr11:62295619-62295681
chr11:62295628-62295681
chr11:62295628-62295639
chr11:62295725-62295774
chr11:62295725-62295780
chr11:62295725-62295743
chr11:62295725-62295753
chr11:62295739-62295743
chr11:62295739-62295753
chr11:62295739-62295780
chr11:62295739-62295774
chr11:62295781-62295789
chr11:62295781-62295810
chr11:62295781-62295800
chr11:62295781-62295831
chr11:62295786-62295831
chr11:62295786-62295800
chr11:62295786-62295789
chr11:62295786-62295810
chr11:62295832-62295864
chr11:62295859-62295864
chr11:62295910-62296002
chr11:62295910-62295960
chr11:62295910-62295945
chr11:62295910-62295914
chr11:62295910-62296011
chr11:62296066-62296071
chr11:62296066-62296098
chr11:62296066-62296125
chr11:62296092-62296098
chr11:62296092-62296125
chr11:62296156-62296292
chr11:62296213-62296292
chr11:62296300-62296746
chr11:62296300-62296751
chr11:62296306-62296751
chr11:62296306-62296746
chr11:62296312-62296751
chr11:62296312-62296746
chr11:62296327-62296746
chr11:62296327-62296751
chr11:62296454-62296751
chr11:62296454-62296746
chr11:62296571-62296746
chr11:62296571-62296751
chr11:62296648-62296746
chr11:62296648-62296751
chr11:62296663-62296746
chr11:62296663-62296751
chr11:62296675-62296751
chr11:62296675-62296746
chr11:62296747-62296751
chr11:62296810-62296830
chr11:62297576-62297912
chr11:62297576-62297870
chr11:62297617-62297870
chr11:62297617-62297912
chr11:62297626-62297870
chr11:62297626-62297912
chr11:62297638-62297912
chr11:62297638-62297870
chr11:62297680-62297870
chr11:62297680-62297912
chr11:62297723-62297912
chr11:62297723-62297870
chr11:62297760-62297870
chr11:62297760-62297912
chr11:62297779-62297870
chr11:62297779-62297912
chr11:62297871-62297912
chr11:62297923-62298078
chr11:62297949-62298078
chr11:62298010-62298078
chr11:62298048-62298078
chr11:62298105-62298252
chr11:62298121-62298252
chr11:62298163-62298252
chr11:62298292-62298504
chr11:62298292-62298371
chr11:62298292-62298362
chr11:62299054-62299074
chr11:62299075-62299256
chr11:62299075-62299251
chr11:62299075-62299280
chr11:62299227-62299256
chr11:62299227-62299280
chr11:62299227-62299251
chr11:62299261-62299280
chr11:62312389-62312503
chr11:62363224-62363355
chr11:62400913-62400986
chr11:62400913-62401121
chr11:62438728-62438860
chr11:62438756-62438860
chr11:62458094-62458203
chr11:62482790-62482851
chr11:62482790-62482845
chr11:62506256-62506501
chr11:62506256-62506449
chr11:62539538-62539604
chr11:62601903-62602010
chr11:63331775-63332144
chr11:63331916-63332144
chr11:63403319-63403465
chr11:63590607-63590782
chr11:63713495-63713594
chr11:63723277-63723397
chr11:63883025-63883458
chr11:63938914-63938980
chr11:63999860-64000025
chr11:64007861-64008006
chr11:64015425-64015644
chr11:64055467-64055692
chr11:64083095-64083481
chr11:64896013-64896186
chr11:64896013-64896308
chr11:64896013-64896262
chr11:64963203-64963339
chr11:65000331-65000354
chr11:65076484-65076678
chr11:65190351-65190592
chr11:65190351-65190452
chr11:65190351-65190683
chr11:65190359-65190683
chr11:65190359-65190592
chr11:65190359-65190452
chr11:65190468-65190592
chr11:65190468-65190683
chr11:65190961-65191331
chr11:65190961-65191219
chr11:65190961-65191128
chr11:65190961-65191149
chr11:65191098-65191219
chr11:65191098-65191149
chr11:65191374-65191479
chr11:65191434-65191479
chr11:65223165-65223290
chr11:65266954-65267115
chr11:65266954-65267088
chr11:65266954-65267104
chr11:65266969-65267088
chr11:65266969-65267104
chr11:65266969-65267115
chr11:65267129-65267149
chr11:65267132-65267149
chr11:65267135-65267149
chr11:65267144-65267149
chr11:65267180-65267224
chr11:65267180-65267196
chr11:65267189-65267224
chr11:65267189-65267196
chr11:65267218-65267224
chr11:65267265-65267334
chr11:65267265-65267297
chr11:65267834-65267981
chr11:65267834-65268023
chr11:65268065-65268285
chr11:65270119-65270186
chr11:65270119-65270394
chr11:65270526-65270591
chr11:65270526-65270662
chr11:65270588-65270591
chr11:65270588-65270662
chr11:65270592-65270662
chr11:65271192-65271270
chr11:65271200-65271270
chr11:65271797-65271846
chr11:65272129-65272490
chr11:65273062-65273498
chr11:65273062-65273133
chr11:65348399-65348434
chr11:65348661-65348722
chr11:65348661-65348797
chr11:65351063-65351473
chr11:65351142-65351473
chr11:65381592-65381865
chr11:65559760-65559858
chr11:65623633-65623713
chr11:65623633-65623823
chr11:65635777-65635892
chr11:65635777-65635911
chr11:65636831-65637031
chr11:65653421-65653609
chr11:65726354-65726785
chr11:65819364-65819567
chr11:65838607-65838619
chr11:65984982-65985088
chr11:65987016-65987304
chr11:66011360-66011588
chr11:66013647-66013844
chr11:66035526-66035679
chr11:66035770-66036168
chr11:66037034-66037163
chr11:66037034-66037165
chr11:66043518-66043598
chr11:66413745-66413835
chr11:66571502-66571661
chr11:66596187-66596414
chr11:66899423-66899544
chr11:67189224-67189341
chr11:67251085-67251181
chr11:67268574-67268695
chr11:67271208-67271347
chr11:67353578-67353679
chr11:67373831-67374117
chr11:67374045-67374117
chr11:67375871-67375928
chr11:67529317-67529646
chr11:67529540-67529646
chr11:67529747-67530238
chr11:67530053-67530238
chr11:67530186-67530238
chr11:67828960-67829211
chr11:67829067-67829211
chr11:68047766-68047888
chr11:68048055-68048078
chr11:68214395-68214672
chr11:69469108-69469152
chr11:70217501-70217595
chr11:70217501-70217514
chr11:70217529-70217595
chr11:71209933-71210085
chr11:71232669-71232738
chr11:71275611-71275713
chr11:71275611-71276033
chr11:71293793-71293804
chr11:71532511-71532593
chr11:71589418-71589586
chr11:71713347-71713443
chr11:71716508-71716612
chr11:71717081-71717306
chr11:71718101-71718481
chr11:71725302-71725634
chr11:71725387-71725634
chr11:71728382-71728537
chr11:71751366-71751425
chr11:71946340-71946685
chr11:72325136-72325346
chr11:72325673-72325821
chr11:72414222-72414248
chr11:72471224-72471244
chr11:72909603-72909728
chr11:72964806-72964852
chr11:73076139-73076336
chr11:73115362-73115430
chr11:73131935-73131946
chr11:73372731-73373120
chr11:73373405-73373467
chr11:73471627-73471904
chr11:73472003-73472285
chr11:73600217-73600290
chr11:73630306-73630450
chr11:73630343-73630450
chr11:73725535-73725671
chr11:73954074-73954141
chr11:74569914-74569995
chr11:74572374-74572610
chr11:74573114-74573325
chr11:74573180-74573325
chr11:74580963-74581071
chr11:74585794-74585940
chr11:74675688-74675974
chr11:74918973-74919178
chr11:75162378-75162724
chr11:75163124-75163370
chr11:75277725-75278192
chr11:75298430-75298579
chr11:75298430-75298660
chr11:75298661-75298708
chr11:75298661-75298726
chr11:75298694-75298726
chr11:75298694-75298708
chr11:75318260-75318307
chr11:75322460-75322578
chr11:75690822-75691082
chr11:75826153-75826419
chr11:76073926-76074019
chr11:76249328-76249446
chr11:76507144-76507440
chr11:76852801-76852854
chr11:76902622-76902827
chr11:76902720-76902827
chr11:76904037-76904093
chr11:76904037-76904157
chr11:76904097-76904157
chr11:76904121-76904396
chr11:76904121-76904157
chr11:76904185-76904396
chr11:76919707-76919848
chr11:76919768-76919848
chr11:76922819-76923150
chr11:76922819-76922976
chr11:76922819-76922982
chr11:76922819-76923094
chr11:77301995-77302083
chr11:77323343-77323507
chr11:77410826-77410858
chr11:77524259-77524747
chr11:77538786-77538912
chr11:77580741-77581050
chr11:77583198-77583367
chr11:77583198-77583265
chr11:77852552-77852748
chr11:77935656-77935775
chr11:78165016-78165091
chr11:79338315-79338459
chr11:79432605-79432666
chr11:79813071-79813145
chr11:80400378-80400555
chr11:80623334-80623411
chr11:82788369-82788752
chr11:82905570-82905770
chr11:82905570-82905637
chr11:82921597-82921757
chr11:83820681-83820812
chr11:84991734-84991853
chr11:85374223-85374337
chr11:85828375-85828528
chr11:86151960-86152008
chr11:86175086-86175170
chr11:87134457-87134679
chr11:87665725-87665798
chr11:88070876-88071224
chr11:89021606-89021699
chr11:90576357-90576542
chr11:90576812-90577005
chr11:90590018-90590196
chr11:90596558-90596628
chr11:90656965-90657028
chr11:92397466-92397572
chr11:92429651-92429825
chr11:92903277-92903387
chr11:93098513-93098658
chr11:93451506-93451555
chr11:93476497-93476931
chr11:93800601-93800732
chr11:93935563-93935714
chr11:94704348-94704436
chr11:94706050-94706153
chr11:94759981-94760155
chr11:94801590-94801721
chr11:94937970-94938076
chr11:95006523-95006603
chr11:95230658-95230853
chr11:95663289-95663371
chr11:95712921-95713127
chr11:95712921-95713042
chr11:100608997-100609229
chr11:101786142-101786303
chr11:101863611-101863643
chr11:102139861-102139967
chr11:102145447-102145566
chr11:102220609-102220704
chr11:102221077-102221476
chr11:102221082-102221476
chr11:102289805-102289885
chr11:102295523-102295723
chr11:102951428-102951733
chr11:103718672-103718855
chr11:104415427-104415877
chr11:104442804-104442950
chr11:104466210-104466261
chr11:104905413-104905474
chr11:104905413-104905429
chr11:105884673-105884768
chr11:107093936-107094129
chr11:107096459-107096572
chr11:107179009-107179152
chr11:107181889-107181958
chr11:107582711-107582888
chr11:107931767-107931899
chr11:107999370-107999586
chr11:108023080-108023129
chr11:108094680-108094863
chr11:108184864-108185112
chr11:108199745-108199965
chr11:108199745-108199927
chr11:108723303-108723336
chr11:110102428-110102557
chr11:110108512-110108671
chr11:110485956-110485986
chr11:110883662-110883723
chr11:111172991-111173195
chr11:111203702-111203851
chr11:111334034-111334214
chr11:111364446-111364540
chr11:111637383-111637786
chr11:111649349-111649434
chr11:111656513-111656818
chr11:111779621-111779691
chr11:111779621-111780044
chr11:111779621-111779668
chr11:111779621-111779697
chr11:111780625-111781086
chr11:111781135-111781173
chr11:111781135-111781223
chr11:111781557-111781996
chr11:111781629-111781996
chr11:111781832-111781996
chr11:111782632-111782641
chr11:111782632-111782646
chr11:111783829-111783881
chr11:111783863-111783881
chr11:111784430-111784664
chr11:111784657-111784664
chr11:111845251-111845331
chr11:111845251-111845418
chr11:111855686-111855797
chr11:111855698-111855797
chr11:111923242-111923411
chr11:111923256-111923411
chr11:111926348-111926504
chr11:112036085-112036242
chr11:112036115-112036242
chr11:112041116-112041253
chr11:112041116-112041397
chr11:112064194-112064420
chr11:112064194-112064394
chr11:112100140-112100209
chr11:112100165-112100209
chr11:112125180-112125361
chr11:112151891-112152028
chr11:112161970-112162128
chr11:113260919-113261111
chr11:113266307-113266336
chr11:113678673-113678858
chr11:113683053-113683204
chr11:114168673-114168857
chr11:114168673-114168838
chr11:114653116-114653168
chr11:115056691-115056839
chr11:115403638-115403757
chr11:115499284-115499405
chr11:117075287-117075445
chr11:117094111-117094218
chr11:117109442-117109696
chr11:117230148-117230276
chr11:117265842-117265885
chr11:117275136-117275294
chr11:117297576-117297978
chr11:117674698-117674878
chr11:117680768-117681095
chr11:117680903-117681095
chr11:117707883-117708263
chr11:117772507-117772980
chr11:117772507-117772664
chr11:117789337-117789366
chr11:117979453-117979611
chr11:117984638-117984767
chr11:118124600-118125072
chr11:118133217-118133565
chr11:118135000-118135038
chr11:118235393-118235418
chr11:118252730-118252913
chr11:118476808-118476926
chr11:118498667-118499109
chr11:118499202-118499684
chr11:118503294-118503491
chr11:118503294-118503617
chr11:118503524-118503617
chr11:118592361-118592784
chr11:118631405-118631529
chr11:118881272-118881390
chr11:118888606-118888774
chr11:118888635-118888774
chr11:118917386-118917543
chr11:118961178-118961212
chr11:119019541-119019990
chr11:119023913-119023967
chr11:119210269-119210558
chr11:119210335-119210558
chr11:119211002-119211150
chr11:119211002-119211148
chr11:119211187-119211494
chr11:119226915-119227144
chr11:119229730-119229840
chr11:119289189-119289274
chr11:119879684-119879808
chr11:119982506-119982685
chr11:119982506-119982688
chr11:119998044-119998256
chr11:119998146-119998256
chr11:119998146-119998292
chr11:120355150-120355489
chr11:121740030-121740175
chr11:121740847-121740953
chr11:121740881-121740953
chr11:121768701-121768894
chr11:121908735-121908951
chr11:121960462-121960958
chr11:121961044-121961225
chr11:121998733-121998800
chr11:122165550-122165713
chr11:122417724-122417881
chr11:122945470-122945551
chr11:122945470-122945558
chr11:122953722-122953732
chr11:123237990-123238058
chr11:123381361-123381404
chr11:123381361-123381525
chr11:123451654-123451677
chr11:123509779-123509885
chr11:123542206-123542351
chr11:124015674-124015831
chr11:124626785-124626975
chr11:124648900-124649035
chr11:124761834-124762028
chr11:125334374-125334561
chr11:125823982-125824265
chr11:125929128-125929326
chr11:126173394-126173455
chr11:126174103-126174197
chr11:126329285-126329400
chr11:126523105-126523272
chr11:128639021-128639168
chr11:128806657-128807132
chr11:129279617-129279666
chr11:129747424-129747568
chr11:129991127-129991192
chr11:129991608-129991627
chr11:130079168-130079433
chr11:130399130-130399194
chr11:130738022-130738234
chr11:130738659-130738780
chr11:130778256-130778340
chr11:131535004-131535090
chr11:133771925-133772020
chr11:133771925-133772062
chr11:133772031-133772062
chr11:133772087-133772118
chr11:133772109-133772118
chr11:133772162-133772242
chr11:133772162-133772210
chr11:133772167-133772210
chr11:133772167-133772242
chr11:133772169-133772242
chr11:133772169-133772210
chr11:133772175-133772210
chr11:133772175-133772242
chr11:133782746-133782959
chr11:133808281-133808454
chr11:133907549-133907813
chr11:133907635-133907813
chr11:134020196-134020478
chr11:134020393-134020478
chr11:134129923-134130099
chr11:134132026-134132170
chr11:134240356-134240710
chr11:134247228-134247420
chr11:134263480-134263708
chr11:134279602-134279911
chr12:68788-69285
chr12:207933-207991
chr12:331460-331510
chr12:500887-501005
chr12:662843-663154
chr12:990467-990577
chr12:1015483-1015509
chr12:1277069-1277212
chr12:1579922-1580042
chr12:1665470-1665475
chr12:1905136-1905201
chr12:1982708-1982813
chr12:1983418-1983446
chr12:1992038-1992166
chr12:2025412-2025512
chr12:2050925-2050990
chr12:2781295-2781412
chr12:2835636-2835751
chr12:2905399-2905514
chr12:2905792-2906130
chr12:2905792-2906112
chr12:2905792-2906106
chr12:2906043-2906130
chr12:2906043-2906106
chr12:2914334-2914483
chr12:2933848-2933957
chr12:2940000-2940051
chr12:2944654-2944820
chr12:2985553-2985681
chr12:3049361-3049619
chr12:3412271-3412435
chr12:3412271-3412418
chr12:3425995-3426167
chr12:4384462-4384833
chr12:4410638-4410865
chr12:5669856-5670022
chr12:5673652-5673821
chr12:5673656-5673821
chr12:5717932-5718314
chr12:5718104-5718314
chr12:5722761-5723008
chr12:5722926-5723008
chr12:5856150-5856348
chr12:5856220-5856348
chr12:5856995-5857093
chr12:5881527-5881586
chr12:6031786-6032245
chr12:6032260-6032399
chr12:6032260-6032421
chr12:6032260-6032327
chr12:6032308-6032421
chr12:6032308-6032399
chr12:6032308-6032327
chr12:6032316-6032399
chr12:6032316-6032421
chr12:6032316-6032327
chr12:6032330-6032399
chr12:6032330-6032421
chr12:6032350-6032421
chr12:6032350-6032399
chr12:6032354-6032399
chr12:6032354-6032421
chr12:6038622-6038995
chr12:6038622-6038815
chr12:6038742-6038815
chr12:6038742-6038995
chr12:6344904-6345080
chr12:6428737-6428839
chr12:6465336-6465560
chr12:6484194-6484571
chr12:6484519-6484571
chr12:6500091-6500540
chr12:6503383-6503494
chr12:6560059-6560180
chr12:6560059-6560158
chr12:6570290-6570556
chr12:6570325-6570556
chr12:6570330-6570556
chr12:6570437-6570556
chr12:6602417-6602669
chr12:6627224-6627238
chr12:6646752-6646933
chr12:6646752-6646926
chr12:6647369-6647393
chr12:6683065-6683179
chr12:6690204-6690330
chr12:6692362-6692544
chr12:6692362-6692541
chr12:6785953-6786017
chr12:6878769-6878842
chr12:6879245-6879322
chr12:6950937-6951347
chr12:6950937-6951172
chr12:6950937-6951060
chr12:6952307-6952405
chr12:6952531-6952689
chr12:6952531-6952661
chr12:6954191-6954483
chr12:6954191-6954584
chr12:6979406-6979541
chr12:6979605-6979996
chr12:6979605-6979952
chr12:6979605-6979991
chr12:6979978-6979996
chr12:6979978-6979991
chr12:7032115-7032320
chr12:7032115-7032215
chr12:7032660-7032735
chr12:7032791-7033080
chr12:7046075-7046525
chr12:7049616-7049666
chr12:7052923-7053321
chr12:7053270-7053321
chr12:7053537-7053728
chr12:7053576-7053815
chr12:7053576-7053728
chr12:7090420-7090621
chr12:7273076-7273221
chr12:7273167-7273221
chr12:7281637-7281660
chr12:7281691-7281740
chr12:7296139-7296278
chr12:7456879-7457128
chr12:7624442-7624626
chr12:7970413-7970480
chr12:8202759-8203036
chr12:8273504-8273702
chr12:8378482-8378624
chr12:8471744-8471913
chr12:9058198-9058386
chr12:9220145-9220441
chr12:9257945-9258098
chr12:9267672-9268032
chr12:9267672-9267858
chr12:9267755-9268032
chr12:9267755-9267858
chr12:9392881-9393135
chr12:9392881-9393310
chr12:9393528-9393649
chr12:9393850-9394055
chr12:9393940-9394055
chr12:9398766-9399144
chr12:9410522-9410911
chr12:9499362-9499528
chr12:9550211-9550282
chr12:9558826-9559001
chr12:9558826-9559004
chr12:9558826-9558994
chr12:9558904-9559001
chr12:9590271-9590487
chr12:9613920-9614030
chr12:9643449-9643469
chr12:9644044-9644212
chr12:9644888-9644972
chr12:9664280-9664438
chr12:9714458-9714567
chr12:9953267-9953302
chr12:10522978-10523051
chr12:10622534-10622571
chr12:10689668-10689789
chr12:10776898-10777015
chr12:10839660-10839741
chr12:10842887-10842996
chr12:10842887-10842976
chr12:10844052-10844131
chr12:10863133-10863387
chr12:10863253-10863387
chr12:10870120-10870376
chr12:10870612-10870738
chr12:10875868-10876259
chr12:10875868-10875920
chr12:10877636-10877875
chr12:10877636-10877741
chr12:10883883-10884163
chr12:11248297-11248400
chr12:11323866-11324150
chr12:11342986-11343026
chr12:11949296-11949427
chr12:11965482-11965645
chr12:11970669-11970814
chr12:11974847-11975259
chr12:11975071-11975259
chr12:12252012-12252164
chr12:12273427-12273443
chr12:12429378-12429463
chr12:12645349-12645494
chr12:12657445-12657620
chr12:13119693-13119791
chr12:13367754-13367781
chr12:13367831-13367870
chr12:14765813-14765969
chr12:14772672-14772737
chr12:14772672-14772850
chr12:14891637-14891887
chr12:15038684-15038784
chr12:15130909-15131070
chr12:15272049-15272212
chr12:15822594-15822759
chr12:15822594-15822763
chr12:15981115-15981255
chr12:16503692-16503733
chr12:19619682-19619784
chr12:19748931-19749023
chr12:19804309-19804373
chr12:19804465-19804679
chr12:19824073-19824232
chr12:20313376-20313424
chr12:20795921-20796014
chr12:21687914-21688016
chr12:22076713-22076790
chr12:22637151-22637279
chr12:22637151-22637274
chr12:22671600-22671642
chr12:25168116-25168362
chr12:25348642-25348862
chr12:26111150-26111275
chr12:26275586-26275697
chr12:26275596-26275697
chr12:26384594-26384918
chr12:26468492-26468669
chr12:27076984-27077007
chr12:27113319-27113590
chr12:27129652-27129687
chr12:27219068-27219159
chr12:27219774-27219830
chr12:27480730-27480905
chr12:27485527-27485976
chr12:27485555-27485976
chr12:27486024-27486069
chr12:27530374-27530497
chr12:27548252-27548424
chr12:28282406-28282562
chr12:28702006-28702063
chr12:29492784-29492862
chr12:29565309-29565477
chr12:29573270-29573338
chr12:29630035-29630411
chr12:29803685-29803779
chr12:29929119-29929345
chr12:30847912-30848090
chr12:30868809-30868888
chr12:30907269-30907317
chr12:30907615-30907668
chr12:30907623-30907668
chr12:31238948-31239146
chr12:31265644-31265733
chr12:31270354-31270361
chr12:31270354-31270497
chr12:31271739-31271931
chr12:31271739-31272152
chr12:31271739-31272224
chr12:31271831-31272263
chr12:31271897-31271931
chr12:31271897-31272263
chr12:31271897-31272152
chr12:31271897-31272224
chr12:31272305-31272327
chr12:31272321-31272327
chr12:31272426-31272435
chr12:31272471-31272770
chr12:31272502-31272770
chr12:31272553-31272770
chr12:31272676-31272770
chr12:31273004-31273179
chr12:31273272-31273445
chr12:31273272-31273611
chr12:31273272-31273567
chr12:31273476-31273611
chr12:31273476-31273567
chr12:31275444-31275781
chr12:31275861-31276105
chr12:31276022-31276105
chr12:31276027-31276105
chr12:31281633-31281742
chr12:31298116-31298489
chr12:31325257-31325406
chr12:31325750-31325894
chr12:31326448-31326508
chr12:31330593-31330823
chr12:31336148-31336257
chr12:32399341-32399358
chr12:32552567-32552893
chr12:32626266-32626677
chr12:32898614-32898738
chr12:40887749-40887974
chr12:40892046-40892099
chr12:44124874-44125031
chr12:44422639-44422744
chr12:45151534-45151572
chr12:45584632-45584744
chr12:45725082-45725206
chr12:45725082-45725109
chr12:45749297-45749495
chr12:46230527-46230774
chr12:46230527-46230606
chr12:46590508-46590654
chr12:46590508-46590720
chr12:46759570-46760023
chr12:46759890-46760023
chr12:47046173-47046335
chr12:47240816-47241046
chr12:47249650-47249776
chr12:47501780-47501947
chr12:47642918-47643211
chr12:48182578-48182730
chr12:48183040-48183108
chr12:48525807-48525994
chr12:48535096-48535356
chr12:48807204-48807365
chr12:49086374-49086766
chr12:49106031-49106359
chr12:49168009-49168266
chr12:49233217-49233338
chr12:49233217-49233334
chr12:49433507-49433932
chr12:49522007-49522092
chr12:49522007-49522269
chr12:49522007-49522428
chr12:49522007-49522475
chr12:49522007-49522326
chr12:49522007-49522448
chr12:49522007-49522322
chr12:49523025-49523068
chr12:49578724-49578990
chr12:49578724-49578985
chr12:49578724-49579107
chr12:49578724-49579129
chr12:49578724-49579073
chr12:49578832-49578985
chr12:49578832-49578990
chr12:49578832-49579073
chr12:49578832-49579107
chr12:49578832-49579129
chr12:49578841-49579107
chr12:49578841-49579129
chr12:49578841-49579073
chr12:49578841-49578990
chr12:49578841-49578985
chr12:49578843-49579107
chr12:49578843-49579129
chr12:49578843-49579073
chr12:49578843-49578990
chr12:49578843-49578985
chr12:49578847-49578985
chr12:49578847-49579107
chr12:49578847-49578990
chr12:49578847-49579073
chr12:49578847-49579129
chr12:49582672-49583008
chr12:49686647-49686817
chr12:49687238-49687324
chr12:49687507-49687679
chr12:49907192-49907204
chr12:49946335-49946421
chr12:49946541-49946665
chr12:50032792-50032917
chr12:50052034-50052118
chr12:50291142-50291366
chr12:50323178-50323281
chr12:50337232-50337266
chr12:50337852-50337917
chr12:50338082-50338147
chr12:50338469-50338657
chr12:50338469-50338619
chr12:50338469-50338568
chr12:50338745-50338812
chr12:50340009-50340098
chr12:50347921-50348131
chr12:50356450-50356858
chr12:50356450-50356695
chr12:50358409-50358488
chr12:50359253-50359272
chr12:50359334-50359588
chr12:50426753-50426989
chr12:50493580-50493683
chr12:50501328-50501583
chr12:50501328-50501528
chr12:50501328-50501531
chr12:50502032-50502403
chr12:50529216-50529399
chr12:50606923-50607018
chr12:51325293-51325577
chr12:51325482-51325577
chr12:51540195-51540244
chr12:51604170-51604479
chr12:51681636-51681816
chr12:52639135-52639403
chr12:52824325-52824342
chr12:52841562-52841662
chr12:52864916-52864933
chr12:52865850-52865953
chr12:52865850-52865881
chr12:52882145-52882312
chr12:52882145-52882332
chr12:52882145-52882279
chr12:52882153-52882312
chr12:52882153-52882279
chr12:52882285-52882312
chr12:52883739-52883852
chr12:52883739-52883969
chr12:52883828-52883969
chr12:52885306-52885446
chr12:52885326-52885440
chr12:52885326-52885337
chr12:52885326-52885520
chr12:52885326-52885446
chr12:52908825-52908934
chr12:52908825-52908931
chr12:52908872-52908931
chr12:52908872-52908934
chr12:52908920-52908931
chr12:52908920-52908934
chr12:52908956-52909178
chr12:52908956-52909024
chr12:52908956-52909232
chr12:52908974-52909232
chr12:52908974-52909024
chr12:52908974-52909178
chr12:52908992-52909232
chr12:52908992-52909024
chr12:52908992-52909178
chr12:52909284-52909616
chr12:52909284-52909610
chr12:52910364-52910641
chr12:52910364-52910626
chr12:52910425-52910626
chr12:52910484-52910641
chr12:52910484-52910626
chr12:52910562-52910641
chr12:52910562-52910626
chr12:52910579-52910626
chr12:52910912-52910918
chr12:52910954-52911044
chr12:52910954-52911016
chr12:52910954-52910998
chr12:52911008-52911044
chr12:52911374-52911421
chr12:52911500-52911541
chr12:52911500-52911535
chr12:52911500-52911538
chr12:52911500-52911540
chr12:52911672-52911710
chr12:52911683-52911710
chr12:52911684-52911710
chr12:52911686-52911710
chr12:52911750-52911765
chr12:52912455-52912816
chr12:52912455-52912860
chr12:52912733-52912816
chr12:52912733-52912860
chr12:52912741-52912816
chr12:52912741-52912860
chr12:52913526-52913794
chr12:52913798-52913991
chr12:52913900-52913991
chr12:52913951-52913991
chr12:52914082-52914092
chr12:53170476-53170726
chr12:53185798-53185874
chr12:53189373-53189423
chr12:53189379-53189423
chr12:53189412-53189423
chr12:53189442-53189519
chr12:53189460-53189519
chr12:53207632-53207654
chr12:53342957-53343301
chr12:53416331-53416390
chr12:53435415-53435564
chr12:53436882-53436931
chr12:53450419-53450523
chr12:53456286-53456475
chr12:53456286-53456481
chr12:53494502-53494656
chr12:53639015-53639393
chr12:53644827-53644949
chr12:53645360-53645408
chr12:53690238-53690251
chr12:53691487-53691697
chr12:53691608-53691708
chr12:53691608-53691697
chr12:53786303-53786320
chr12:53836050-53836370
chr12:53858496-53858548
chr12:53858496-53858636
chr12:53858496-53858815
chr12:53894438-53894483
chr12:53903110-53903432
chr12:53903222-53903432
chr12:54042650-54042668
chr12:54069962-54070443
chr12:54105183-54105453
chr12:54242643-54242740
chr12:54736151-54736633
chr12:54778322-54778369
chr12:54778322-54778348
chr12:54778322-54778344
chr12:54779019-54779069
chr12:54974488-54974562
chr12:55128019-55128237
chr12:55315229-55315270
chr12:55315999-55316066
chr12:55330655-55330742
chr12:56089148-56089235
chr12:56109703-56109854
chr12:56109774-56109854
chr12:56109942-56109980
chr12:56109942-56110052
chr12:56120937-56121026
chr12:56160764-56160827
chr12:56211804-56212203
chr12:56229248-56229525
chr12:56229248-56229399
chr12:56229429-56229796
chr12:56229429-56229821
chr12:56229910-56229970
chr12:56336000-56336031
chr12:56353706-56353809
chr12:56366035-56366308
chr12:56385886-56386018
chr12:56396903-56397007
chr12:56506605-56506673
chr12:56506605-56506709
chr12:56510538-56510583
chr12:56510538-56510714
chr12:56510538-56510647
chr12:56510538-56510613
chr12:56536597-56536694
chr12:56549699-56549813
chr12:56552592-56552724
chr12:56553373-56553406
chr12:56589772-56590096
chr12:56703719-56703813
chr12:56713087-56713295
chr12:56716399-56716570
chr12:56736381-56736653
chr12:56736381-56736580
chr12:56803563-56803666
chr12:56814585-56814636
chr12:56847693-56847792
chr12:56847742-56847792
chr12:56914536-56914601
chr12:57000700-57000793
chr12:57059416-57059670
chr12:57480332-57480577
chr12:57488397-57488703
chr12:57603096-57603224
chr12:57629744-57630203
chr12:57630048-57630203
chr12:57690543-57690809
chr12:57690543-57690679
chr12:57698256-57698344
chr12:57699423-57699446
chr12:57909899-57909941
chr12:57911066-57911221
chr12:57911066-57911302
chr12:57911066-57911242
chr12:57926567-57926590
chr12:57993535-57993652
chr12:57993535-57993965
chr12:58009685-58009800
chr12:58140376-58140539
chr12:58217661-58217872
chr12:58217661-58217788
chr12:58329624-58329697
chr12:58465102-58465463
chr12:58635957-58636086
chr12:58733475-58733547
chr12:59457794-59457856
chr12:61627414-61627529
chr12:62539362-62539422
chr12:62699652-62699839
chr12:62774904-62775000
chr12:62912417-62912539
chr12:63048698-63048866
chr12:63244521-63244673
chr12:64215709-64216199
chr12:64815613-64815735
chr12:64816137-64816158
chr12:64889762-64889869
chr12:65107800-65108050
chr12:65881784-65881841
chr12:68285115-68285184
chr12:68413651-68413678
chr12:68708804-68709045
chr12:68708804-68709001
chr12:68718952-68719027
chr12:69141859-69142025
chr12:69235612-69236109
chr12:69237392-69237612
chr12:70081114-70081239
chr12:70082850-70082953
chr12:70182009-70182181
chr12:70730509-70730754
chr12:70954385-70954776
chr12:70959580-70959684
chr12:72079702-72080100
chr12:72653166-72653320
chr12:75728820-75728961
chr12:75901907-75901945
chr12:76046105-76046206
chr12:76086683-76086772
chr12:76424290-76424536
chr12:76424549-76424630
chr12:76424555-76424630
chr12:76446144-76446180
chr12:76453172-76453301
chr12:76768093-76768247
chr12:77026701-77026836
chr12:77256590-77256671
chr12:77263479-77263631
chr12:77965639-77966046
chr12:78816941-78817056
chr12:78820301-78820431
chr12:78820301-78820361
chr12:78820301-78820667
chr12:78824512-78824646
chr12:78834296-78834568
chr12:78842947-78842981
chr12:78867063-78867176
chr12:78933975-78934041
chr12:80008315-80008391
chr12:80171263-80171432
chr12:80524773-80524915
chr12:80525581-80525635
chr12:80525816-80525898
chr12:80525833-80525898
chr12:80525836-80525898
chr12:80795958-80796005
chr12:80944407-80944479
chr12:81191230-81191505
chr12:81191230-81191402
chr12:81192921-81193006
chr12:82763166-82763339
chr12:83150762-83150905
chr12:88512798-88512927
chr12:88589288-88589418
chr12:89795321-89795385
chr12:89919971-89920090
chr12:89955010-89955052
chr12:89987092-89987248
chr12:89987095-89987248
chr12:89998386-89998419
chr12:91539839-91539851
chr12:91550849-91550965
chr12:91550849-91551047
chr12:91572972-91573463
chr12:91573095-91573463
chr12:92107112-92107263
chr12:92107593-92107776
chr12:92125939-92126013
chr12:92140610-92141014
chr12:92140771-92141014
chr12:92271166-92271265
chr12:92271169-92271265
chr12:92284973-92285077
chr12:92534756-92534946
chr12:92577902-92578007
chr12:92731241-92731283
chr12:92743121-92743183
chr12:92780015-92780222
chr12:92815435-92815609
chr12:93122810-93122896
chr12:93181610-93181825
chr12:93181610-93181821
chr12:93194657-93194867
chr12:93214829-93214892
chr12:93240038-93240052
chr12:93265185-93265310
chr12:93404836-93404955
chr12:93405347-93405537
chr12:93411260-93411399
chr12:93411268-93411399
chr12:93411381-93411399
chr12:94706348-94706504
chr12:94760490-94760610
chr12:95445252-95445274
chr12:95450973-95451188
chr12:95451112-95451188
chr12:95545426-95545459
chr12:95660915-95660940
chr12:96402235-96402268
chr12:96958246-96958543
chr12:97075920-97076114
chr12:97186149-97186277
chr12:97780615-97780689
chr12:97877209-97877266
chr12:97885149-97885496
chr12:97885422-97885496
chr12:100435056-100435160
chr12:100449967-100450145
chr12:100567303-100567462
chr12:100611803-100611895
chr12:100690538-100690675
chr12:100690540-100690675
chr12:100718716-100718916
chr12:102029568-102029639
chr12:102124295-102124414
chr12:102137493-102137807
chr12:102141809-102142188
chr12:104337978-104338007
chr12:104716180-104716301
chr12:105466131-105466295
chr12:105528500-105528515
chr12:105593100-105593309
chr12:105593100-105593302
chr12:106100543-106100614
chr12:106136607-106136683
chr12:106329067-106329222
chr12:106329067-106329219
chr12:106404753-106404818
chr12:106643449-106643556
chr12:108110355-108110452
chr12:108230249-108230330
chr12:108232388-108232415
chr12:108233069-108233143
chr12:108276589-108276770
chr12:108560634-108560731
chr12:108919553-108919576
chr12:109046814-109046957
chr12:109205050-109205104
chr12:109205050-109205201
chr12:109205206-109205292
chr12:109205588-109205859
chr12:109205588-109205623
chr12:109206069-109206236
chr12:109212208-109212334
chr12:109212212-109212334
chr12:109550871-109551220
chr12:109551066-109551220
chr12:110179917-110180018
chr12:110380647-110380660
chr12:110465972-110466447
chr12:110465972-110466394
chr12:110466221-110466447
chr12:110466221-110466394
chr12:110466221-110466480
chr12:110466314-110466480
chr12:110466314-110466394
chr12:110599041-110599088
chr12:110719449-110719488
chr12:110769777-110769935
chr12:110815510-110815648
chr12:110820671-110820765
chr12:110976532-110976560
chr12:111094010-111094253
chr12:112328276-112328443
chr12:112331276-112331389
chr12:112332458-112332837
chr12:112339352-112339510
chr12:112388192-112388270
chr12:112459956-112460027
chr12:112460124-112460348
chr12:112460277-112460348
chr12:112512486-112512568
chr12:112512486-112512563
chr12:112606437-112606610
chr12:112630111-112630166
chr12:112855504-112855543
chr12:113632398-113632588
chr12:113645763-113646064
chr12:113670152-113670412
chr12:113721764-113721900
chr12:113746026-113746143
chr12:113747920-113748142
chr12:113756769-113757071
chr12:113827077-113827177
chr12:113827279-113827363
chr12:113828380-113828438
chr12:113828380-113828419
chr12:113828380-113828422
chr12:113828380-113828411
chr12:113828443-113828475
chr12:113828443-113828508
chr12:113828443-113828522
chr12:113828457-113828508
chr12:113828457-113828475
chr12:113828457-113828522
chr12:114233473-114233666
chr12:115533356-115533448
chr12:115765850-115765922
chr12:115769979-115770108
chr12:116443746-116443800
chr12:116997682-116997764
chr12:118470750-118471157
chr12:118859542-118859997
chr12:118859549-118859997
chr12:118859570-118859997
chr12:119582344-119582359
chr12:119595916-119595956
chr12:119595916-119596031
chr12:119632213-119632353
chr12:120427311-120427752
chr12:120500556-120500567
chr12:120528491-120528534
chr12:120531064-120531512
chr12:120660354-120660493
chr12:120662463-120662530
chr12:120800017-120800077
chr12:120801552-120801704
chr12:120803162-120803220
chr12:120808282-120808673
chr12:120808557-120808673
chr12:120808761-120808830
chr12:120808940-120808992
chr12:120809205-120809322
chr12:120809228-120809322
chr12:120812819-120812911
chr12:120926381-120926477
chr12:121968888-121968965
chr12:122031338-122031405
chr12:122033329-122033459
chr12:122033752-122033879
chr12:122033752-122033940
chr12:122033819-122033879
chr12:122033819-122033940
chr12:122034113-122034166
chr12:122255500-122255610
chr12:122963211-122963343
chr12:122998316-122998421
chr12:123355759-123355943
chr12:123357924-123358075
chr12:123471857-123471931
chr12:123484856-123484994
chr12:123484879-123485025
chr12:123484879-123484994
chr12:123634323-123634536
chr12:123849537-123849683
chr12:123849537-123849662
chr12:123889186-123889298
chr12:123948973-123949141
chr12:123949686-123949779
chr12:123959911-123959934
chr12:123995247-123995545
chr12:123995366-123995808
chr12:123995366-123995545
chr12:123995866-123996339
chr12:123995866-123996347
chr12:123996206-123996347
chr12:123996206-123996339
chr12:123996387-123996436
chr12:123997044-123997278
chr12:123997196-123997278
chr12:123997325-123997460
chr12:124090412-124090541
chr12:124761930-124762067
chr12:124825195-124825240
chr12:125396413-125396445
chr12:125396413-125396475
chr12:125396413-125396465
chr12:125396413-125396461
chr12:125396413-125396458
chr12:125396413-125396428
chr12:125396413-125396438
chr12:125396488-125396541
chr12:125396488-125396531
chr12:125396518-125396627
chr12:125396518-125396541
chr12:125396518-125396531
chr12:125396542-125396627
chr12:125396641-125396726
chr12:125396641-125396824
chr12:125396641-125396715
chr12:125396641-125396763
chr12:125396641-125396792
chr12:125396667-125396763
chr12:125396667-125396824
chr12:125396667-125396792
chr12:125396667-125396726
chr12:125396667-125396715
chr12:125396687-125396715
chr12:125396687-125396824
chr12:125396687-125396726
chr12:125396687-125396763
chr12:125396687-125396792
chr12:125396694-125396715
chr12:125396694-125396792
chr12:125396694-125396763
chr12:125396694-125396824
chr12:125396694-125396726
chr12:125396863-125396884
chr12:125397024-125397052
chr12:125397091-125397112
chr12:125397091-125397105
chr12:125397113-125397182
chr12:125397113-125397225
chr12:125397113-125397215
chr12:125397130-125397182
chr12:125397130-125397215
chr12:125397130-125397225
chr12:125397143-125397225
chr12:125397143-125397215
chr12:125397143-125397182
chr12:125397183-125397225
chr12:125397183-125397280
chr12:125397249-125397302
chr12:125397249-125397274
chr12:125397249-125397318
chr12:125397249-125397311
chr12:125397249-125397280
chr12:125397281-125397311
chr12:125397281-125397340
chr12:125397319-125397340
chr12:125397325-125397340
chr12:125397358-125397453
chr12:125397358-125397436
chr12:125397358-125397429
chr12:125397398-125397410
chr12:125397398-125397436
chr12:125397398-125397453
chr12:125397398-125397429
chr12:125397400-125397453
chr12:125397400-125397410
chr12:125397400-125397436
chr12:125397400-125397429
chr12:125397411-125397453
chr12:125397411-125397429
chr12:125397411-125397436
chr12:125397454-125397546
chr12:125397454-125397508
chr12:125397454-125397530
chr12:125397454-125397539
chr12:125397480-125397539
chr12:125397480-125397530
chr12:125397480-125397546
chr12:125397480-125397508
chr12:125397547-125397638
chr12:125397547-125397605
chr12:125397547-125397585
chr12:125397547-125397568
chr12:125397568-125397638
chr12:125397568-125397605
chr12:125397568-125397585
chr12:125397599-125397605
chr12:125397599-125397638
chr12:125397658-125397681
chr12:125397658-125397736
chr12:125397665-125397681
chr12:125397665-125397736
chr12:125397682-125397767
chr12:125397682-125397736
chr12:125397705-125397736
chr12:125397705-125397767
chr12:125397708-125397767
chr12:125397708-125397736
chr12:125397737-125397813
chr12:125397737-125397767
chr12:125397759-125397767
chr12:125397759-125397813
chr12:125397768-125397866
chr12:125397768-125397813
chr12:125397768-125397853
chr12:125397775-125397813
chr12:125397775-125397853
chr12:125397775-125397866
chr12:125397781-125397866
chr12:125397781-125397813
chr12:125397781-125397853
chr12:125397797-125397853
chr12:125397797-125397813
chr12:125397797-125397866
chr12:125397834-125397866
chr12:125397834-125397853
chr12:125397834-125397885
chr12:125397841-125397885
chr12:125397841-125397853
chr12:125397841-125397866
chr12:125397867-125397885
chr12:125397936-125397986
chr12:125397936-125397964
chr12:125397936-125398002
chr12:125397965-125397986
chr12:125397965-125398007
chr12:125397965-125398002
chr12:125397965-125398041
chr12:125397987-125398007
chr12:125397987-125398041
chr12:125397987-125398002
chr12:125398003-125398007
chr12:125398003-125398041
chr12:125398054-125398311
chr12:125398082-125398320
chr12:125398082-125398311
chr12:125398114-125398320
chr12:125398114-125398311
chr12:125398164-125398320
chr12:125398164-125398311
chr12:125398193-125398311
chr12:125398215-125398311
chr12:125398231-125398311
chr12:125398270-125398311
chr12:126843951-126844192
chr12:127407253-127407483
chr12:127604099-127604223
chr12:127630257-127630379
chr12:128201107-128201223
chr12:128203312-128203409
chr12:128203638-128203832
chr12:128203714-128203832
chr12:128205091-128205288
chr12:128208051-128208251
chr12:128210424-128210467
chr12:128264408-128264478
chr12:129283356-129283609
chr12:129283356-129283579
chr12:130302367-130302394
chr12:130539481-130539681
chr12:130876862-130877055
chr12:130876862-130876937
chr12:130877056-130877311
chr12:130877117-130877311
chr12:130877235-130877311
chr12:130877493-130877694
chr12:130877493-130877675
chr12:130877798-130877825
chr12:130897179-130897403
chr12:130953694-130953714
chr12:131283713-131283735
chr12:131288777-131289088
chr12:131288777-131289085
chr12:131616945-131616954
chr12:132205442-132205576
chr12:132248721-132248931
chr12:132391585-132391707
chr12:132410878-132411099
chr12:132410878-132411023
chr12:132417267-132417374
chr12:132486853-132486879
chr12:132569950-132570049
chr12:132569954-132570049
chr12:132640319-132640568
chr12:132640319-132640386
chr12:132640319-132640542
chr12:132640319-132640410
chr12:132640319-132640601
chr12:132640631-132640651
chr12:132640631-132640696
chr12:132640674-132640696
chr12:132640707-132640785
chr12:132640707-132640856
chr12:132640740-132640785
chr12:132640740-132640856
chr12:132640752-132640785
chr12:132640752-132640856
chr12:132640857-132640865
chr12:132640882-132641100
chr12:132640882-132641080
chr12:132641014-132641080
chr12:132641014-132641100
chr12:132641101-132641330
chr12:132641101-132641402
chr12:132641101-132641371
chr12:132641139-132641402
chr12:132641139-132641371
chr12:132641139-132641330
chr12:132641353-132641371
chr12:132641353-132641402
chr12:132641440-132641538
chr12:132641440-132641699
chr12:132641504-132641538
chr12:132641504-132641699
chr12:132641717-132642014
chr12:132641717-132642004
chr12:132641738-132642004
chr12:132641738-132642014
chr12:132642130-132642581
chr12:132642130-132642335
chr12:132642130-132642591
chr12:132642184-132642581
chr12:132642184-132642591
chr12:132642184-132642335
chr12:132642211-132642591
chr12:132642211-132642581
chr12:132642211-132642335
chr12:132642360-132642668
chr12:132642360-132642581
chr12:132642360-132642591
chr12:132642599-132642668
chr12:132643629-132644030
chr12:132644194-132644337
chr12:132815294-132815608
chr12:132816016-132816469
chr12:132880751-132880926
chr12:133005563-133005697
chr12:133012541-133012797
chr12:133034877-133035056
chr12:133035018-133035056
chr12:133040189-133040326
chr12:133040189-133040440
chr12:133040189-133040470
chr12:133040189-133040248
chr12:133040189-133040398
chr12:133040486-133040497
chr12:133040486-133040539
chr12:133040540-133040680
chr12:133040540-133040683
chr12:133040546-133040680
chr12:133040546-133040683
chr12:133040561-133040680
chr12:133040561-133040683
chr12:133040600-133040683
chr12:133040600-133040680
chr12:133040807-133040821
chr12:133040807-133040818
chr12:133040819-133040821
chr12:133040867-133040926
chr12:133040867-133040911
chr12:133040867-133040944
chr12:133040867-133040875
chr12:133040945-133040980
chr12:133040945-133040992
chr12:133040954-133040980
chr12:133040954-133040992
chr12:133040981-133040992
chr12:133040990-133040992
chr12:133042962-133043108
chr12:133042962-133043146
chr12:133043173-133043204
chr12:133043221-133043284
chr12:133043221-133043268
chr12:133043259-133043284
chr12:133043259-133043268
chr12:133147654-133147817
chr12:133157382-133157660
chr12:133365609-133365876
chr12:133365609-133365878
chr12:133559562-133559704
chr13:20244984-20245104
chr13:20246405-20246630
chr13:20246405-20246726
chr13:20633870-20633944
chr13:20635750-20635871
chr13:20679312-20679433
chr13:20679630-20679980
chr13:20761845-20762321
chr13:20762373-20762525
chr13:20804881-20804961
chr13:20804881-20804946
chr13:20804881-20804952
chr13:20805054-20805197
chr13:20805054-20805200
chr13:20980043-20980267
chr13:21189564-21189663
chr13:21195097-21195147
chr13:21202160-21202168
chr13:21213949-21214070
chr13:21346005-21346141
chr13:21400633-21400699
chr13:21861774-21861962
chr13:21861774-21861983
chr13:21861774-21861965
chr13:21866799-21866930
chr13:21867642-21867794
chr13:21951388-21951513
chr13:21951388-21951429
chr13:21951514-21951681
chr13:21951514-21951703
chr13:21951556-21951703
chr13:21951556-21951681
chr13:21951640-21951703
chr13:21951640-21951681
chr13:21967098-21967133
chr13:22069594-22069981
chr13:22069789-22069981
chr13:22085208-22085357
chr13:22121976-22122056
chr13:23450437-23450613
chr13:23468745-23469177
chr13:24372863-24372994
chr13:24463289-24463692
chr13:25006719-25006834
chr13:25019090-25019135
chr13:25080171-25080494
chr13:25091885-25092181
chr13:27083798-27083933
chr13:27332809-27333053
chr13:27576270-27576468
chr13:27640757-27641234
chr13:27776224-27776336
chr13:27781614-27781652
chr13:28000391-28000563
chr13:28006681-28006960
chr13:28145146-28145178
chr13:28608219-28608544
chr13:28856849-28857083
chr13:29326604-29326746
chr13:30680755-30680839
chr13:31192355-31192586
chr13:31416514-31416666
chr13:31416514-31416793
chr13:31416514-31416800
chr13:31416644-31416666
chr13:31416644-31416793
chr13:31416644-31416800
chr13:31416833-31416862
chr13:31416833-31416850
chr13:31416950-31417040
chr13:31416950-31416958
chr13:31416950-31416977
chr13:31416950-31416984
chr13:31417122-31417224
chr13:31417231-31417278
chr13:31417266-31417278
chr13:31417419-31417828
chr13:31417487-31417828
chr13:31417956-31418212
chr13:31417956-31418036
chr13:31418010-31418036
chr13:31418010-31418212
chr13:31492953-31493127
chr13:31989590-31989697
chr13:32011856-32011923
chr13:32015210-32015317
chr13:32017502-32017607
chr13:32017559-32017607
chr13:32021949-32022047
chr13:32058227-32058341
chr13:32062537-32062694
chr13:32064356-32064438
chr13:33589974-33590451
chr13:34411601-34411640
chr13:35245137-35245299
chr13:35734560-35734729
chr13:36194783-36194852
chr13:36730463-36730658
chr13:36735872-36736026
chr13:37549898-37549990
chr13:38551660-38551743
chr13:38764995-38765048
chr13:38802155-38802220
chr13:39401548-39401743
chr13:39401858-39401967
chr13:41373303-41373451
chr13:41373303-41373423
chr13:41388744-41388904
chr13:41554437-41554472
chr13:41741109-41741230
chr13:41759188-41759260
chr13:42195485-42195588
chr13:42528004-42528160
chr13:43471458-43471680
chr13:43670953-43671144
chr13:44453554-44453879
chr13:44454052-44454251
chr13:44482820-44482912
chr13:44771072-44771208
chr13:45008409-45008521
chr13:45008604-45008805
chr13:45008604-45008772
chr13:45289831-45289884
chr13:45289851-45289884
chr13:45292808-45292918
chr13:45351456-45351479
chr13:45578808-45578925
chr13:45911190-45911538
chr13:45914153-45914319
chr13:45914153-45914316
chr13:45914153-45914322
chr13:45957295-45957304
chr13:46399225-46399253
chr13:46399675-46399732
chr13:46942624-46942750
chr13:47031979-47032048
chr13:47039935-47040122
chr13:47039935-47040053
chr13:47840082-47840204
chr13:48280094-48280159
chr13:48381529-48381634
chr13:48813362-48813468
chr13:48832272-48832303
chr13:49078364-49078446
chr13:49155882-49156128
chr13:49260162-49260358
chr13:50049644-50049765
chr13:50049648-50049765
chr13:50056167-50056332
chr13:50063278-50063712
chr13:50115686-50115984
chr13:50125114-50125227
chr13:50160566-50160582
chr13:50211126-50211254
chr13:50214004-50214059
chr13:50550469-50550590
chr13:50550943-50551045
chr13:50552199-50552325
chr13:50565410-50565502
chr13:50571210-50571690
chr13:51222729-51222779
chr13:51802648-51802691
chr13:52042404-52042503
chr13:52326999-52327437
chr13:52336495-52336576
chr13:53174353-53174355
chr13:53203904-53204251
chr13:54671179-54671326
chr13:54672226-54672296
chr13:54685030-54685146
chr13:54710268-54710311
chr13:54757519-54757555
chr13:58363205-58363315
chr13:61101496-61101652
chr13:62798564-62798670
chr13:64314968-64315152
chr13:66362333-66362368
chr13:66362366-66362368
chr13:73592819-73592974
chr13:73651015-73651053
chr13:73704174-73704221
chr13:73828235-73828390
chr13:74187334-74187368
chr13:74199582-74199984
chr13:76175548-76175706
chr13:76195899-76196004
chr13:76380194-76380397
chr13:76508871-76508915
chr13:76508993-76509067
chr13:76819436-76819551
chr13:76819469-76819551
chr13:76846031-76846113
chr13:77288837-77288893
chr13:77574335-77574515
chr13:77582879-77583030
chr13:77700506-77700620
chr13:77700506-77700677
chr13:77700561-77700620
chr13:77700561-77700677
chr13:77730777-77730859
chr13:78198102-78198140
chr13:78209120-78209306
chr13:78209178-78209306
chr13:81618102-81618239
chr13:84228056-84228122
chr13:84385318-84385403
chr13:84882944-84882997
chr13:87296028-87296308
chr13:88332334-88332357
chr13:89550001-89550020
chr13:89747883-89748042
chr13:91537272-91537373
chr13:91539420-91539609
chr13:93362567-93362603
chr13:94962768-94962821
chr13:94962792-94962821
chr13:94986267-94986381
chr13:94988434-94988931
chr13:95063472-95063527
chr13:95090804-95091203
chr13:95954200-95954580
chr13:95954200-95954319
chr13:95978454-95978482
chr13:96232009-96232395
chr13:96232009-96232050
chr13:96254677-96254842
chr13:96254776-96254842
chr13:96539184-96539294
chr13:96646181-96646202
chr13:97765375-97765554
chr13:97969483-97969540
chr13:98642104-98642287
chr13:99101173-99101475
chr13:99101173-99101311
chr13:99108997-99109128
chr13:99230212-99230299
chr13:99483610-99483804
chr13:99500271-99500307
chr13:100152992-100153038
chr13:100516918-100517165
chr13:101120170-101120339
chr13:103289045-103289113
chr13:103347938-103348186
chr13:103491901-103492298
chr13:103514435-103514805
chr13:103514896-103515266
chr13:103518098-103518245
chr13:109853762-109853835
chr13:110688861-110689318
chr13:111319164-111319275
chr13:111552272-111552365
chr13:111991641-111991823
chr13:112550592-112550675
chr13:112551222-112551556
chr13:112551504-112551556
chr13:112742360-112742574
chr13:112744250-112744363
chr13:112757143-112757249
chr13:113175977-113176178
chr13:113358327-113358375
chr13:113428526-113428724
chr13:113516291-113516316
chr13:113520461-113520484
chr13:113539101-113539125
chr13:113752814-113752942
chr13:113845182-113845285
chr13:113921857-113922105
chr13:113923108-113923266
chr13:113976812-113977172
chr13:114170358-114170422
chr13:114173850-114174116
chr13:114173850-114173970
chr13:114188451-114188555
chr13:114279355-114279588
chr13:114279355-114279797
chr13:114284115-114284224
chr13:114319903-114319920
chr13:114319903-114319940
chr13:114319996-114320057
chr13:114319996-114320068
chr13:114320166-114320207
chr13:114320166-114320185
chr13:114320175-114320185
chr13:114320175-114320207
chr13:114320186-114320207
chr13:114320463-114320661
chr13:114320474-114320661
chr13:114323402-114323466
chr13:114438398-114438611
chr13:114440010-114440209
chr13:114440010-114440197
chr13:114440010-114440255
chr13:114440302-114440354
chr13:114440302-114440381
chr13:114440336-114440381
chr13:114440336-114440354
chr13:114441338-114441592
chr13:114444101-114444190
chr13:114444131-114444190
chr13:114498293-114498360
chr13:114524786-114524848
chr13:114529425-114529778
chr13:114536885-114536961
chr13:114541122-114541164
chr13:114541122-114541239
chr13:114545342-114545524
chr13:114561704-114561801
chr13:114561704-114561813
chr13:114579193-114579260
chr13:114579193-114579294
chr13:114579193-114579226
chr13:114579295-114579362
chr13:114579329-114579362
chr13:114579567-114579602
chr13:114579567-114579583
chr13:114579601-114579602
chr13:115012422-115012479
chr13:115016648-115016794
chr13:115037665-115037956
chr13:115049591-115049839
chr13:115049591-115049833
chr13:115057076-115057267
chr13:115057076-115057255
chr13:115103032-115103101
chr14:20307557-20307689
chr14:20767429-20767607
chr14:20925237-20925291
chr14:21270414-21270478
chr14:21270414-21270490
chr14:21679669-21679722
chr14:21730753-21730857
chr14:21732843-21733165
chr14:21732928-21733165
chr14:21751831-21752025
chr14:21789538-21789788
chr14:21812811-21813085
chr14:21821921-21821991
chr14:21821921-21821994
chr14:21899259-21899721
chr14:21924237-21924426
chr14:21937345-21937375
chr14:21966442-21966513
chr14:21966442-21966549
chr14:21969850-21969966
chr14:21976020-21976377
chr14:23015489-23015674
chr14:23049731-23049794
chr14:23233671-23233862
chr14:23344540-23344674
chr14:23346185-23346279
chr14:23346185-23346337
chr14:23423540-23423695
chr14:23468163-23468365
chr14:23468163-23468619
chr14:23468163-23468611
chr14:23569711-23569890
chr14:23570059-23570158
chr14:23570228-23570288
chr14:23570501-23570773
chr14:23572135-23572260
chr14:23572680-23572757
chr14:23765965-23766073
chr14:23769316-23769580
chr14:23790688-23791029
chr14:23790688-23790847
chr14:23793370-23793537
chr14:23793370-23793498
chr14:23793375-23793498
chr14:23793375-23793537
chr14:23821551-23821657
chr14:23821551-23821660
chr14:23821615-23821660
chr14:23821615-23821657
chr14:23825845-23826146
chr14:23884592-23884673
chr14:23884644-23884715
chr14:23884644-23884673
chr14:24025962-24026248
chr14:24025962-24026243
chr14:24032409-24032491
chr14:24036806-24036993
chr14:24323953-24323968
chr14:24550439-24550559
chr14:24608585-24608663
chr14:24608585-24608685
chr14:24608585-24608636
chr14:24608920-24608998
chr14:24608920-24609025
chr14:24608939-24608998
chr14:24608939-24609025
chr14:24624162-24624241
chr14:24634266-24634588
chr14:24661857-24661988
chr14:24661857-24662045
chr14:24680617-24680815
chr14:24680621-24680712
chr14:24681871-24682027
chr14:24687496-24687637
chr14:24687496-24687760
chr14:24707458-24707611
chr14:24711583-24712069
chr14:24717174-24717366
chr14:24718108-24718295
chr14:24732295-24732334
chr14:24738476-24738757
chr14:24761769-24761806
chr14:24774787-24775073
chr14:24777024-24777271
chr14:24791106-24791182
chr14:24842867-24843073
chr14:26077603-26077687
chr14:27065779-27066227
chr14:27689910-27690008
chr14:27728239-27728388
chr14:27876266-27876478
chr14:31177023-31177120
chr14:31185004-31185036
chr14:31408326-31408533
chr14:31422318-31422448
chr14:31631799-31631880
chr14:31764638-31764717
chr14:31764652-31764717
chr14:31775999-31776016
chr14:31779925-31780227
chr14:31889358-31889587
chr14:32717456-32717542
chr14:32755171-32755284
chr14:34442791-34442985
chr14:34926624-34926787
chr14:35378678-35378693
chr14:35385795-35385904
chr14:35441148-35441252
chr14:35451896-35452209
chr14:35947317-35947603
chr14:36094745-36094778
chr14:36184913-36185005
chr14:36327783-36327920
chr14:36417597-36417920
chr14:36417597-36417758
chr14:36417975-36418028
chr14:36417975-36418298
chr14:37709638-37709774
chr14:37979793-37979873
chr14:38800243-38800352
chr14:38800243-38800297
chr14:38803320-38803456
chr14:39417382-39417581
chr14:39612432-39612486
chr14:39618705-39618774
chr14:39768696-39768740
chr14:39771321-39771453
chr14:39771321-39771489
chr14:40024250-40024397
chr14:42066403-42066469
chr14:42618800-42618898
chr14:45300819-45300893
chr14:45516104-45516227
chr14:45564609-45564766
chr14:45564609-45564622
chr14:45586642-45586707
chr14:45706375-45706522
chr14:45846445-45846648
chr14:45858120-45858384
chr14:46532971-46533419
chr14:46597947-46597964
chr14:48704634-48704821
chr14:48731485-48731686
chr14:48736927-48737162
chr14:48780706-48780734
chr14:48789868-48789927
chr14:48794459-48794582
chr14:49205592-49205671
chr14:50212564-50212727
chr14:50263749-50263841
chr14:50267268-50267414
chr14:50267268-50267464
chr14:50466645-50467047
chr14:50573177-50573336
chr14:50628545-50628777
chr14:50745855-50745946
chr14:50753887-50754043
chr14:50917993-50918041
chr14:50919908-50919974
chr14:51133865-51134218
chr14:51571801-51571876
chr14:51771238-51771562
chr14:51771238-51771558
chr14:51771465-51771562
chr14:51771465-51771558
chr14:51899134-51899180
chr14:52194323-52194358
chr14:53086830-53086946
chr14:53088818-53088955
chr14:53145741-53145953
chr14:53145741-53145870
chr14:53328305-53328328
chr14:53562835-53562936
chr14:54346289-54346442
chr14:54511813-54511849
chr14:54649771-54650046
chr14:54663312-54663432
chr14:55658181-55658520
chr14:55764759-55764823
chr14:55833865-55834205
chr14:56129623-56129713
chr14:56135478-56135521
chr14:56426053-56426129
chr14:56611665-56611718
chr14:57101840-57101994
chr14:57273422-57273456
chr14:57284463-57284605
chr14:57296235-57296300
chr14:57312801-57312953
chr14:57348062-57348173
chr14:57348075-57348173
chr14:57351037-57351150
chr14:57359826-57360029
chr14:58047733-58047805
chr14:58047959-58048054
chr14:58048940-58049075
chr14:58753358-58753545
chr14:58753492-58753545
chr14:58818171-58818394
chr14:58818263-58818394
chr14:58821636-58821808
chr14:58869359-58869473
chr14:58875610-58875886
chr14:58875610-58875802
chr14:58875610-58875817
chr14:58961173-58961242
chr14:58962201-58962332
chr14:59836176-59836346
chr14:59836554-59836815
chr14:59856261-59856360
chr14:60614018-60614125
chr14:60745291-60745420
chr14:60784786-60784955
chr14:60975275-60975435
chr14:61546454-61546520
chr14:62027255-62027611
chr14:62027461-62027611
chr14:62065863-62065996
chr14:62180654-62180720
chr14:62182182-62182321
chr14:62183687-62183730
chr14:62209828-62210134
chr14:64549142-64549437
chr14:64565112-64565364
chr14:64565246-64565364
chr14:64679105-64679242
chr14:64684494-64684782
chr14:64694188-64694305
chr14:64890765-64890905
chr14:64970275-64970540
chr14:65203003-65203092
chr14:65203003-65203044
chr14:65203393-65203609
chr14:65532255-65532320
chr14:65984244-65984396
chr14:66584538-66584657
chr14:67721547-67722005
chr14:67843958-67844030
chr14:68036891-68036946
chr14:68159415-68159563
chr14:68192291-68192456
chr14:68192291-68192453
chr14:68192291-68192449
chr14:68957685-68957875
chr14:69093744-69094067
chr14:69254686-69255050
chr14:69254722-69255050
chr14:69255043-69255050
chr14:69255176-69255214
chr14:69256902-69256953
chr14:69256976-69257209
chr14:69256976-69257188
chr14:69257050-69257209
chr14:69257050-69257188
chr14:69294821-69294907
chr14:69364721-69365073
chr14:69388175-69388209
chr14:69554491-69554655
chr14:69556665-69556769
chr14:69582385-69582565
chr14:69724764-69724912
chr14:70041259-70041450
chr14:70170795-70171039
chr14:70237914-70238398
chr14:70847865-70847912
chr14:71277043-71277391
chr14:71515707-71515862
chr14:71545363-71545456
chr14:71786892-71787269
chr14:72062410-72062575
chr14:72138817-72138963
chr14:73076857-73077151
chr14:73077881-73077960
chr14:73614707-73614814
chr14:73739735-73739850
chr14:73767361-73767484
chr14:73771038-73771376
chr14:73960857-73961033
chr14:73967275-73967385
chr14:73985290-73985320
chr14:73996856-73996963
chr14:74351269-74351732
chr14:74463353-74463479
chr14:74522037-74522129
chr14:74552563-74552630
chr14:74965855-74966228
chr14:74981309-74981487
chr14:75081416-75081572
chr14:75265104-75265142
chr14:75535913-75536388
chr14:75555004-75555344
chr14:75555004-75555286
chr14:75582895-75583113
chr14:75583015-75583113
chr14:75600586-75601040
chr14:75601394-75601709
chr14:75601394-75601646
chr14:75747663-75748025
chr14:75831445-75831510
chr14:75894173-75894259
chr14:75902783-75903112
chr14:76279013-76279154
chr14:76452469-76452589
chr14:76452469-76452651
chr14:76702183-76702346
chr14:77248473-77248891
chr14:77493666-77493771
chr14:77582274-77582342
chr14:77901509-77901736
chr14:77901509-77901609
chr14:78031087-78031111
chr14:78032075-78032158
chr14:78139862-78140289
chr14:79439226-79439252
chr14:80774741-80774918
chr14:81553811-81553996
chr14:81559926-81560081
chr14:81560559-81560668
chr14:81565743-81565870
chr14:81734450-81734505
chr14:81734607-81734841
chr14:81790361-81790531
chr14:81866623-81866731
chr14:81908710-81908786
chr14:83254222-83254296
chr14:83255024-83255211
chr14:83255028-83255211
chr14:84695984-84696105
chr14:85761092-85761157
chr14:86594382-86594460
chr14:87524595-87524655
chr14:87628751-87628831
chr14:87634795-87634876
chr14:87634831-87634876
chr14:87635050-87635124
chr14:88978801-88978931
chr14:89038926-89039210
chr14:89067007-89067179
chr14:89172064-89172192
chr14:89191134-89191153
chr14:89654689-89655169
chr14:90873078-90873157
chr14:91195779-91195802
chr14:91385624-91385810
chr14:91691760-91691977
chr14:91709241-91709357
chr14:92246920-92247056
chr14:92587540-92587743
chr14:93306337-93306393
chr14:93403096-93403318
chr14:93938922-93938939
chr14:94568238-94568321
chr14:94568238-94568405
chr14:95088686-95088773
chr14:95089939-95089996
chr14:95089981-95089996
chr14:95090019-95090351
chr14:95090019-95090326
chr14:95090243-95090351
chr14:95090243-95090326
chr14:95090344-95090351
chr14:95432250-95432412
chr14:95432526-95432628
chr14:95660569-95660798
chr14:96000851-96001188
chr14:96000930-96001188
chr14:96709556-96709585
chr14:96709602-96709821
chr14:96709693-96709821
chr14:97578371-97578413
chr14:97579925-97580010
chr14:99994555-99994593
chr14:100091099-100091326
chr14:100172511-100172590
chr14:100358476-100358532
chr14:100475663-100475908
chr14:100607284-100607446
chr14:100610045-100610227
chr14:100742280-100742411
chr14:100765352-100765538
chr14:100842597-100842832
chr14:101411146-101411262
chr14:101539029-101539237
chr14:101829673-101829861
chr14:102097503-102097535
chr14:102098750-102098923
chr14:102098750-102099218
chr14:102463145-102463237
chr14:102490813-102490903
chr14:102492307-102492441
chr14:102518864-102519338
chr14:102518908-102519338
chr14:102547617-102547734
chr14:102548058-102548158
chr14:102548058-102548146
chr14:102549507-102549529
chr14:102551215-102551338
chr14:102552302-102552463
chr14:102552556-102552711
chr14:102552556-102552755
chr14:102552556-102552715
chr14:102690125-102690294
chr14:102690674-102691128
chr14:102690969-102691131
chr14:102690969-102691128
chr14:102698872-102698919
chr14:102698872-102698975
chr14:102698872-102698942
chr14:102698872-102698964
chr14:102700867-102701160
chr14:102703710-102704175
chr14:102704141-102704175
chr14:102706404-102706802
chr14:102706404-102706887
chr14:102706618-102706802
chr14:102706618-102706887
chr14:102707286-102707585
chr14:102707392-102707585
chr14:102707401-102707585
chr14:102707686-102707799
chr14:102708060-102708512
chr14:102708319-102708512
chr14:103398589-103398751
chr14:103398841-103399081
chr14:103407291-103407633
chr14:103407291-103407735
chr14:103422577-103422627
chr14:103626471-103626551
chr14:103953883-103954044
chr14:103986237-103986308
chr14:103986237-103986310
chr14:104129021-104129258
chr14:104140544-104140603
chr14:104145745-104145824
chr14:104195492-104195704
chr14:104203555-104203734
chr14:104345741-104345793
chr14:104453551-104453591
chr14:105059757-105059995
chr14:105205992-105206011
chr14:105327821-105327882
chr14:105327821-105328025
chr14:105327915-105328025
chr14:105328103-105328219
chr14:105328103-105328154
chr14:105333193-105333344
chr14:105344208-105344401
chr14:105344208-105344300
chr14:105344208-105344363
chr14:105344707-105344838
chr14:105344707-105344796
chr14:105371693-105371907
chr14:105372338-105372810
chr14:105372381-105372810
chr14:105372381-105372853
chr14:105398085-105398514
chr14:105410031-105410132
chr14:105410031-105410327
chr14:105410589-105411088
chr14:105411123-105411296
chr14:105413073-105413435
chr14:105413073-105413424
chr14:105413073-105413422
chr14:105413277-105413424
chr14:105413277-105413435
chr14:105413277-105413422
chr14:105413848-105413908
chr14:105414404-105414669
chr14:105415165-105415187
chr14:105415165-105415649
chr14:105416232-105416714
chr14:105416232-105416459
chr14:105416343-105416714
chr14:105416343-105416459
chr14:105416406-105416714
chr14:105416406-105416459
chr14:105416431-105416714
chr14:105416431-105416459
chr14:105416748-105417221
chr14:105416748-105416763
chr14:105565052-105565227
chr14:105565381-105565478
chr14:105885276-105885417
chr14:105885359-105885417
chr14:106035654-106036028
chr14:106035793-106036028
chr14:106036241-106036590
chr14:106174704-106175001
chr15:20359749-20359920
chr15:21348958-21349145
chr15:23618377-23618651
chr15:25243267-25243365
chr15:25322181-25322463
chr15:25322366-25322463
chr15:25331478-25331611
chr15:25484797-25484928
chr15:25605131-25605322
chr15:25638893-25639005
chr15:26003887-26003914
chr15:27929610-27929716
chr15:28112389-28112430
chr15:28579812-28579989
chr15:28895701-28895845
chr15:28948988-28949063
chr15:28952894-28953183
chr15:28953272-28953319
chr15:28972148-28972160
chr15:29028791-29029123
chr15:29995529-29995638
chr15:30004564-30004614
chr15:30299188-30299273
chr15:30299802-30299982
chr15:30701744-30702033
chr15:30847004-30847325
chr15:30863664-30863697
chr15:30900670-30900959
chr15:30902202-30902255
chr15:30905978-30906073
chr15:30906156-30906504
chr15:30906589-30906743
chr15:31126563-31126694
chr15:31127131-31127289
chr15:31210647-31210849
chr15:31323527-31323645
chr15:31357175-31357295
chr15:31357175-31357241
chr15:31835173-31835214
chr15:32782049-32782166
chr15:32879427-32879626
chr15:33739069-33739245
chr15:34156958-34157242
chr15:34156958-34157176
chr15:34156958-34157181
chr15:34370709-34370749
chr15:34525738-34526041
chr15:34533848-34534010
chr15:34628541-34628868
chr15:34652955-34653430
chr15:34653370-34653430
chr15:34653370-34653523
chr15:34720816-34720905
chr15:34825646-34825685
chr15:34918481-34918567
chr15:35271986-35272049
chr15:35274297-35274354
chr15:35388727-35388826
chr15:35512695-35512783
chr15:35549587-35549662
chr15:35711857-35711885
chr15:35782358-35782398
chr15:36950462-36950495
chr15:37392002-37392426
chr15:38575698-38575733
chr15:38612949-38612969
chr15:39401902-39401999
chr15:39880251-39880287
chr15:39880251-39880419
chr15:39880306-39880419
chr15:39886256-39886397
chr15:39886256-39886434
chr15:39942752-39942967
chr15:40097421-40097576
chr15:40331298-40331791
chr15:40632113-40632216
chr15:40667731-40667975
chr15:40691891-40692060
chr15:40694396-40694489
chr15:40710806-40711113
chr15:40711492-40711525
chr15:40711574-40711834
chr15:40719328-40719501
chr15:41032129-41032391
chr15:41032129-41032606
chr15:41053626-41053784
chr15:41128316-41128480
chr15:41136377-41136384
chr15:41136377-41136476
chr15:41145986-41146079
chr15:41188364-41188432
chr15:41236802-41237191
chr15:41236802-41237202
chr15:41571830-41572117
chr15:41589871-41590127
chr15:41589945-41590127
chr15:42189370-42189719
chr15:42189463-42189719
chr15:42456913-42457087
chr15:42505331-42505467
chr15:42524042-42524113
chr15:42620046-42620317
chr15:42734271-42734630
chr15:42746972-42747089
chr15:42802961-42803139
chr15:42807321-42807390
chr15:42831440-42831809
chr15:42966069-42966161
chr15:43012557-43012566
chr15:43012688-43012828
chr15:43122356-43122557
chr15:43295965-43296128
chr15:43295965-43296125
chr15:43697548-43697859
chr15:43922882-43922930
chr15:43922882-43922925
chr15:43924746-43925132
chr15:43924746-43925126
chr15:43935583-43935846
chr15:43941312-43941489
chr15:44091553-44091684
chr15:44091553-44091714
chr15:44091553-44091725
chr15:44091553-44091747
chr15:44091556-44091725
chr15:44091556-44091747
chr15:44092258-44092346
chr15:44092258-44092517
chr15:44795622-44796048
chr15:44828364-44828556
chr15:44853300-44853454
chr15:44853723-44853940
chr15:44864667-44864837
chr15:44913905-44913970
chr15:44949599-44949778
chr15:44957956-44958169
chr15:45003069-45003127
chr15:45008513-45008554
chr15:45008513-45008744
chr15:45008515-45008744
chr15:45009623-45009710
chr15:45009913-45009918
chr15:45120648-45120719
chr15:45421402-45421537
chr15:45421430-45421537
chr15:45699260-45699421
chr15:48317508-48317650
chr15:48338764-48338844
chr15:48481579-48481706
chr15:48483914-48484050
chr15:48483914-48484123
chr15:48519658-48519790
chr15:48522153-48522291
chr15:48522544-48522677
chr15:48522804-48523035
chr15:48524380-48524534
chr15:48708840-48709060
chr15:49021609-49021737
chr15:49431214-49431287
chr15:49600805-49600974
chr15:49611086-49611131
chr15:49758732-49758961
chr15:49929482-49929556
chr15:50159109-50159327
chr15:50159109-50159324
chr15:50660375-50660642
chr15:50780600-50780743
chr15:50785257-50785515
chr15:50880388-50880447
chr15:51132033-51132202
chr15:51200749-51201056
chr15:51294101-51294218
chr15:51750107-51750250
chr15:52214913-52215105
chr15:52217798-52218076
chr15:52221530-52221684
chr15:52222726-52222820
chr15:52223228-52223365
chr15:52223228-52223501
chr15:52414067-52414377
chr15:52414119-52414377
chr15:52414464-52414589
chr15:52473247-52473383
chr15:52668985-52669142
chr15:52707313-52707399
chr15:52861309-52861418
chr15:55608753-55608780
chr15:55640530-55640923
chr15:55759452-55759680
chr15:56958998-56959027
chr15:57180004-57180122
chr15:57210284-57210626
chr15:59191909-59192082
chr15:59191909-59192079
chr15:59191909-59192136
chr15:59225000-59225041
chr15:60685212-60685639
chr15:60753191-60753290
chr15:60788899-60788960
chr15:60815734-60815869
chr15:60839241-60839386
chr15:61404218-61404318
chr15:61513238-61513309
chr15:61927614-61927688
chr15:61931770-61931911
chr15:61945388-61945603
chr15:62198068-62198186
chr15:62242950-62243011
chr15:62314238-62314398
chr15:62552308-62552401
chr15:62910550-62910674
chr15:62961168-62961271
chr15:63433200-63433278
chr15:63820828-63820891
chr15:63849040-63849178
chr15:63881028-63881210
chr15:63881028-63881382
chr15:63891353-63891502
chr15:63929187-63929310
chr15:63955204-63955403
chr15:63955204-63955410
chr15:64679646-64679987
chr15:64980053-64980324
chr15:65009459-65009624
chr15:65204463-65204512
chr15:65249424-65249608
chr15:65376911-65377248
chr15:65376911-65377168
chr15:65381853-65382000
chr15:65400474-65400614
chr15:65405971-65406082
chr15:65405971-65406078
chr15:65434536-65434892
chr15:65947068-65947163
chr15:65947068-65947131
chr15:65947068-65947157
chr15:65957537-65957563
chr15:65962166-65962263
chr15:65962166-65962250
chr15:65972515-65972731
chr15:66777332-66777529
chr15:66791666-66791776
chr15:66791666-66791856
chr15:66791666-66791813
chr15:66791666-66791840
chr15:66791810-66791813
chr15:66791810-66791856
chr15:66791810-66791840
chr15:66791898-66791996
chr15:66791898-66792012
chr15:66791898-66791990
chr15:66791898-66791959
chr15:66791901-66791959
chr15:66791901-66791990
chr15:66791901-66792012
chr15:66791901-66791996
chr15:66791979-66791990
chr15:66791979-66792012
chr15:66791979-66791996
chr15:66792117-66792501
chr15:66856469-66856575
chr15:66856469-66856631
chr15:66857586-66857784
chr15:67307501-67307515
chr15:67497357-67497384
chr15:67703618-67703820
chr15:67704234-67704358
chr15:67715228-67715454
chr15:67715990-67716188
chr15:67838517-67838923
chr15:67880257-67880470
chr15:69005840-69006082
chr15:69072752-69072809
chr15:69355193-69355337
chr15:69415935-69416128
chr15:69520523-69520583
chr15:69584518-69584629
chr15:69651656-69651761
chr15:69687258-69687399
chr15:70351069-70351154
chr15:70351069-70351163
chr15:70428193-70428354
chr15:71180046-71180061
chr15:71806399-71806523
chr15:71810761-71810814
chr15:71816377-71816464
chr15:71817310-71817388
chr15:72071555-72071660
chr15:72109461-72109516
chr15:72110555-72110865
chr15:72114376-72114845
chr15:72114376-72114467
chr15:72115404-72115473
chr15:72115552-72115876
chr15:72116796-72117145
chr15:72117017-72117145
chr15:72123737-72123857
chr15:72124862-72125101
chr15:72124941-72125101
chr15:72124955-72125101
chr15:72139479-72139614
chr15:72139482-72139614
chr15:72147100-72147189
chr15:72491466-72491521
chr15:72491466-72491741
chr15:72491549-72491741
chr15:72491555-72491741
chr15:72500962-72501213
chr15:72501188-72501226
chr15:72501188-72501213
chr15:72592436-72592528
chr15:72638018-72638226
chr15:72662772-72663035
chr15:72864604-72864634
chr15:73855720-73855924
chr15:73855720-73856126
chr15:73862055-73862147
chr15:73862963-73863016
chr15:74044451-74044737
chr15:74342364-74342484
chr15:74510838-74510926
chr15:74719416-74719710
chr15:74729107-74729170
chr15:74729278-74729396
chr15:74801002-74801074
chr15:74804599-74804627
chr15:74894897-74895351
chr15:74898298-74898436
chr15:74900240-74900451
chr15:74900317-74900451
chr15:75122429-75122575
chr15:75122621-75122947
chr15:75130611-75130707
chr15:75134887-75135015
chr15:75185481-75185591
chr15:75192837-75192940
chr15:75192837-75192972
chr15:75192837-75193015
chr15:75307729-75307782
chr15:75639347-75639451
chr15:75655551-75655693
chr15:75763081-75763191
chr15:75766169-75766332
chr15:75794373-75794420
chr15:75892978-75893231
chr15:76173731-76173966
chr15:76173731-76173761
chr15:76173735-76173761
chr15:76173735-76173966
chr15:76226450-76226820
chr15:76298078-76298150
chr15:76487594-76487878
chr15:76506866-76507038
chr15:76520054-76520238
chr15:76520054-76520207
chr15:76761814-76762091
chr15:77031643-77031778
chr15:77143076-77143193
chr15:77349101-77349375
chr15:77474745-77474926
chr15:77532124-77532231
chr15:77540973-77541138
chr15:77547215-77547270
chr15:77578765-77578840
chr15:77638884-77638953
chr15:77653657-77653773
chr15:77668245-77668344
chr15:77809618-77809698
chr15:77861377-77861518
chr15:77861377-77861800
chr15:78225026-78225126
chr15:78485672-78485968
chr15:78698887-78698933
chr15:79174180-79174317
chr15:79189338-79189705
chr15:79502159-79502340
chr15:79502679-79502700
chr15:79502843-79502987
chr15:79527157-79527253
chr15:80142624-80142663
chr15:80640041-80640126
chr15:81072586-81072944
chr15:81074288-81074465
chr15:81075051-81075252
chr15:81082877-81082971
chr15:81192590-81192920
chr15:81201769-81202093
chr15:81279509-81279558
chr15:81600452-81600478
chr15:82664626-82664910
chr15:82664626-82664831
chr15:82664626-82664913
chr15:82664626-82664847
chr15:82664626-82664668
chr15:82664702-82664847
chr15:82664702-82664910
chr15:82664702-82664913
chr15:82664702-82664831
chr15:82934792-82934854
chr15:83102875-83103327
chr15:83102875-83103086
chr15:83192867-83193218
chr15:83193045-83193218
chr15:83262993-83263099
chr15:83357740-83358040
chr15:83419126-83419466
chr15:83419137-83419466
chr15:83419573-83419600
chr15:83471296-83471541
chr15:83778753-83778879
chr15:83782401-83782530
chr15:83807897-83807942
chr15:84850734-84850818
chr15:84850734-84850835
chr15:84871253-84871332
chr15:84908879-84909324
chr15:85055175-85055530
chr15:85055175-85055499
chr15:85055175-85055583
chr15:85055521-85055583
chr15:85055521-85055530
chr15:85055594-85055625
chr15:85055594-85055641
chr15:85055594-85055646
chr15:85055605-85055646
chr15:85055605-85055625
chr15:85055605-85055641
chr15:85055663-85055688
chr15:85055663-85055719
chr15:85055663-85055709
chr15:85055663-85055677
chr15:85055668-85055688
chr15:85055668-85055677
chr15:85055668-85055709
chr15:85055668-85055719
chr15:85055710-85055719
chr15:85055710-85055751
chr15:85055741-85056064
chr15:85055741-85055751
chr15:85149593-85149694
chr15:85344800-85344834
chr15:85663705-85663814
chr15:85858596-85858816
chr15:86293473-86293922
chr15:86298749-86299024
chr15:86301115-86301220
chr15:86301482-86301579
chr15:89018261-89018432
chr15:89442619-89442763
chr15:89442619-89442662
chr15:89443888-89444217
chr15:89443888-89444203
chr15:89443888-89444231
chr15:89443888-89443989
chr15:89444250-89444263
chr15:89444250-89444307
chr15:89444324-89444391
chr15:89444324-89444453
chr15:89444338-89444391
chr15:89444338-89444453
chr15:89444460-89444471
chr15:89444522-89444869
chr15:89444534-89444869
chr15:89444546-89444869
chr15:89444802-89444869
chr15:89444921-89444966
chr15:89444921-89445080
chr15:89445449-89445462
chr15:89447168-89447393
chr15:89447179-89447393
chr15:89495701-89495868
chr15:89730037-89730274
chr15:89759275-89759420
chr15:89761469-89761711
chr15:89876640-89877098
chr15:90224107-90224312
chr15:90434084-90434238
chr15:90763645-90763758
chr15:90766655-90766703
chr15:90770770-90770879
chr15:90808816-90809158
chr15:90808816-90809000
chr15:90809016-90809158
chr15:90837569-90838022
chr15:91025934-91025981
chr15:91043449-91043703
chr15:91043449-91043870
chr15:91422452-91422514
chr15:91446756-91446964
chr15:91459841-91459890
chr15:91509218-91509279
chr15:91516607-91516839
chr15:93146892-93147306
chr15:93199752-93199901
chr15:93277231-93277344
chr15:93431415-93431544
chr15:93534923-93534989
chr15:93538983-93539156
chr15:95309164-95309246
chr15:95666154-95666242
chr15:95676101-95676259
chr15:95678668-95678750
chr15:95679688-95679839
chr15:95695939-95696054
chr15:96665060-96665200
chr15:96669214-96669344
chr15:96670391-96670642
chr15:96696162-96696348
chr15:96795355-96795434
chr15:96843923-96844017
chr15:96874180-96874272
chr15:96880491-96880764
chr15:98248691-98248757
chr15:98870583-98870682
chr15:99382663-99383125
chr15:99383020-99383125
chr15:99686220-99686342
chr15:99688791-99688914
chr15:99924794-99924986
chr15:100142146-100142314
chr15:100156636-100156669
chr15:100340055-100340459
chr15:100420882-100421032
chr15:100501520-100501612
chr15:100920949-100921032
chr15:101094653-101094972
chr15:101094653-101094952
chr15:101094653-101094936
chr15:101094653-101094724
chr15:101094653-101094704
chr15:101094653-101094811
chr15:101094973-101095023
chr15:101094973-101095003
chr15:101094989-101095023
chr15:101094989-101095003
chr15:101095059-101095094
chr15:101095059-101095129
chr15:101095166-101095272
chr15:101095166-101095216
chr15:101095308-101095358
chr15:101095429-101095555
chr15:101095592-101095610
chr15:101095592-101095662
chr15:101095663-101095717
chr15:101095663-101095825
chr15:101095663-101095805
chr15:101095842-101095860
chr15:101095842-101095873
chr15:101095842-101095859
chr15:101095897-101096004
chr15:101095897-101095984
chr15:101095933-101095984
chr15:101095933-101096004
chr15:101095969-101096004
chr15:101095969-101095984
chr15:101096005-101096127
chr15:101096076-101096127
chr15:101096112-101096127
chr15:101096270-101096304
chr15:101096270-101096324
chr15:101096341-101096589
chr15:101096341-101096608
chr15:101096361-101096608
chr15:101096361-101096589
chr15:101096377-101096589
chr15:101096377-101096608
chr15:101096537-101096608
chr15:101096537-101096589
chr15:101096626-101096732
chr15:101096626-101096930
chr15:101096626-101096681
chr15:101096626-101096716
chr15:101096626-101096680
chr15:101096646-101096716
chr15:101096646-101096732
chr15:101096646-101096930
chr15:101096646-101096680
chr15:101096646-101096681
chr15:101096698-101096930
chr15:101096698-101096716
chr15:101096698-101096732
chr15:101096947-101097446
chr15:101096947-101097267
chr15:101096967-101097267
chr15:101096967-101097446
chr15:101097003-101097446
chr15:101097003-101097267
chr15:101097055-101097446
chr15:101097055-101097267
chr15:101097447-101097909
chr15:101097625-101097909
chr15:101097946-101098036
chr15:101098120-101098250
chr15:101110566-101110865
chr15:101112099-101112214
chr15:101590839-101590984
chr15:101921624-101921692
chr15:102030612-102031017
chr15:102191295-102191594
chr15:102202739-102203047
chr15:102285838-102286097
chr15:102286007-102286097
chr15:102286087-102286097
chr15:102297487-102297653
chr15:102299397-102299485
chr15:102311983-102312311
chr16:132054-132376
chr16:132304-132376
chr16:335372-335437
chr16:418704-418721
chr16:684893-684956
chr16:684893-684923
chr16:684893-685063
chr16:708821-709004
chr16:713145-713150
chr16:713145-713553
chr16:714863-715068
chr16:714965-715068
chr16:720774-721000
chr16:720925-721000
chr16:813600-813691
chr16:813600-813721
chr16:837068-837241
chr16:848157-848240
chr16:848157-848172
chr16:848247-848344
chr16:848247-848400
chr16:848247-848324
chr16:848431-848484
chr16:848436-848484
chr16:848519-848552
chr16:848587-848622
chr16:900374-900419
chr16:908081-908215
chr16:908081-908214
chr16:909017-909463
chr16:909578-909781
chr16:909749-909781
chr16:1003179-1003627
chr16:1203015-1203470
chr16:1245471-1245565
chr16:1245471-1245659
chr16:1413414-1413715
chr16:1587737-1587754
chr16:1609894-1609929
chr16:1629456-1629520
chr16:1725275-1725700
chr16:1836739-1836931
chr16:2042936-2043177
chr16:2110954-2111040
chr16:2110954-2110983
chr16:2121841-2121935
chr16:2140130-2140195
chr16:2140130-2140139
chr16:2147674-2147683
chr16:2150402-2150567
chr16:2163158-2163293
chr16:2226886-2227324
chr16:2415517-2415809
chr16:2569591-2570023
chr16:2569591-2569691
chr16:2569725-2570023
chr16:2720865-2720975
chr16:2722708-2723169
chr16:2755136-2755194
chr16:2812290-2812354
chr16:2812365-2812516
chr16:2812448-2812516
chr16:2813471-2813884
chr16:2816218-2816314
chr16:2816218-2816383
chr16:2818506-2818628
chr16:2819863-2820210
chr16:2819863-2820228
chr16:2907829-2907934
chr16:3042932-3042964
chr16:3044699-3045091
chr16:3050087-3050119
chr16:3107051-3107205
chr16:3166283-3166520
chr16:3182851-3182926
chr16:3182851-3182946
chr16:3445501-3445569
chr16:3447203-3447664
chr16:3592586-3592669
chr16:3595884-3595998
chr16:4012843-4013098
chr16:4393484-4393617
chr16:4751979-4752243
chr16:4751979-4752238
chr16:4813611-4813980
chr16:4935303-4935505
chr16:4935668-4935796
chr16:4935848-4936048
chr16:4935848-4936045
chr16:4936431-4936556
chr16:4936477-4936556
chr16:4968386-4968404
chr16:5254932-5255046
chr16:8733220-8733533
chr16:8947383-8947524
chr16:8947383-8947493
chr16:8948121-8948303
chr16:8953757-8954166
chr16:8953757-8954075
chr16:8953962-8954393
chr16:8953962-8954430
chr16:8960279-8960430
chr16:8960279-8960299
chr16:9009305-9009382
chr16:9009305-9009800
chr16:9244967-9245230
chr16:9554899-9555059
chr16:10538175-10538365
chr16:10982172-10982363
chr16:11028973-11029057
chr16:11282977-11283302
chr16:11288277-11288372
chr16:11288277-11288360
chr16:11290060-11290164
chr16:11306974-11307132
chr16:11317958-11317981
chr16:11485867-11486358
chr16:11487248-11487416
chr16:11490368-11490532
chr16:11507514-11507849
chr16:11517035-11517112
chr16:11565456-11565673
chr16:11764473-11764563
chr16:11808210-11808329
chr16:11973291-11973518
chr16:12009330-12009359
chr16:12021347-12021736
chr16:12057748-12057863
chr16:14103825-14104002
chr16:14419408-14419447
chr16:14624911-14625031
chr16:14701640-14701679
chr16:14819559-14819962
chr16:15043638-15043793
chr16:15045695-15045736
chr16:15045695-15045758
chr16:15095515-15095713
chr16:15095515-15095744
chr16:15129808-15130105
chr16:15228887-15229058
chr16:15231699-15231780
chr16:15246671-15246804
chr16:15785667-15785765
chr16:15793454-15793711
chr16:15797187-15797490
chr16:15797656-15797781
chr16:15797656-15797758
chr16:15797656-15797753
chr16:15797781-15797980
chr16:15797781-15797947
chr16:15797805-15797980
chr16:15797805-15797947
chr16:15814789-15814908
chr16:15814789-15814875
chr16:15814789-15814947
chr16:15826342-15826562
chr16:15835659-15835682
chr16:15862617-15862672
chr16:15931767-15931870
chr16:16197750-16197869
chr16:16417609-16417697
chr16:16452676-16452929
chr16:16456402-16456426
chr16:16457609-16457664
chr16:16461445-16461844
chr16:16487524-16487592
chr16:18474217-18474567
chr16:18478051-18478222
chr16:18483469-18483487
chr16:18483469-18483493
chr16:18883040-18883183
chr16:19089817-19090221
chr16:19090309-19090457
chr16:19090309-19090552
chr16:19090478-19090552
chr16:19092435-19092559
chr16:19251400-19251480
chr16:19345371-19345606
chr16:19392752-19392996
chr16:19774077-19774330
chr16:20554236-20554584
chr16:20761232-20761683
chr16:20927236-20927369
chr16:21350242-21350359
chr16:21358476-21358612
chr16:21413898-21413975
chr16:21413898-21414152
chr16:21414606-21414675
chr16:21414606-21414795
chr16:21414802-21414811
chr16:21414881-21415261
chr16:21414881-21415173
chr16:21414881-21415301
chr16:21414881-21415305
chr16:21414881-21414883
chr16:21414881-21415275
chr16:21414909-21415173
chr16:21414909-21415384
chr16:21414909-21415305
chr16:21414909-21415301
chr16:21414909-21415275
chr16:21414909-21415261
chr16:21415385-21415419
chr16:21415420-21415499
chr16:21415420-21415529
chr16:21415489-21415499
chr16:21415489-21415535
chr16:21415489-21415529
chr16:21415517-21415605
chr16:21415517-21415656
chr16:21415517-21415535
chr16:21415517-21415529
chr16:21415558-21415656
chr16:21415558-21415605
chr16:21415757-21415769
chr16:21415772-21415893
chr16:21415772-21415968
chr16:21415776-21415893
chr16:21415776-21415968
chr16:21415881-21415968
chr16:21415881-21415893
chr16:21416007-21416035
chr16:21416007-21416021
chr16:21416026-21416035
chr16:21416105-21416232
chr16:21416105-21416242
chr16:21416105-21416289
chr16:21416259-21416289
chr16:21416259-21416346
chr16:21416290-21416346
chr16:21416300-21416346
chr16:21423043-21423048
chr16:21448250-21448388
chr16:21452660-21452966
chr16:21846251-21846460
chr16:21846574-21846586
chr16:21846700-21847090
chr16:21847204-21847245
chr16:21847204-21847235
chr16:21847362-21847613
chr16:21847362-21847566
chr16:21847624-21847856
chr16:21847683-21847856
chr16:21848741-21848797
chr16:21990204-21990572
chr16:22293774-22293844
chr16:22393731-22393906
chr16:22544947-22545157
chr16:22545205-22545271
chr16:22545272-22545661
chr16:22545272-22545554
chr16:22545329-22545554
chr16:22545329-22545661
chr16:22545668-22545718
chr16:22545719-22545806
chr16:22545788-22545806
chr16:22545908-22546027
chr16:22545908-22546052
chr16:22546063-22546276
chr16:22546063-22546296
chr16:22546179-22546276
chr16:22546179-22546296
chr16:22546302-22546430
chr16:22546302-22546528
chr16:22546390-22546528
chr16:22546390-22546430
chr16:22546642-22546654
chr16:22546752-22546988
chr16:22546752-22546800
chr16:22546768-22546988
chr16:22546768-22546800
chr16:22547009-22547209
chr16:22547009-22547171
chr16:22547057-22547171
chr16:22547057-22547209
chr16:22547261-22547429
chr16:22547261-22547373
chr16:22547285-22547373
chr16:22547285-22547429
chr16:22547336-22547373
chr16:22547336-22547429
chr16:22547349-22547429
chr16:22547349-22547373
chr16:22547461-22547487
chr16:22823604-22823722
chr16:22824308-22824585
chr16:23118652-23118735
chr16:23403283-23403597
chr16:23449754-23449871
chr16:23575360-23575410
chr16:24569742-24569855
chr16:24652205-24652600
chr16:24826709-24826796
chr16:25069527-25069736
chr16:25094364-25094512
chr16:25097652-25098044
chr16:25122717-25123089
chr16:25341124-25341190
chr16:27055678-27055835
chr16:27356893-27357110
chr16:27462181-27462253
chr16:27466673-27466886
chr16:27469089-27469206
chr16:27471777-27472245
chr16:27472376-27472561
chr16:28164251-28164285
chr16:28167267-28167296
chr16:28549866-28549975
chr16:28763756-28764205
chr16:28890863-28891076
chr16:29057246-29057698
chr16:29063393-29063546
chr16:29165746-29165757
chr16:29392892-29393133
chr16:29392999-29393133
chr16:29393203-29393353
chr16:29393203-29393227
chr16:29393467-29393618
chr16:29393467-29393693
chr16:29394865-29395261
chr16:29394991-29395261
chr16:29395336-29395399
chr16:29395343-29395399
chr16:29757018-29757163
chr16:29822958-29823357
chr16:29825007-29825254
chr16:29831505-29831658
chr16:29922799-29922878
chr16:29922853-29922878
chr16:29996169-29996219
chr16:30001864-30001968
chr16:30034315-30034376
chr16:30034315-30034538
chr16:30035846-30035949
chr16:30041009-30041299
chr16:30080633-30080710
chr16:30080633-30080694
chr16:30234562-30234568
chr16:30362823-30362834
chr16:30362823-30362868
chr16:30536346-30536402
chr16:30536487-30536602
chr16:30536487-30536663
chr16:30562397-30562866
chr16:30585170-30585212
chr16:30785136-30785506
chr16:30797527-30797661
chr16:30813632-30813791
chr16:30891545-30891637
chr16:30967521-30967699
chr16:31127039-31127190
chr16:31130025-31130177
chr16:31151615-31152078
chr16:31435423-31435898
chr16:31995054-31995115
chr16:31995380-31995510
chr16:32179054-32179209
chr16:32181960-32182273
chr16:32784816-32784984
chr16:32938606-32938667
chr16:33498989-33499111
chr16:33498989-33499095
chr16:33500204-33500262
chr16:33500509-33500689
chr16:33509649-33510130
chr16:33573269-33573276
chr16:33781916-33782048
chr16:35257835-35257864
chr16:46716390-46716481
chr16:47523705-47523754
chr16:47667810-47667892
chr16:47768096-47768273
chr16:48291677-48291833
chr16:48330939-48331081
chr16:48381476-48381727
chr16:49445319-49445494
chr16:50109966-50110009
chr16:50353094-50353483
chr16:50353094-50353342
chr16:50374234-50374295
chr16:50776582-50776752
chr16:50776582-50776733
chr16:50820750-50820857
chr16:50918123-50918188
chr16:52111710-52111832
chr16:52512477-52512639
chr16:52615167-52615253
chr16:53009851-53009972
chr16:53242482-53242621
chr16:53265803-53265814
chr16:53265803-53265936
chr16:53315002-53315046
chr16:53503821-53504097
chr16:53503821-53504078
chr16:53528751-53528870
chr16:53535018-53535035
chr16:53696330-53696484
chr16:54073257-54073346
chr16:54925314-54925577
chr16:54927234-54927395
chr16:55461232-55461503
chr16:55461232-55461496
chr16:55461232-55461491
chr16:55461413-55461503
chr16:55461413-55461491
chr16:55478534-55478757
chr16:55486684-55486770
chr16:55524050-55524302
chr16:55524050-55524168
chr16:55525450-55525868
chr16:55525450-55525755
chr16:55560783-55560917
chr16:55607906-55607920
chr16:55813614-55813643
chr16:56504503-56504703
chr16:56504503-56504526
chr16:56526436-56526494
chr16:56532412-56532480
chr16:56532412-56532608
chr16:56532412-56532605
chr16:56543269-56543406
chr16:56643095-56643184
chr16:56660843-56660879
chr16:56668319-56668395
chr16:56668540-56668616
chr16:56686486-56686513
chr16:56692618-56692652
chr16:56692618-56692694
chr16:56692618-56692658
chr16:56698703-56698834
chr16:56717080-56717142
chr16:56717080-56717298
chr16:56875854-56875959
chr16:57023183-57023529
chr16:57180000-57180233
chr16:57215466-57215563
chr16:57491415-57491761
chr16:57880253-57880530
chr16:57933746-57933936
chr16:57946969-57947108
chr16:57946969-57947046
chr16:57946969-57947082
chr16:57946969-57946988
chr16:57954608-57954709
chr16:57971126-57971263
chr16:57989156-57989272
chr16:57989156-57989302
chr16:57991377-57991422
chr16:57994165-57994205
chr16:57996860-57996899
chr16:57997880-57998163
chr16:57997880-57998104
chr16:57998511-57998744
chr16:57998602-57998744
chr16:58000142-58000354
chr16:58000142-58000275
chr16:58000142-58000325
chr16:58000142-58000258
chr16:58004968-58005083
chr16:58171852-58171954
chr16:58546248-58546479
chr16:58593708-58593798
chr16:58658557-58658696
chr16:58658557-58658698
chr16:62956522-62956759
chr16:62956522-62956684
chr16:63033840-63033872
chr16:63656569-63656704
chr16:66614065-66614148
chr16:66839407-66839537
chr16:66885366-66885629
chr16:66887308-66887588
chr16:66967902-66967967
chr16:66967902-66967969
chr16:67113527-67113685
chr16:67127383-67127532
chr16:67215493-67215562
chr16:67226391-67226567
chr16:67272215-67272350
chr16:67360608-67360950
chr16:67406433-67406562
chr16:67525928-67526024
chr16:67535634-67535960
chr16:67537928-67538402
chr16:67538323-67538402
chr16:67563665-67563990
chr16:67574455-67574547
chr16:67576366-67576808
chr16:67679921-67680420
chr16:67681411-67681669
chr16:67702076-67702273
chr16:67864997-67865261
chr16:67864997-67865269
chr16:67864997-67865235
chr16:67865356-67865557
chr16:67865487-67865557
chr16:67865732-67865743
chr16:67865942-67866039
chr16:67919911-67920256
chr16:68025741-68026096
chr16:68255134-68255288
chr16:68293918-68294289
chr16:68609694-68609798
chr16:68613718-68613841
chr16:69402490-69402498
chr16:69690380-69690590
chr16:69726331-69726759
chr16:69816959-69817055
chr16:69999832-69999958
chr16:70012805-70013010
chr16:70012817-70013010
chr16:70026661-70027151
chr16:70260673-70260876
chr16:70261021-70261163
chr16:70288294-70288386
chr16:70291956-70292120
chr16:70291956-70292129
chr16:70323386-70323608
chr16:70323433-70323608
chr16:70370726-70370883
chr16:70700243-70700299
chr16:70713013-70713151
chr16:71495057-71495171
chr16:71664985-71665184
chr16:71779373-71779527
chr16:71957195-71957283
chr16:71960512-71960598
chr16:72057213-72057217
chr16:72061838-72061994
chr16:72131691-72131927
chr16:72142195-72142694
chr16:72210846-72210901
chr16:72258948-72259112
chr16:72258948-72259099
chr16:72863651-72863758
chr16:72863651-72863755
chr16:73127363-73127497
chr16:73290946-73291035
chr16:73352139-73352235
chr16:73489902-73490157
chr16:73580221-73580256
chr16:74249733-74249901
chr16:74302416-74302506
chr16:74339187-74339525
chr16:74339187-74339469
chr16:74342230-74342464
chr16:74458048-74458147
chr16:74468341-74468753
chr16:74483385-74483517
chr16:74484953-74485265
chr16:74877707-74877776
chr16:74954626-74954664
chr16:74994518-74994649
chr16:75182799-75183165
chr16:75440474-75440596
chr16:75460210-75460218
chr16:75679620-75679733
chr16:76269079-76269326
chr16:76299281-76299341
chr16:77245926-77246096
chr16:77323173-77323297
chr16:77332787-77332894
chr16:77357950-77358113
chr16:78151111-78151311
chr16:78743214-78743492
chr16:79074001-79074142
chr16:79632063-79632303
chr16:79632063-79632300
chr16:79635944-79636247
chr16:79639434-79639605
chr16:79695378-79695418
chr16:79695564-79695642
chr16:79701568-79701673
chr16:79722793-79722860
chr16:79722960-79723047
chr16:79753286-79753378
chr16:80016376-80016547
chr16:80022068-80022269
chr16:80033311-80033388
chr16:80033311-80033384
chr16:80972599-80972733
chr16:80972928-80973086
chr16:81014469-81014484
chr16:81014469-81014488
chr16:81610874-81610974
chr16:81610874-81610956
chr16:81610993-81611477
chr16:81610993-81611030
chr16:81939822-81939852
chr16:81964951-81965259
chr16:81964951-81965240
chr16:81979746-81979868
chr16:81979746-81979865
chr16:82123770-82123838
chr16:82342266-82342442
chr16:82584711-82584747
chr16:82590895-82590960
chr16:84141639-84141793
chr16:84158530-84158533
chr16:84158574-84158612
chr16:84173406-84173618
chr16:84278915-84279088
chr16:84281593-84281852
chr16:84289284-84289470
chr16:84289950-84290080
chr16:84327172-84327241
chr16:85022404-85022659
chr16:85345149-85345315
chr16:85589926-85589969
chr16:85669033-85669189
chr16:85671692-85671858
chr16:85721319-85721581
chr16:85721319-85721654
chr16:85833327-85833358
chr16:85833327-85833490
chr16:85838543-85838633
chr16:85838547-85838759
chr16:85838547-85838757
chr16:85838547-85838633
chr16:85838547-85838714
chr16:85838889-85838966
chr16:86983070-86983171
chr16:87392017-87392103
chr16:87419739-87419812
chr16:87436532-87436693
chr16:87529131-87529319
chr16:87772220-87772334
chr16:87772220-87772357
chr16:87772220-87772311
chr16:87772237-87772357
chr16:87772237-87772311
chr16:87772237-87772334
chr16:87772243-87772334
chr16:87772243-87772357
chr16:87772243-87772311
chr16:87772289-87772334
chr16:87772289-87772357
chr16:87772289-87772311
chr16:87772377-87772445
chr16:87772488-87772763
chr16:87772488-87772786
chr16:87772488-87772619
chr16:87772806-87772870
chr16:87772848-87772870
chr16:87772871-87773008
chr16:87772940-87773008
chr16:87870147-87870408
chr16:87877249-87877425
chr16:87933699-87933786
chr16:88347874-88347929
chr16:88627112-88627133
chr16:88627659-88627779
chr16:89365867-89365911
chr16:89374023-89374137
chr16:89427903-89428088
chr16:89570615-89570719
chr16:89607352-89607484
chr16:89607512-89607754
chr16:89607512-89607778
chr16:89607610-89607778
chr16:89607610-89607754
chr16:89622286-89622493
chr16:89627980-89628006
chr16:89628004-89628006
chr16:89679964-89680127
chr16:89739459-89739701
chr16:89748404-89748419
chr16:89752077-89752083
chr16:89894073-89894220
chr16:89965122-89965295
chr16:89981005-89981024
chr16:89981123-89981210
chr16:89981211-89981548
chr16:89981247-89981548
chr16:89981361-89981548
chr16:89984235-89984455
chr16:90061514-90061590
chr16:90061514-90061706
chr16:90061514-90061685
chr16:90061754-90061924
chr16:90161542-90161589
chr16:90183640-90183781
chr16:90183640-90183746
chr16:90210213-90210369
chr16:90213056-90213120
chr16:90225218-90225274
chr16:90235379-90235668
chr16:90235717-90235881
chr17:2741-2868
chr17:19076-19283
chr17:20422-20452
chr17:20422-20448
chr17:36907-37041
chr17:36907-37048
chr17:92590-92830
chr17:92590-92796
chr17:93181-93442
chr17:93267-93442
chr17:164306-164326
chr17:164417-164488
chr17:164417-164478
chr17:164417-164447
chr17:164417-164457
chr17:164479-164548
chr17:164479-164569
chr17:164479-164488
chr17:164519-164569
chr17:164519-164548
chr17:164610-164629
chr17:164660-164809
chr17:164660-164819
chr17:164780-164809
chr17:164780-164819
chr17:164840-164927
chr17:164840-165014
chr17:164911-164927
chr17:164911-165014
chr17:165140-165186
chr17:165269-165309
chr17:165269-165400
chr17:165279-165309
chr17:165279-165400
chr17:165431-165481
chr17:165461-165481
chr17:165522-165551
chr17:165583-165818
chr17:165665-165818
chr17:165911-165980
chr17:165911-166152
chr17:165911-166132
chr17:166011-166132
chr17:166011-166152
chr17:166215-166241
chr17:166215-166335
chr17:166215-166455
chr17:166215-166304
chr17:166215-166395
chr17:166215-166515
chr17:166577-166638
chr17:166577-166728
chr17:166577-166668
chr17:166669-166728
chr17:166729-166971
chr17:166756-166971
chr17:166760-166971
chr17:166791-166971
chr17:166881-166971
chr17:171063-171199
chr17:171063-171401
chr17:171083-171380
chr17:171083-171206
chr17:171083-171199
chr17:171083-171422
chr17:171083-171401
chr17:181594-181657
chr17:182779-182970
chr17:262936-263221
chr17:262936-263234
chr17:290345-290610
chr17:412434-412622
chr17:412434-412655
chr17:412723-413053
chr17:412723-413090
chr17:412756-413090
chr17:412756-413053
chr17:412789-413090
chr17:412789-413053
chr17:413021-413090
chr17:413021-413053
chr17:413492-413692
chr17:413525-413692
chr17:415612-415865
chr17:652812-653149
chr17:689117-689217
chr17:881578-881870
chr17:896771-896954
chr17:897028-897366
chr17:909177-909360
chr17:914385-914628
chr17:916284-916404
chr17:916284-916513
chr17:936337-936695
chr17:1032292-1032436
chr17:1063847-1064057
chr17:1264411-1264592
chr17:1635864-1636070
chr17:1643240-1643414
chr17:1643240-1643526
chr17:1643645-1644004
chr17:1665378-1665567
chr17:1665378-1665682
chr17:1674716-1674809
chr17:1674719-1674809
chr17:1678357-1678496
chr17:1679828-1679840
chr17:1679895-1680063
chr17:1680508-1680688
chr17:1680508-1680650
chr17:1684514-1684725
chr17:1821672-1821883
chr17:1822166-1822443
chr17:1839098-1839271
chr17:1939723-1939947
chr17:2319009-2319248
chr17:2625667-2625871
chr17:2625717-2625871
chr17:2638310-2638462
chr17:3548255-3548469
chr17:3553458-3553555
chr17:3556136-3556226
chr17:3563532-3563620
chr17:3715788-3715948
chr17:3784899-3785076
chr17:3917284-3917515
chr17:3927843-3928001
chr17:4070629-4071039
chr17:4085004-4085127
chr17:4110719-4110870
chr17:4225470-4225526
chr17:4400868-4401010
chr17:4636234-4636459
chr17:4789789-4789912
chr17:4793534-4793603
chr17:4806143-4806423
chr17:4808239-4808314
chr17:4832338-4832424
chr17:4863978-4864148
chr17:4863978-4864143
chr17:4923144-4923166
chr17:4934316-4934389
chr17:5012773-5013063
chr17:5078939-5079165
chr17:5084094-5084510
chr17:5138409-5138497
chr17:5143344-5143550
chr17:5143344-5143394
chr17:5143344-5143509
chr17:5143344-5143590
chr17:5143591-5143640
chr17:5143591-5143632
chr17:5143769-5143799
chr17:5143769-5144005
chr17:5143769-5143881
chr17:5144047-5144096
chr17:5144047-5144088
chr17:5144089-5144096
chr17:5144089-5144138
chr17:5144130-5144138
chr17:5144139-5144213
chr17:5144139-5144254
chr17:5144139-5144294
chr17:5144181-5144213
chr17:5144181-5144294
chr17:5144181-5144254
chr17:5144295-5144335
chr17:5144295-5144302
chr17:5144303-5144335
chr17:5144336-5144418
chr17:5144344-5144418
chr17:5144377-5144418
chr17:5144460-5144511
chr17:5144501-5144511
chr17:5381164-5381319
chr17:5384421-5384459
chr17:5390321-5390659
chr17:5390321-5390383
chr17:6327503-6328002
chr17:6328140-6328220
chr17:6328887-6329150
chr17:6328887-6329001
chr17:6328907-6329150
chr17:6328907-6329001
chr17:6328911-6329150
chr17:6328911-6329001
chr17:6329676-6329834
chr17:6329975-6330076
chr17:6329975-6330004
chr17:6329975-6330070
chr17:6332133-6332405
chr17:6332204-6332405
chr17:6332227-6332405
chr17:6543692-6544116
chr17:6543957-6544116
chr17:6659507-6659575
chr17:6903638-6903798
chr17:6916638-6916874
chr17:7107042-7107112
chr17:7126942-7126977
chr17:7127109-7127146
chr17:7127109-7127194
chr17:7127109-7127177
chr17:7127803-7127843
chr17:7127803-7127867
chr17:7130212-7130277
chr17:7132869-7132991
chr17:7147508-7147655
chr17:7150409-7150501
chr17:7150409-7150496
chr17:7197887-7198092
chr17:7214285-7214528
chr17:7227431-7227606
chr17:7227431-7227589
chr17:7342781-7343132
chr17:7342781-7343086
chr17:7366058-7366328
chr17:7369510-7369569
chr17:7416340-7416562
chr17:7416584-7416604
chr17:7416605-7416669
chr17:7416605-7416676
chr17:7416605-7416651
chr17:7416647-7416669
chr17:7416647-7416651
chr17:7416647-7416676
chr17:7416685-7416751
chr17:7416691-7416751
chr17:7416710-7416751
chr17:7416715-7416751
chr17:7416773-7416919
chr17:7416773-7416894
chr17:7416773-7416940
chr17:7416815-7416894
chr17:7416815-7416940
chr17:7416815-7416919
chr17:7416836-7416919
chr17:7416836-7416894
chr17:7416836-7416940
chr17:7416941-7417146
chr17:7416941-7417065
chr17:7417087-7417146
chr17:7417087-7417180
chr17:7417088-7417146
chr17:7417088-7417180
chr17:7417168-7417180
chr17:7417223-7417276
chr17:7417223-7417234
chr17:7417298-7417381
chr17:7417315-7417381
chr17:7452788-7452935
chr17:7476679-7476865
chr17:7476679-7476851
chr17:7476718-7476851
chr17:7479629-7479718
chr17:7483288-7483344
chr17:7489974-7490156
chr17:7495762-7495917
chr17:7530860-7531099
chr17:7530875-7531099
chr17:7560379-7560837
chr17:7560379-7560761
chr17:7812037-7812147
chr17:7812037-7812129
chr17:7812581-7812656
chr17:7812581-7812702
chr17:7812629-7812702
chr17:7829384-7829421
chr17:7829384-7829550
chr17:7850685-7850814
chr17:7920346-7920387
chr17:8057248-8057298
chr17:8133507-8133666
chr17:8271874-8271968
chr17:8274918-8275399
chr17:8286180-8286316
chr17:8353049-8353258
chr17:8384465-8384728
chr17:8398533-8398738
chr17:8417030-8417212
chr17:8417030-8417145
chr17:9782401-9782569
chr17:9801323-9801509
chr17:9801323-9801538
chr17:9801323-9801521
chr17:9801323-9801338
chr17:9801337-9801338
chr17:9801337-9801538
chr17:9801337-9801509
chr17:9801355-9801521
chr17:9801355-9801538
chr17:9801355-9801509
chr17:9804210-9804417
chr17:9804210-9804415
chr17:9804309-9804415
chr17:10204026-10204279
chr17:10231501-10231592
chr17:10398269-10398418
chr17:10398269-10398304
chr17:10537613-10537697
chr17:10541660-10541800
chr17:10581440-10581727
chr17:10581587-10581727
chr17:10607401-10607487
chr17:10935428-10935465
chr17:10935776-10935927
chr17:10944472-10944658
chr17:11875423-11875652
chr17:12032811-12032901
chr17:12453277-12453394
chr17:13697091-13697195
chr17:13796042-13796159
chr17:13936869-13936978
chr17:14112826-14113282
chr17:14680050-14680202
chr17:15135686-15135930
chr17:15419733-15419890
chr17:15419733-15419876
chr17:15419733-15419873
chr17:15419733-15419892
chr17:15419733-15419973
chr17:15912292-15912514
chr17:16009515-16009741
chr17:16077120-16077213
chr17:16250864-16251031
chr17:16285216-16285360
chr17:16285216-16285455
chr17:16285456-16285457
chr17:16285456-16285553
chr17:16285456-16285530
chr17:16285456-16285484
chr17:16285478-16285484
chr17:16285478-16285553
chr17:16285478-16285530
chr17:16285573-16285689
chr17:16285573-16285653
chr17:16285573-16285608
chr17:16285573-16285588
chr17:16285591-16285608
chr17:16285591-16285689
chr17:16285591-16285653
chr17:16285607-16285653
chr17:16285607-16285608
chr17:16285607-16285689
chr17:16285698-16285931
chr17:16285706-16285931
chr17:16285743-16285931
chr17:16285753-16285931
chr17:16285781-16285931
chr17:16285837-16285931
chr17:16285882-16285931
chr17:16285954-16286395
chr17:16285954-16286427
chr17:16649120-16649368
chr17:17082846-17082891
chr17:17236810-17236902
chr17:17286868-17287075
chr17:17286868-17287059
chr17:17771722-17771779
chr17:18233989-18234151
chr17:18326627-18326814
chr17:18880144-18880364
chr17:19283708-19283814
chr17:19288416-19288594
chr17:19288416-19288586
chr17:19314560-19314812
chr17:19349616-19349898
chr17:19349990-19350026
chr17:19499323-19499416
chr17:19645858-19646180
chr17:21343586-21343784
chr17:21345288-21345430
chr17:21730990-21731051
chr17:21730990-21731106
chr17:21730990-21731085
chr17:21730990-21731030
chr17:21730990-21731086
chr17:21731220-21731307
chr17:21731220-21731257
chr17:21731279-21731307
chr17:21768359-21768455
chr17:21790782-21791272
chr17:22251245-22251264
chr17:25498245-25498269
chr17:25630709-25630781
chr17:25632073-25632216
chr17:25639971-25640225
chr17:25640079-25640225
chr17:25950340-25950694
chr17:26369987-26369989
chr17:26369987-26370001
chr17:26429243-26429267
chr17:26531906-26532111
chr17:26536438-26536501
chr17:26655904-26656094
chr17:26676523-26676626
chr17:26676523-26676652
chr17:26680717-26680765
chr17:26685337-26685491
chr17:26685337-26685379
chr17:26686543-26686783
chr17:26733475-26733966
chr17:26850979-26851110
chr17:26875017-26875027
chr17:26875017-26875141
chr17:26875028-26875119
chr17:26875028-26875057
chr17:26875028-26875135
chr17:26875028-26875141
chr17:26879256-26879550
chr17:26883513-26883622
chr17:26888762-26888931
chr17:26900733-26900952
chr17:26900733-26900955
chr17:26900733-26900844
chr17:26900733-26900976
chr17:26900753-26900955
chr17:26902141-26902348
chr17:26907376-26907404
chr17:26909745-26909966
chr17:26958650-26958696
chr17:26963132-26963182
chr17:26966579-26966660
chr17:26970120-26970329
chr17:26970120-26970244
chr17:27015707-27015857
chr17:27026223-27026273
chr17:27524739-27524817
chr17:27862597-27862776
chr17:27894379-27894429
chr17:28235810-28235825
chr17:28575991-28576186
chr17:28575991-28576181
chr17:28600434-28600497
chr17:28832114-28832129
chr17:28958755-28958997
chr17:28958755-28958913
chr17:28958755-28959117
chr17:28958755-28958945
chr17:29100377-29100515
chr17:29307341-29307555
chr17:29307596-29307863
chr17:29360942-29361430
chr17:29372428-29372567
chr17:29398930-29399067
chr17:29418043-29418136
chr17:29573364-29573441
chr17:29641323-29641411
chr17:29703021-29703179
chr17:30487026-30487326
chr17:30616497-30616586
chr17:30664940-30664977
chr17:30664940-30664973
chr17:30664940-30664980
chr17:30696611-30696764
chr17:30704934-30705012
chr17:30781786-30781895
chr17:31205318-31205653
chr17:31271896-31272023
chr17:33328110-33328425
chr17:33900896-33901028
chr17:34152367-34152467
chr17:34171465-34171501
chr17:34171465-34171495
chr17:34171465-34171522
chr17:34171481-34171522
chr17:34171538-34171558
chr17:34171538-34171603
chr17:34171538-34171609
chr17:34171538-34171570
chr17:34171538-34171579
chr17:34171538-34171600
chr17:34171538-34171585
chr17:34171553-34171585
chr17:34171553-34171558
chr17:34171553-34171579
chr17:34171553-34171570
chr17:34171553-34171609
chr17:34171553-34171600
chr17:34171553-34171603
chr17:34171559-34171585
chr17:34171559-34171600
chr17:34171559-34171603
chr17:34171559-34171579
chr17:34171559-34171570
chr17:34171559-34171609
chr17:34171580-34171627
chr17:34171580-34171603
chr17:34171580-34171633
chr17:34171580-34171609
chr17:34171580-34171600
chr17:34171580-34171585
chr17:34171586-34171627
chr17:34171586-34171633
chr17:34171586-34171600
chr17:34171586-34171609
chr17:34171586-34171603
chr17:34171610-34171633
chr17:34171610-34171627
chr17:34171637-34171753
chr17:34171637-34171732
chr17:34171637-34171749
chr17:34171637-34171711
chr17:34171637-34171747
chr17:34171643-34171732
chr17:34171643-34171747
chr17:34171643-34171749
chr17:34171643-34171753
chr17:34171643-34171711
chr17:34171655-34171749
chr17:34171655-34171711
chr17:34171655-34171732
chr17:34171655-34171753
chr17:34171655-34171747
chr17:34171682-34171747
chr17:34171682-34171749
chr17:34171682-34171753
chr17:34171682-34171711
chr17:34171682-34171732
chr17:34171694-34171749
chr17:34171694-34171747
chr17:34171694-34171753
chr17:34171694-34171711
chr17:34171694-34171732
chr17:34171709-34171711
chr17:34171709-34171747
chr17:34171709-34171732
chr17:34171709-34171749
chr17:34171709-34171753
chr17:34171730-34171749
chr17:34171730-34171732
chr17:34171730-34171756
chr17:34171730-34171774
chr17:34171730-34171753
chr17:34171730-34171747
chr17:34171754-34171774
chr17:34171754-34171786
chr17:34171754-34171756
chr17:34171754-34171780
chr17:34171778-34171780
chr17:34171778-34171786
chr17:34171781-34171786
chr17:34171781-34171843
chr17:34171781-34171822
chr17:34171787-34171822
chr17:34171787-34171843
chr17:34171787-34171864
chr17:34171793-34171822
chr17:34171793-34171843
chr17:34171793-34171864
chr17:34171799-34171864
chr17:34171799-34171822
chr17:34171799-34171843
chr17:34171802-34171864
chr17:34171802-34171822
chr17:34171802-34171843
chr17:34171820-34171843
chr17:34171820-34171822
chr17:34171820-34171864
chr17:34171844-34171909
chr17:34171844-34171864
chr17:34171865-34171921
chr17:34171865-34171909
chr17:34171885-34171909
chr17:34171885-34171921
chr17:34171898-34171909
chr17:34171898-34171921
chr17:34171910-34171921
chr17:34171922-34172042
chr17:34171922-34171990
chr17:34171940-34172042
chr17:34171940-34171990
chr17:34171946-34171990
chr17:34171970-34171990
chr17:34171973-34172042
chr17:34171973-34171990
chr17:34452991-34453142
chr17:34462531-34462598
chr17:34863230-34863420
chr17:34930925-34931167
chr17:34989098-34989417
chr17:34989098-34989301
chr17:34990196-34990364
chr17:35089446-35089751
chr17:35089624-35089751
chr17:35091367-35091470
chr17:35631513-35631581
chr17:35685778-35685925
chr17:35877331-35877712
chr17:35877331-35877683
chr17:35899139-35899211
chr17:36188323-36188581
chr17:36866307-36866431
chr17:36890288-36890506
chr17:36902721-36902733
chr17:36918504-36918550
chr17:36935888-36935973
chr17:36936105-36936185
chr17:37360339-37360438
chr17:37360339-37360440
chr17:37360339-37360435
chr17:37360679-37360687
chr17:37367235-37367452
chr17:37367523-37367568
chr17:37367657-37367668
chr17:37367657-37367714
chr17:37367657-37367713
chr17:37368592-37368649
chr17:37368592-37368871
chr17:37371366-37371407
chr17:37373337-37373412
chr17:37373377-37373426
chr17:37373377-37373412
chr17:37461068-37461311
chr17:37704038-37704083
chr17:37712393-37712440
chr17:37721013-37721167
chr17:37783270-37783717
chr17:37783559-37783717
chr17:37816053-37816297
chr17:37900371-37900460
chr17:38074032-38074117
chr17:38074438-38074495
chr17:38080331-38080478
chr17:38080331-38080473
chr17:38080331-38080470
chr17:38083682-38084067
chr17:38083682-38084154
chr17:38175777-38175853
chr17:38176533-38176606
chr17:38176533-38176735
chr17:38176533-38176603
chr17:38209726-38210021
chr17:38209726-38209932
chr17:38251984-38252340
chr17:38251984-38252410
chr17:38324582-38324670
chr17:38324582-38324796
chr17:38324582-38324596
chr17:38327458-38327796
chr17:38327458-38327940
chr17:38327820-38327940
chr17:38337551-38337707
chr17:38435645-38435856
chr17:38613492-38613555
chr17:38613609-38613787
chr17:38640151-38640272
chr17:38646133-38646273
chr17:38708926-38709047
chr17:38708926-38709021
chr17:38709270-38709366
chr17:38975019-38975120
chr17:38975072-38975120
chr17:38984309-38984548
chr17:39021165-39021214
chr17:39021165-39021210
chr17:39021310-39021397
chr17:39021310-39021392
chr17:39021314-39021397
chr17:39021314-39021392
chr17:39022872-39023114
chr17:39023189-39023191
chr17:39023189-39023222
chr17:39023189-39023208
chr17:39023224-39023304
chr17:39023228-39023304
chr17:39023273-39023304
chr17:39023295-39023304
chr17:39658626-39658849
chr17:39658626-39658792
chr17:39658626-39658831
chr17:39658942-39659064
chr17:39658942-39658983
chr17:39658966-39659064
chr17:39658966-39658983
chr17:39659795-39659977
chr17:39659795-39659935
chr17:39659795-39660107
chr17:39661308-39661409
chr17:39661329-39661409
chr17:39661329-39661421
chr17:39661329-39661403
chr17:39661440-39661475
chr17:39661440-39661567
chr17:39661440-39661558
chr17:39661440-39661455
chr17:39661440-39661591
chr17:39661440-39661579
chr17:39661440-39661487
chr17:39661440-39661448
chr17:39661449-39661591
chr17:39661449-39661475
chr17:39661449-39661579
chr17:39661449-39661455
chr17:39661449-39661567
chr17:39661449-39661558
chr17:39661449-39661487
chr17:39661461-39661579
chr17:39661461-39661558
chr17:39661461-39661487
chr17:39661461-39661475
chr17:39661461-39661567
chr17:39661461-39661591
chr17:39661592-39661603
chr17:39661623-39661658
chr17:39661628-39661658
chr17:39661643-39661658
chr17:39661652-39661658
chr17:39671828-39671944
chr17:39671828-39671940
chr17:39671828-39671890
chr17:39672414-39672517
chr17:39672414-39672538
chr17:39672414-39672514
chr17:39672482-39672514
chr17:39672482-39672517
chr17:39672482-39672538
chr17:39672704-39673068
chr17:39672704-39673129
chr17:39672704-39673116
chr17:39672704-39673114
chr17:39673060-39673068
chr17:39673060-39673114
chr17:39673376-39673409
chr17:39674464-39674749
chr17:39674464-39674713
chr17:39674464-39674820
chr17:39674464-39674709
chr17:39674464-39674835
chr17:39674582-39674709
chr17:39674672-39674709
chr17:39674672-39674820
chr17:39674672-39674713
chr17:39674672-39674749
chr17:39674672-39674835
chr17:39674857-39674859
chr17:39681095-39681151
chr17:39681095-39681208
chr17:39681095-39681159
chr17:39740060-39740064
chr17:39740509-39740565
chr17:39740509-39740538
chr17:39740536-39740565
chr17:39740536-39740538
chr17:39740536-39740654
chr17:39740536-39740665
chr17:39768509-39768520
chr17:39768509-39768538
chr17:39777323-39777417
chr17:39777914-39777961
chr17:39780406-39780458
chr17:39780417-39780458
chr17:39942858-39943338
chr17:39991836-39991934
chr17:39991836-39991894
chr17:40137607-40137925
chr17:40359568-40359746
chr17:40359568-40359744
chr17:40381512-40381551
chr17:40491336-40491427
chr17:40491336-40491423
chr17:40575664-40575760
chr17:40576909-40577080
chr17:40576965-40577080
chr17:40588284-40588410
chr17:40592902-40592990
chr17:40668790-40668967
chr17:40722115-40722190
chr17:40834011-40834013
chr17:40926262-40926345
chr17:40936850-40936934
chr17:40936850-40936861
chr17:40946793-40946876
chr17:40964277-40964374
chr17:41003218-41003420
chr17:41005289-41005381
chr17:41006293-41006320
chr17:41009364-41009584
chr17:41009364-41009611
chr17:41009364-41009587
chr17:41009364-41009600
chr17:41104495-41104685
chr17:41131932-41132292
chr17:41310993-41311085
chr17:41418546-41418827
chr17:41433760-41433915
chr17:41479952-41480074
chr17:41509792-41509914
chr17:41522028-41522276
chr17:41528265-41528431
chr17:41595200-41595430
chr17:41603025-41603485
chr17:41621530-41621709
chr17:42157466-42157558
chr17:42157469-42157558
chr17:42170710-42170853
chr17:42170710-42170826
chr17:42182283-42182399
chr17:42182283-42182463
chr17:42193142-42193363
chr17:42285987-42286037
chr17:42286229-42286372
chr17:42286229-42286369
chr17:42376778-42376908
chr17:42429769-42429939
chr17:42460861-42461314
chr17:42484585-42484634
chr17:42494917-42495044
chr17:42496643-42496679
chr17:42514823-42514838
chr17:42614123-42614232
chr17:42983729-42983818
chr17:43161012-43161123
chr17:43181375-43181592
chr17:43183056-43183313
chr17:43238624-43238756
chr17:43333879-43334053
chr17:43591931-43592020
chr17:43707851-43707972
chr17:44001081-44001284
chr17:44001725-44001844
chr17:44534073-44534090
chr17:45016912-45017185
chr17:45034134-45034447
chr17:45095562-45095831
chr17:45673104-45673222
chr17:45694605-45694782
chr17:45696644-45696738
chr17:45699134-45699336
chr17:45701163-45701432
chr17:45706894-45706952
chr17:45759742-45759911
chr17:45912123-45912306
chr17:46007100-46007139
chr17:46007108-46007139
chr17:46055870-46056092
chr17:46135862-46136352
chr17:46135948-46136352
chr17:46952492-46952743
chr17:47902868-47902904
chr17:47904062-47904161
chr17:48435708-48435901
chr17:48617403-48617498
chr17:48675430-48675483
chr17:48825701-48825777
chr17:48825701-48825819
chr17:48940293-48940461
chr17:48988974-48989141
chr17:48994508-48994572
chr17:48994511-48994572
chr17:48995408-48995557
chr17:49145293-49145373
chr17:52985200-52985420
chr17:53038494-53038673
chr17:53038494-53038687
chr17:53038599-53038673
chr17:53038599-53038687
chr17:53278949-53279073
chr17:53278968-53279073
chr17:53344137-53344216
chr17:53398022-53398371
chr17:53403130-53403351
chr17:53481816-53481908
chr17:53497727-53497894
chr17:53544506-53544689
chr17:54870046-54870269
chr17:54870064-54870269
chr17:54939708-54940194
chr17:54940006-54940194
chr17:54978775-54978935
chr17:55185184-55185196
chr17:55332223-55332401
chr17:55333045-55333342
chr17:55333045-55333340
chr17:55333162-55333342
chr17:55333162-55333340
chr17:55337343-55337415
chr17:55340849-55340930
chr17:55634351-55634492
chr17:55728011-55728034
chr17:55876887-55876951
chr17:55905062-55905180
chr17:55944984-55945053
chr17:56052131-56052261
chr17:56052131-56052221
chr17:56070912-56071009
chr17:56080955-56081423
chr17:56080955-56081362
chr17:56080955-56081079
chr17:56082759-56082978
chr17:56082759-56082961
chr17:56082775-56082961
chr17:56082775-56082978
chr17:56168107-56168234
chr17:56168282-56168439
chr17:56425036-56425212
chr17:56598363-56598534
chr17:56598363-56598521
chr17:56598363-56598456
chr17:56598475-56598521
chr17:56598475-56598534
chr17:56602429-56602578
chr17:56602506-56602578
chr17:56604072-56604198
chr17:56621930-56622032
chr17:56621937-56622032
chr17:57078771-57079102
chr17:57078771-57079075
chr17:57078771-57079116
chr17:57121035-57121229
chr17:57191315-57191444
chr17:57518826-57518997
chr17:57681190-57681407
chr17:57750309-57750320
chr17:57771094-57771367
chr17:57771390-57771650
chr17:57771679-57771984
chr17:58014939-58015135
chr17:58119922-58120180
chr17:58119922-58120106
chr17:58119922-58120143
chr17:58156368-58156833
chr17:58163293-58163411
chr17:58204128-58204226
chr17:58295502-58295741
chr17:58319560-58319716
chr17:58341621-58341710
chr17:59147366-59147484
chr17:59148201-59148243
chr17:59475322-59475534
chr17:59475322-59475769
chr17:59475322-59475771
chr17:59475373-59475534
chr17:59475373-59475769
chr17:59475373-59475771
chr17:59476398-59476706
chr17:59476600-59476706
chr17:59480183-59480242
chr17:59480183-59480289
chr17:59961932-59962023
chr17:61127084-61127148
chr17:61502973-61503453
chr17:61851357-61851451
chr17:61900025-61900122
chr17:62235608-62235846
chr17:62266683-62266849
chr17:62477387-62477563
chr17:62479507-62479623
chr17:62483015-62483185
chr17:62496793-62497000
chr17:62513837-62514181
chr17:62539062-62539174
chr17:62540686-62540772
chr17:62540686-62540841
chr17:62746523-62746841
chr17:62746523-62746919
chr17:62747357-62747719
chr17:62747357-62747445
chr17:62773841-62774195
chr17:62774127-62774195
chr17:62926032-62926468
chr17:62969350-62969470
chr17:62969350-62969581
chr17:63162782-63162905
chr17:63162989-63163157
chr17:63176114-63176608
chr17:63215943-63216001
chr17:63215943-63216004
chr17:63215943-63216031
chr17:63215943-63216028
chr17:63215943-63216007
chr17:63215943-63216037
chr17:63215949-63216001
chr17:63215949-63216004
chr17:63215949-63216007
chr17:63215949-63216028
chr17:63215949-63216031
chr17:63215949-63216037
chr17:63215967-63216037
chr17:63215967-63216001
chr17:63215967-63216031
chr17:63215967-63216007
chr17:63215967-63216028
chr17:63215967-63216004
chr17:63216035-63216037
chr17:63216064-63216101
chr17:63216064-63216092
chr17:63216064-63216119
chr17:63216064-63216125
chr17:63216064-63216084
chr17:63216079-63216119
chr17:63216079-63216125
chr17:63216079-63216101
chr17:63216079-63216092
chr17:63216079-63216084
chr17:63216126-63216131
chr17:63216126-63216158
chr17:63216126-63216164
chr17:63216141-63216164
chr17:63216141-63216158
chr17:63216147-63216158
chr17:63216147-63216164
chr17:63216156-63216158
chr17:63216156-63216164
chr17:63700102-63700312
chr17:64039214-64039368
chr17:64883577-64883685
chr17:64888799-64888902
chr17:65181128-65181261
chr17:65334529-65334742
chr17:65335400-65335791
chr17:65335522-65335791
chr17:65437482-65437784
chr17:65440368-65440470
chr17:65639707-65639908
chr17:65942166-65942441
chr17:66097853-66098100
chr17:66097853-66098197
chr17:66157578-66157840
chr17:66177692-66177813
chr17:66337416-66337477
chr17:66423777-66423909
chr17:66436842-66436965
chr17:66536771-66536864
chr17:66539429-66539862
chr17:66539429-66539858
chr17:66865813-66865937
chr17:66873714-66873820
chr17:66873714-66873902
chr17:66873714-66873922
chr17:66873852-66873902
chr17:66873852-66873922
chr17:66880839-66881003
chr17:66885371-66885567
chr17:66948560-66948603
chr17:67019053-67019159
chr17:67057737-67058058
chr17:67058150-67058277
chr17:67063564-67063669
chr17:67130984-67131338
chr17:67284656-67284839
chr17:68516782-68516878
chr17:70416841-70417207
chr17:70819421-70819594
chr17:71281644-71282093
chr17:71281644-71281912
chr17:71281931-71282093
chr17:72760653-72760785
chr17:72770005-72770181
chr17:72772410-72772716
chr17:73035892-73036243
chr17:73036283-73036297
chr17:73056064-73056316
chr17:73100117-73100275
chr17:73126540-73126737
chr17:73126540-73126732
chr17:73519334-73519449
chr17:73519334-73519571
chr17:73547251-73547485
chr17:73624734-73624842
chr17:73624734-73624905
chr17:73629539-73630018
chr17:73665656-73665748
chr17:73733288-73733302
chr17:73747225-73747319
chr17:73774066-73774545
chr17:73939578-73939639
chr17:74018490-74018619
chr17:74018490-74018616
chr17:74071211-74071332
chr17:74078888-74079352
chr17:74184343-74184560
chr17:74288315-74288397
chr17:74368085-74368190
chr17:74388027-74388063
chr17:74533726-74534027
chr17:74539557-74539572
chr17:74542098-74542213
chr17:74542098-74542225
chr17:74543876-74543962
chr17:74543876-74544117
chr17:74543876-74544137
chr17:74543917-74544117
chr17:74543917-74543962
chr17:74543917-74544137
chr17:74543919-74544137
chr17:74543919-74544117
chr17:74543919-74543962
chr17:74543921-74543962
chr17:74543921-74544137
chr17:74543921-74544117
chr17:74543929-74544137
chr17:74543929-74543962
chr17:74543929-74544117
chr17:74543939-74544117
chr17:74543939-74544137
chr17:74543939-74543962
chr17:74547038-74547245
chr17:74547711-74547797
chr17:74566869-74567005
chr17:74575879-74575951
chr17:74730761-74730931
chr17:74740657-74740719
chr17:74740657-74740748
chr17:74953612-74953739
chr17:74986799-74986958
chr17:75206972-75207207
chr17:75209372-75209574
chr17:75211875-75211887
chr17:75211901-75211939
chr17:75211914-75211939
chr17:75211927-75211939
chr17:75211940-75212040
chr17:75211940-75212017
chr17:75211940-75212004
chr17:75211940-75211991
chr17:75211979-75212040
chr17:75211979-75211991
chr17:75211979-75212017
chr17:75211979-75212004
chr17:75211992-75212040
chr17:75211992-75212017
chr17:75211992-75212004
chr17:75212041-75212053
chr17:75212041-75212092
chr17:75212077-75212092
chr17:75212077-75212118
chr17:75212080-75212092
chr17:75212080-75212118
chr17:75212093-75212144
chr17:75212093-75212118
chr17:75212106-75212144
chr17:75212106-75212118
chr17:75212132-75212183
chr17:75212132-75212144
chr17:75212158-75212183
chr17:75212158-75212222
chr17:75212158-75212209
chr17:75212158-75212196
chr17:75212184-75212222
chr17:75212184-75212209
chr17:75212184-75212196
chr17:75212197-75212248
chr17:75212197-75212209
chr17:75212197-75212222
chr17:75212210-75212248
chr17:75212210-75212222
chr17:75212223-75212248
chr17:75212223-75212287
chr17:75212223-75212274
chr17:75212236-75212287
chr17:75212236-75212248
chr17:75212236-75212274
chr17:75212262-75212300
chr17:75212262-75212326
chr17:75212262-75212287
chr17:75212262-75212313
chr17:75212262-75212274
chr17:75212288-75212300
chr17:75212288-75212313
chr17:75212288-75212326
chr17:75212301-75212326
chr17:75212301-75212313
chr17:75212327-75212378
chr17:75212327-75212430
chr17:75212340-75212378
chr17:75212340-75212430
chr17:75212353-75212378
chr17:75212353-75212430
chr17:75212366-75212378
chr17:75212366-75212430
chr17:75212392-75212430
chr17:75212405-75212430
chr17:75262285-75262327
chr17:75495123-75495476
chr17:75526684-75527021
chr17:75544053-75544240
chr17:75557027-75557342
chr17:75557027-75557313
chr17:75557027-75557340
chr17:75557027-75557350
chr17:75557217-75557366
chr17:75557217-75557340
chr17:75557217-75557350
chr17:75557217-75557324
chr17:75557217-75557342
chr17:75557217-75557313
chr17:75557420-75557483
chr17:75557420-75557472
chr17:75557420-75557525
chr17:75557447-75557472
chr17:75557447-75557483
chr17:75557447-75557525
chr17:75557526-75557578
chr17:75557526-75557552
chr17:75557526-75557631
chr17:75557537-75557578
chr17:75557537-75557631
chr17:75557537-75557552
chr17:75557632-75557642
chr17:75557738-75557801
chr17:75557855-75557896
chr17:75557950-75558013
chr17:75557950-75558108
chr17:75557950-75558161
chr17:75557950-75558082
chr17:75557950-75558002
chr17:75558189-75558267
chr17:75558189-75558251
chr17:75558189-75558206
chr17:75558215-75558251
chr17:75558215-75558267
chr17:75558226-75558267
chr17:75558226-75558251
chr17:75558321-75558410
chr17:75558348-75558410
chr17:75558366-75558410
chr17:75558480-75558688
chr17:75558517-75558688
chr17:75558729-75558877
chr17:75558848-75558877
chr17:75720451-75720592
chr17:75794802-75794868
chr17:75795180-75795350
chr17:76073242-76073415
chr17:76353224-76353479
chr17:76358754-76359017
chr17:76399771-76400094
chr17:76413183-76413416
chr17:76416295-76416404
chr17:76614231-76614290
chr17:76644862-76644957
chr17:76783604-76783747
chr17:76783604-76783740
chr17:76784601-76784792
chr17:76784705-76784792
chr17:76794638-76794639
chr17:76978791-76978866
chr17:77020944-77021327
chr17:77083390-77083447
chr17:77793307-77793467
chr17:77824744-77824932
chr17:78093230-78093610
chr17:78180697-78180853
chr17:78344005-78344187
chr17:78393822-78394041
chr17:78395935-78396077
chr17:78396262-78396338
chr17:78410121-78410168
chr17:78805561-78805600
chr17:78992246-78992619
chr17:78992246-78992389
chr17:79004514-79004588
chr17:79060734-79061046
chr17:79211802-79211959
chr17:79213572-79213743
chr17:79219782-79219969
chr17:79219782-79220040
chr17:79219782-79220044
chr17:79358746-79358974
chr17:79398874-79399160
chr17:79398874-79399204
chr17:79398874-79398941
chr17:79398874-79399164
chr17:79398886-79399164
chr17:79398886-79399160
chr17:79398886-79399204
chr17:79398886-79398941
chr17:79398967-79399160
chr17:79398967-79399164
chr17:79398967-79399204
chr17:79399236-79399263
chr17:79478210-79478264
chr17:79478210-79478337
chr17:79478283-79478337
chr17:79478395-79478652
chr17:79478395-79478456
chr17:79478395-79478463
chr17:79494083-79494185
chr17:79498518-79498610
chr17:79498518-79498724
chr17:79498518-79498643
chr17:79498731-79498736
chr17:79498731-79498766
chr17:79498752-79498874
chr17:79498752-79498805
chr17:79498752-79498766
chr17:79498752-79498814
chr17:79498752-79498856
chr17:79498797-79498805
chr17:79498797-79498874
chr17:79498797-79498856
chr17:79498797-79498814
chr17:79498884-79498928
chr17:79498884-79498985
chr17:79498884-79499003
chr17:79498884-79498898
chr17:79498887-79498898
chr17:79498887-79499003
chr17:79498887-79498928
chr17:79498887-79498985
chr17:79499070-79499102
chr17:79499088-79499102
chr17:79499109-79499171
chr17:79499109-79499147
chr17:79499109-79499177
chr17:79499109-79499162
chr17:79499115-79499147
chr17:79499115-79499177
chr17:79499115-79499162
chr17:79499115-79499171
chr17:79499130-79499177
chr17:79499130-79499147
chr17:79499130-79499162
chr17:79499130-79499171
chr17:79499139-79499147
chr17:79499139-79499162
chr17:79499139-79499177
chr17:79499139-79499171
chr17:79499145-79499147
chr17:79499145-79499171
chr17:79499145-79499177
chr17:79499145-79499162
chr17:79499163-79499171
chr17:79499163-79499177
chr17:79499229-79499306
chr17:79499229-79499273
chr17:79499259-79499273
chr17:79499259-79499306
chr17:79499262-79499273
chr17:79499262-79499306
chr17:79499286-79499306
chr17:79499337-79499510
chr17:79499337-79499474
chr17:79499343-79499510
chr17:79499343-79499474
chr17:79499394-79499474
chr17:79499394-79499510
chr17:79555959-79556145
chr17:79612285-79612661
chr17:79612285-79612655
chr17:79617734-79617980
chr17:79668654-79668747
chr17:79994023-79994156
chr17:79994290-79994343
chr17:79994290-79994313
chr17:79994914-79994964
chr17:79995039-79995417
chr17:80109432-80109649
chr17:80148310-80148391
chr17:80232768-80232949
chr17:80383126-80383583
chr17:80583463-80583638
chr17:80583468-80583638
chr17:80613291-80613543
chr17:80613405-80613543
chr17:80614369-80614618
chr17:80614754-80614793
chr17:80811657-80811698
chr17:80834657-80834857
chr17:80864866-80865006
chr17:80898972-80899162
chr17:80900277-80900558
chr17:80988634-80988778
chr17:81017561-81017665
chr17:81018032-81018152
chr17:81190065-81190159
chr18:307412-307477
chr18:318145-318612
chr18:318277-318612
chr18:318304-318612
chr18:366922-367036
chr18:373295-373350
chr18:373295-373519
chr18:377736-377866
chr18:379706-379973
chr18:381030-381116
chr18:386872-386997
chr18:400084-400215
chr18:400089-400215
chr18:616660-616761
chr18:616660-616764
chr18:624520-624746
chr18:629986-630475
chr18:630268-630475
chr18:635608-635655
chr18:646039-646197
chr18:648702-648799
chr18:666923-667012
chr18:666977-667012
chr18:667061-667147
chr18:667061-667135
chr18:667160-667255
chr18:667160-667228
chr18:667184-667255
chr18:667184-667228
chr18:667285-667413
chr18:667318-667413
chr18:905083-905497
chr18:2540666-2540860
chr18:2760431-2760467
chr18:3012151-3012490
chr18:3188746-3188863
chr18:3188746-3188881
chr18:3188882-3188885
chr18:3188882-3188903
chr18:3188882-3189184
chr18:3188918-3189184
chr18:3253215-3253613
chr18:3253215-3253426
chr18:3253215-3253421
chr18:3253882-3254048
chr18:3253882-3253950
chr18:3253882-3254059
chr18:3261270-3261328
chr18:3261608-3262082
chr18:3597174-3597343
chr18:3597214-3597343
chr18:5239113-5239476
chr18:5239113-5239195
chr18:5240647-5240958
chr18:5240647-5240818
chr18:5240647-5240963
chr18:5433975-5434120
chr18:5433975-5434139
chr18:5560494-5560531
chr18:5957442-5957562
chr18:6462322-6462591
chr18:6558577-6558668
chr18:6568532-6568763
chr18:7544210-7544352
chr18:7755762-7755918
chr18:8625799-8625992
chr18:8779031-8779108
chr18:8779034-8779108
chr18:8824291-8824356
chr18:8824291-8824533
chr18:8950903-8951025
chr18:8971356-8971449
chr18:9341113-9341273
chr18:9594085-9594232
chr18:9927093-9927251
chr18:10007257-10007417
chr18:11946585-11946732
chr18:12030904-12030991
chr18:12198516-12198669
chr18:12351084-12351210
chr18:12686274-12686449
chr18:12686274-12686751
chr18:12821335-12821424
chr18:13006176-13006196
chr18:14101139-14101374
chr18:15081446-15081602
chr18:15083916-15084021
chr18:15194321-15194362
chr18:15196058-15196190
chr18:18960471-18960636
chr18:19261722-19262158
chr18:19314235-19314603
chr18:20269139-20269235
chr18:20464939-20465036
chr18:20877562-20877742
chr18:21023487-21023535
chr18:21095457-21095639
chr18:21401871-21402005
chr18:21401875-21402005
chr18:21543972-21544154
chr18:21596551-21596704
chr18:21602505-21602554
chr18:21602505-21602811
chr18:21696206-21696316
chr18:21739577-21740033
chr18:21739577-21739792
chr18:22173582-22173755
chr18:22254239-22254423
chr18:22272528-22272604
chr18:22272528-22272634
chr18:22274040-22274106
chr18:22274220-22274330
chr18:22274220-22274491
chr18:22274886-22274963
chr18:22346445-22346698
chr18:22513412-22513611
chr18:22515946-22516079
chr18:22834108-22834204
chr18:22834477-22834632
chr18:23638383-23638542
chr18:24237324-24237447
chr18:24558620-24558670
chr18:25515194-25515291
chr18:25734434-25734501
chr18:25757079-25757320
chr18:25757079-25757319
chr18:26609405-26609454
chr18:26665300-26665408
chr18:26848709-26848739
chr18:26851426-26851587
chr18:26864614-26864659
chr18:28576743-28576850
chr18:28927697-28927783
chr18:28933863-28934028
chr18:29039894-29039979
chr18:29077192-29077334
chr18:29471662-29471682
chr18:29849654-29849999
chr18:30000778-30000918
chr18:30274341-30274551
chr18:32236205-32236369
chr18:32406934-32407064
chr18:32470566-32470630
chr18:32472134-32472414
chr18:32842818-32843204
chr18:32850570-32850765
chr18:32850570-32851011
chr18:32886564-32886987
chr18:32906761-32907027
chr18:33207395-33207448
chr18:33284089-33284098
chr18:33606736-33606757
chr18:33803814-33803978
chr18:33845262-33845421
chr18:34188691-34188711
chr18:34229279-34229368
chr18:34232533-34232892
chr18:34233305-34233379
chr18:34287701-34287833
chr18:34811623-34811775
chr18:34823717-34823961
chr18:34826853-34827233
chr18:37445733-37446001
chr18:37447093-37447338
chr18:39009383-39009516
chr18:39017335-39017405
chr18:39047580-39047744
chr18:39057597-39057741
chr18:39067812-39067933
chr18:39093339-39093766
chr18:39164399-39164450
chr18:39165666-39165791
chr18:39182208-39182343
chr18:39564909-39565071
chr18:39869452-39869559
chr18:39915049-39915262
chr18:41629683-41629845
chr18:41963265-41963694
chr18:42241689-42242173
chr18:42241689-42241797
chr18:42947322-42947371
chr18:43665774-43665896
chr18:43995102-43995184
chr18:44580770-44580821
chr18:44617545-44617745
chr18:44623676-44623775
chr18:44625850-44625942
chr18:44637941-44638157
chr18:45314927-45315084
chr18:45375147-45375351
chr18:45415392-45415462
chr18:45522487-45522940
chr18:45696694-45696779
chr18:45704287-45704333
chr18:45707652-45707803
chr18:45708493-45708795
chr18:46009462-46009566
chr18:46361063-46361370
chr18:46387588-46387888
chr18:47004023-47004204
chr18:47340126-47340432
chr18:47799494-47799796
chr18:48515009-48515182
chr18:48571257-48571421
chr18:48603604-48603789
chr18:48603677-48603789
chr18:51269755-51269798
chr18:51714084-51714333
chr18:51714084-51714207
chr18:51714208-51714333
chr18:51714208-51714224
chr18:51801209-51801398
chr18:54272413-54272615
chr18:54281067-54281228
chr18:54367022-54367143
chr18:54713027-54713078
chr18:55431011-55431105
chr18:55448059-55448188
chr18:56393502-56393565
chr18:56401683-56401798
chr18:56405000-56405158
chr18:56599619-56599760
chr18:56621458-56621566
chr18:56651284-56651724
chr18:56651309-56651724
chr18:56651639-56651724
chr18:56815411-56815463
chr18:56822564-56822613
chr18:56822922-56823039
chr18:56822922-56822982
chr18:56940445-56940464
chr18:56970193-56970289
chr18:57000371-57000476
chr18:57000371-57000492
chr18:57048188-57048235
chr18:57048378-57048467
chr18:58915003-58915135
chr18:59577528-59577657
chr18:59834260-59834288
chr18:59899758-59899833
chr18:59899810-59899833
chr18:59921925-59922046
chr18:60248377-60248420
chr18:60248382-60248420
chr18:61635221-61635507
chr18:61636557-61636596
chr18:64176182-64176435
chr18:64176182-64176483
chr18:64345806-64345927
chr18:66346035-66346133
chr18:66357185-66357218
chr18:66564815-66564919
chr18:66818117-66818215
chr18:66912373-66912786
chr18:66912695-66912786
chr18:67424998-67425109
chr18:67424998-67425124
chr18:67829696-67829747
chr18:67879778-67879957
chr18:67957008-67957103
chr18:68007036-68007415
chr18:70415498-70415544
chr18:70415498-70415577
chr18:70520476-70520503
chr18:72168447-72168473
chr18:72920375-72920529
chr18:74223655-74223688
chr18:74528060-74528127
chr18:74679400-74679634
chr18:74775487-74775570
chr18:74962804-74962864
chr18:75125798-75125834
chr18:75126058-75126098
chr18:76737808-76737932
chr18:76738463-76738738
chr18:77436201-77436689
chr18:77663569-77663713
chr18:77669716-77669728
chr18:77675387-77675694
chr18:77676224-77676479
chr18:77676280-77676479
chr18:77679916-77680176
chr18:77679916-77680062
chr18:77680216-77680290
chr18:77695320-77695767
chr18:77840223-77840399
chr18:77935450-77935534
chr19:199175-199223
chr19:199175-199272
chr19:199370-199563
chr19:199661-199758
chr19:199661-199807
chr19:199710-199807
chr19:199710-199758
chr19:199808-200001
chr19:199856-200001
chr19:199953-200001
chr19:221141-221205
chr19:292121-292296
chr19:302739-303188
chr19:302865-303188
chr19:303312-303635
chr19:328488-328583
chr19:340514-340607
chr19:434293-434295
chr19:567456-567624
chr19:567456-567648
chr19:582518-582582
chr19:582518-582578
chr19:648886-649052
chr19:651692-651915
chr19:651692-651822
chr19:651692-651784
chr19:667212-667310
chr19:667243-667310
chr19:682261-682361
chr19:747542-747854
chr19:784815-784970
chr19:855176-855433
chr19:877826-877855
chr19:877882-877954
chr19:877912-877954
chr19:878179-878208
chr19:878179-878332
chr19:878179-878341
chr19:878401-878654
chr19:878401-878592
chr19:878401-878601
chr19:878401-878663
chr19:878475-878654
chr19:878475-878592
chr19:878475-878601
chr19:878475-878663
chr19:878711-878742
chr19:878776-879200
chr19:878891-879200
chr19:879210-879344
chr19:879210-879424
chr19:879210-879512
chr19:879257-879424
chr19:879257-879344
chr19:879257-879512
chr19:879298-879344
chr19:879298-879512
chr19:879298-879424
chr19:879537-879857
chr19:879593-879857
chr19:879689-879857
chr19:879737-879857
chr19:885485-885599
chr19:1008176-1008290
chr19:1010990-1011194
chr19:1041226-1041262
chr19:1056885-1057178
chr19:1058142-1058268
chr19:1058142-1058156
chr19:1059005-1059084
chr19:1059005-1059079
chr19:1061861-1061887
chr19:1061861-1061901
chr19:1105129-1105279
chr19:1105129-1105273
chr19:1106523-1106739
chr19:1106572-1106739
chr19:1271328-1271400
chr19:1376057-1376234
chr19:1376144-1376234
chr19:1423419-1423454
chr19:1486544-1486948
chr19:1508893-1508907
chr19:1511035-1511159
chr19:1578338-1578533
chr19:1858421-1858567
chr19:1981716-1981795
chr19:2130393-2130510
chr19:2271852-2271953
chr19:2271852-2272004
chr19:2271852-2271970
chr19:2339064-2339207
chr19:2339064-2339443
chr19:2427583-2427991
chr19:2476534-2476626
chr19:2514131-2514167
chr19:2607773-2608013
chr19:2719050-2719180
chr19:2820091-2820122
chr19:2915145-2915220
chr19:3053334-3053543
chr19:3053347-3053543
chr19:3053593-3053657
chr19:3053593-3053601
chr19:3053690-3053772
chr19:3053797-3054041
chr19:3053797-3054038
chr19:3053797-3054035
chr19:3053866-3054038
chr19:3053866-3054041
chr19:3053866-3054035
chr19:3054021-3054041
chr19:3054021-3054035
chr19:3119252-3119357
chr19:3119252-3119299
chr19:3119252-3119302
chr19:3121077-3121230
chr19:3121077-3121171
chr19:3121275-3121282
chr19:3121343-3121574
chr19:3121394-3121574
chr19:3122794-3122808
chr19:3124310-3124406
chr19:3124596-3124863
chr19:3125409-3125465
chr19:3481527-3481622
chr19:3536262-3536446
chr19:3536881-3536977
chr19:3538330-3538708
chr19:3538539-3538754
chr19:3538539-3538708
chr19:3591855-3592015
chr19:3661371-3661524
chr19:3663552-3663872
chr19:3663686-3663872
chr19:3771537-3771749
chr19:3972931-3972938
chr19:3977327-3977347
chr19:3977429-3977765
chr19:3977875-3977981
chr19:3982675-3982760
chr19:4035684-4035847
chr19:4035684-4035892
chr19:4035930-4035958
chr19:4035959-4036049
chr19:4035959-4036037
chr19:4035959-4036136
chr19:4036007-4036136
chr19:4036007-4036049
chr19:4036007-4036037
chr19:4036170-4036198
chr19:4036170-4036231
chr19:4036170-4036248
chr19:4036170-4036254
chr19:4036197-4036248
chr19:4036197-4036231
chr19:4036197-4036254
chr19:4036197-4036198
chr19:4036222-4036254
chr19:4036222-4036248
chr19:4036222-4036231
chr19:4036226-4036231
chr19:4036226-4036254
chr19:4036226-4036248
chr19:4036290-4036354
chr19:4036290-4036389
chr19:4036294-4036354
chr19:4036294-4036389
chr19:4036405-4036682
chr19:4036405-4036738
chr19:4036405-4036699
chr19:4036413-4036682
chr19:4036413-4036738
chr19:4036413-4036699
chr19:4036465-4036699
chr19:4036465-4036738
chr19:4036465-4036682
chr19:4036473-4036699
chr19:4036473-4036682
chr19:4036473-4036738
chr19:4036544-4036699
chr19:4036544-4036738
chr19:4036544-4036682
chr19:4036546-4036682
chr19:4036546-4036738
chr19:4036546-4036699
chr19:4036706-4036738
chr19:4036778-4036807
chr19:4036778-4036830
chr19:4036778-4036834
chr19:4036784-4036807
chr19:4036784-4036834
chr19:4036784-4036830
chr19:4207105-4207131
chr19:4503687-4503790
chr19:4511746-4511918
chr19:4511746-4511929
chr19:4511746-4511902
chr19:4511746-4511908
chr19:4512299-4512647
chr19:4512299-4512631
chr19:4512299-4512633
chr19:4512358-4512647
chr19:4512358-4512631
chr19:4512358-4512633
chr19:4512404-4512631
chr19:4512404-4512633
chr19:4512404-4512647
chr19:4518234-4518301
chr19:4770097-4770233
chr19:5019487-5019506
chr19:5019774-5019968
chr19:5144478-5144498
chr19:5675837-5675992
chr19:5675900-5675992
chr19:5690042-5690106
chr19:5704120-5704229
chr19:5711432-5711916
chr19:5843487-5843539
chr19:5843615-5843745
chr19:5843620-5843745
chr19:5851401-5851606
chr19:5852671-5852767
chr19:5857621-5857749
chr19:5857625-5857749
chr19:5914966-5915076
chr19:5914966-5915106
chr19:5914966-5915157
chr19:6095487-6095580
chr19:6150148-6150282
chr19:6353367-6353639
chr19:6441845-6442170
chr19:6441845-6442108
chr19:6441990-6442108
chr19:6494596-6494720
chr19:6682208-6682240
chr19:6714354-6714457
chr19:6714354-6714412
chr19:6731000-6731065
chr19:6744563-6744630
chr19:6744673-6744738
chr19:6744673-6744681
chr19:6744673-6744711
chr19:6744673-6744722
chr19:6745610-6745737
chr19:6745646-6745737
chr19:6751233-6751707
chr19:6754066-6754174
chr19:6897160-6897558
chr19:7455462-7455606
chr19:7515230-7515263
chr19:7515298-7515453
chr19:7515298-7515364
chr19:7515378-7515453
chr19:7515518-7515641
chr19:7515527-7515641
chr19:7555854-7556026
chr19:7555854-7556008
chr19:7621852-7622170
chr19:7628566-7628659
chr19:7686834-7686918
chr19:7907112-7907251
chr19:7935592-7935596
chr19:7935678-7935811
chr19:7975767-7975778
chr19:7978544-7978869
chr19:7998001-7998085
chr19:8073496-8073760
chr19:8550751-8550832
chr19:8550875-8550998
chr19:8550875-8550974
chr19:8550875-8550932
chr19:8551038-8551052
chr19:8551038-8551101
chr19:8551053-8551289
chr19:8551053-8551101
chr19:8551077-8551101
chr19:8660657-8660791
chr19:8660663-8660787
chr19:8660663-8660791
chr19:8850337-8850364
chr19:9018462-9018561
chr19:9018462-9018480
chr19:9018462-9018586
chr19:9043125-9043190
chr19:9104671-9104784
chr19:9169097-9169144
chr19:9262964-9263080
chr19:9454266-9454460
chr19:9646029-9646196
chr19:9721219-9721652
chr19:9862981-9863052
chr19:9867037-9867044
chr19:9867041-9867044
chr19:9959771-9959979
chr19:10080553-10080588
chr19:10226164-10226261
chr19:10226164-10226244
chr19:10229743-10229931
chr19:10361612-10361735
chr19:10362426-10362685
chr19:10464490-10464605
chr19:10506172-10506372
chr19:10676391-10676466
chr19:10777168-10777325
chr19:11276242-11276372
chr19:11314392-11314541
chr19:11326789-11326926
chr19:11326813-11326926
chr19:11362551-11362575
chr19:11455129-11455431
chr19:11455856-11456041
chr19:11455856-11456091
chr19:11455856-11455966
chr19:11455928-11456041
chr19:11455931-11456041
chr19:11455931-11456091
chr19:11455931-11456057
chr19:11455931-11455966
chr19:11456216-11456304
chr19:11456235-11456304
chr19:11456884-11457300
chr19:11457010-11457310
chr19:11457010-11457300
chr19:11457507-11457636
chr19:11482364-11482550
chr19:11493523-11493701
chr19:11560379-11560500
chr19:11583489-11583497
chr19:11689295-11689579
chr19:11943675-11943909
chr19:11943675-11943861
chr19:12022820-12023242
chr19:12024033-12024205
chr19:12061098-12061434
chr19:12187287-12187313
chr19:12187386-12187881
chr19:12187386-12187780
chr19:12188218-12188452
chr19:12188218-12188471
chr19:12188245-12188471
chr19:12188245-12188452
chr19:12246590-12246719
chr19:12249135-12249222
chr19:12298551-12298578
chr19:12358322-12358633
chr19:12687522-12687971
chr19:12779311-12779431
chr19:12779311-12779425
chr19:12783297-12783585
chr19:12783297-12783394
chr19:12783832-12783930
chr19:12783832-12783898
chr19:12783838-12783898
chr19:12786323-12786458
chr19:12786632-12786763
chr19:12811420-12811636
chr19:12862485-12862653
chr19:12902483-12902520
chr19:12902483-12902968
chr19:12902546-12902968
chr19:12903722-12903790
chr19:12903778-12903790
chr19:12907821-12907836
chr19:12907825-12907836
chr19:12939683-12939810
chr19:12940629-12940811
chr19:12940629-12940717
chr19:12940629-12940782
chr19:12940629-12940799
chr19:12941250-12941588
chr19:12941250-12941580
chr19:12941426-12941580
chr19:12941426-12941588
chr19:12943369-12943776
chr19:12966539-12966581
chr19:13011048-13011132
chr19:13054531-13054599
chr19:13054531-13054662
chr19:13054617-13054662
chr19:13075359-13075377
chr19:13135910-13136366
chr19:13135910-13136182
chr19:13228808-13228945
chr19:13250811-13250996
chr19:13377998-13378009
chr19:13872104-13872382
chr19:14030612-14030752
chr19:14380133-14380245
chr19:14638310-14638664
chr19:14638311-14638664
chr19:14638499-14638664
chr19:14677573-14677694
chr19:14911068-14911256
chr19:14911345-14911576
chr19:14939169-14939397
chr19:14939169-14939403
chr19:14943959-14944123
chr19:15348202-15348377
chr19:15382133-15382203
chr19:15383330-15383411
chr19:15553487-15553559
chr19:16180267-16180377
chr19:16243026-16243393
chr19:16484726-16484773
chr19:17012006-17012114
chr19:17012006-17012107
chr19:17012006-17012117
chr19:17023581-17023731
chr19:17061339-17061431
chr19:17137054-17137478
chr19:17313651-17313757
chr19:17325269-17325425
chr19:17325511-17325763
chr19:17325534-17325763
chr19:17325538-17325763
chr19:17379611-17379727
chr19:17561774-17561776
chr19:17561926-17562043
chr19:17579020-17579355
chr19:17579044-17579355
chr19:17580546-17580896
chr19:17599840-17599926
chr19:17599840-17599904
chr19:17628607-17628659
chr19:17628607-17628639
chr19:17682679-17682800
chr19:17712317-17712400
chr19:17889535-17889693
chr19:17971502-17971745
chr19:18093377-18093385
chr19:18141452-18141638
chr19:18142297-18142380
chr19:18221462-18221551
chr19:18232917-18232937
chr19:18279540-18279592
chr19:18364706-18364782
chr19:18391266-18391517
chr19:18391266-18391591
chr19:18391625-18391736
chr19:18391835-18392061
chr19:18391835-18392110
chr19:18391908-18392110
chr19:18391908-18392061
chr19:18562665-18562922
chr19:18685913-18685951
chr19:19102149-19102551
chr19:19102149-19102349
chr19:19104086-19104310
chr19:19104086-19104313
chr19:19104447-19104608
chr19:19104457-19104608
chr19:19165504-19165714
chr19:19312458-19312856
chr19:19312458-19312850
chr19:19312812-19312856
chr19:19312812-19312834
chr19:19312812-19312848
chr19:19570006-19570060
chr19:19584842-19584976
chr19:19642244-19642690
chr19:19642834-19643322
chr19:19646595-19646683
chr19:19773156-19773308
chr19:20718856-20718956
chr19:20718856-20718939
chr19:20718936-20718939
chr19:20718936-20718956
chr19:20727425-20727859
chr19:20727425-20727878
chr19:20806959-20807143
chr19:20806959-20807300
chr19:20806959-20807281
chr19:20807366-20807825
chr19:20807385-20807825
chr19:20989230-20989282
chr19:21344349-21344440
chr19:21475574-21475914
chr19:21475999-21476239
chr19:21476492-21476707
chr19:21476576-21476707
chr19:21476634-21476707
chr19:21566688-21566895
chr19:21566688-21567063
chr19:21606813-21607109
chr19:21607426-21607512
chr19:21607437-21607512
chr19:21608321-21608685
chr19:21608506-21608685
chr19:21646206-21646645
chr19:21720480-21720930
chr19:21720496-21720930
chr19:22043055-22043151
chr19:22065867-22066189
chr19:22107874-22107997
chr19:22575142-22575561
chr19:22655199-22655282
chr19:23158657-23158898
chr19:23452622-23452692
chr19:23505639-23505794
chr19:23506261-23506514
chr19:23527674-23527948
chr19:23541532-23542025
chr19:23542303-23542551
chr19:23542303-23542533
chr19:23542488-23542533
chr19:23542488-23542551
chr19:23543140-23543356
chr19:23543140-23543466
chr19:23543140-23543445
chr19:23543140-23543289
chr19:23543140-23543477
chr19:23543251-23543289
chr19:23543251-23543466
chr19:23543251-23543356
chr19:23543251-23543477
chr19:23543251-23543445
chr19:23543782-23543886
chr19:23835948-23836158
chr19:23836243-23836719
chr19:23840862-23840996
chr19:23841405-23841474
chr19:23962735-23962848
chr19:24009951-24010096
chr19:24309521-24309770
chr19:24310107-24310444
chr19:27891294-27891343
chr19:28175414-28175515
chr19:28215722-28215782
chr19:28217727-28217894
chr19:28217789-28217894
chr19:28409591-28409771
chr19:28495915-28495966
chr19:29437171-29437335
chr19:29441939-29442259
chr19:29444107-29444245
chr19:29814819-29815034
chr19:30505855-30506138
chr19:30719540-30719580
chr19:30843275-30843391
chr19:31134444-31134483
chr19:31647262-31647323
chr19:32895166-32895332
chr19:33075864-33075917
chr19:33075864-33075915
chr19:33311939-33312045
chr19:33408686-33408717
chr19:33605730-33605856
chr19:33608453-33608573
chr19:34355091-34355114
chr19:34623363-34623492
chr19:34851238-34851330
chr19:34880791-34881100
chr19:34881423-34881471
chr19:34881423-34881614
chr19:34881423-34881598
chr19:34881423-34881802
chr19:34881423-34881572
chr19:34881423-34881464
chr19:34882171-34882213
chr19:34882171-34882187
chr19:34882171-34882237
chr19:34882203-34882324
chr19:34882203-34882239
chr19:34882203-34882305
chr19:34882203-34882213
chr19:34882203-34882297
chr19:34882203-34882340
chr19:34882203-34882237
chr19:34882203-34882314
chr19:34882205-34882239
chr19:34882205-34882305
chr19:34882205-34882213
chr19:34882205-34882314
chr19:34882205-34882297
chr19:34882205-34882340
chr19:34882205-34882237
chr19:34882205-34882324
chr19:34882238-34882305
chr19:34882238-34882297
chr19:34882238-34882340
chr19:34882238-34882239
chr19:34882238-34882324
chr19:34882238-34882314
chr19:34882353-34882498
chr19:34882353-34882482
chr19:34882353-34882455
chr19:34882353-34882448
chr19:34882353-34882505
chr19:34882353-34882453
chr19:34882353-34882490
chr19:34882353-34882503
chr19:34882353-34882458
chr19:34882353-34882464
chr19:34882353-34882488
chr19:34882415-34882505
chr19:34882415-34882448
chr19:34882415-34882453
chr19:34882415-34882498
chr19:34882415-34882488
chr19:34882415-34882464
chr19:34882415-34882455
chr19:34882415-34882482
chr19:34882415-34882490
chr19:34882415-34882503
chr19:34882415-34882458
chr19:34882422-34882455
chr19:34882422-34882448
chr19:34882422-34882490
chr19:34882422-34882482
chr19:34882422-34882453
chr19:34882422-34882498
chr19:34882422-34882503
chr19:34882422-34882505
chr19:34882422-34882488
chr19:34882422-34882458
chr19:34882422-34882464
chr19:34882456-34882498
chr19:34882456-34882488
chr19:34882456-34882482
chr19:34882456-34882464
chr19:34882456-34882503
chr19:34882456-34882505
chr19:34882456-34882490
chr19:34882456-34882458
chr19:34882478-34882488
chr19:34882478-34882482
chr19:34882478-34882532
chr19:34882478-34882490
chr19:34882478-34882548
chr19:34882478-34882503
chr19:34882478-34882540
chr19:34882478-34882505
chr19:34882478-34882498
chr19:34882509-34882589
chr19:34882509-34882548
chr19:34882509-34882532
chr19:34882509-34882540
chr19:34882515-34882548
chr19:34882515-34882589
chr19:34882515-34882540
chr19:34882515-34882532
chr19:34882560-34882649
chr19:34882560-34882609
chr19:34882560-34882599
chr19:34882560-34882604
chr19:34882560-34882606
chr19:34882560-34882589
chr19:34882566-34882609
chr19:34882566-34882649
chr19:34882566-34882604
chr19:34882566-34882589
chr19:34882566-34882599
chr19:34882566-34882606
chr19:34882592-34882604
chr19:34882592-34882599
chr19:34882592-34882606
chr19:34882592-34882609
chr19:34882592-34882649
chr19:34882700-34882706
chr19:34882700-34882750
chr19:34882751-34882766
chr19:34882751-34882755
chr19:34882751-34882807
chr19:34882751-34882790
chr19:34882751-34882800
chr19:34882774-34882830
chr19:34882774-34882816
chr19:34882774-34882800
chr19:34882774-34882847
chr19:34882774-34882826
chr19:34882774-34882807
chr19:34882774-34882834
chr19:34882774-34882790
chr19:34882808-34882816
chr19:34882808-34882826
chr19:34882808-34882847
chr19:34882808-34882834
chr19:34882808-34882830
chr19:34882811-34882816
chr19:34882811-34882847
chr19:34882811-34882830
chr19:34882811-34882834
chr19:34882811-34882826
chr19:34882817-34882826
chr19:34882817-34882834
chr19:34882817-34882847
chr19:34882817-34882830
chr19:34882853-34882931
chr19:34882853-34882897
chr19:34882853-34882907
chr19:34882853-34882904
chr19:34882853-34882937
chr19:34882853-34882913
chr19:34882888-34882897
chr19:34882888-34882931
chr19:34882888-34882913
chr19:34882888-34882904
chr19:34882888-34882937
chr19:34882888-34882907
chr19:34882889-34882907
chr19:34882889-34882931
chr19:34882889-34882897
chr19:34882889-34882913
chr19:34882889-34882937
chr19:34882889-34882904
chr19:34882898-34882904
chr19:34882898-34882947
chr19:34882898-34882913
chr19:34882898-34882937
chr19:34882898-34882907
chr19:34882898-34882939
chr19:34882898-34882931
chr19:34882914-34882981
chr19:34882914-34882939
chr19:34882914-34882954
chr19:34882914-34882931
chr19:34882914-34882947
chr19:34882914-34882963
chr19:34882914-34882937
chr19:34882938-34882939
chr19:34882938-34882963
chr19:34882938-34882981
chr19:34882938-34882947
chr19:34882938-34882954
chr19:34882948-34882981
chr19:34882948-34882997
chr19:34882948-34883004
chr19:34882948-34882954
chr19:34882948-34883013
chr19:34882948-34882963
chr19:34882964-34883013
chr19:34882964-34882997
chr19:34882964-34883004
chr19:34882964-34882981
chr19:34882988-34883013
chr19:34882988-34883004
chr19:34882988-34882997
chr19:34883048-34883054
chr19:34883048-34883097
chr19:34883098-34883174
chr19:34883098-34883164
chr19:34883105-34883174
chr19:34883105-34883164
chr19:34883124-34883164
chr19:34883124-34883174
chr19:34883138-34883174
chr19:34883138-34883164
chr19:34883148-34883164
chr19:34883148-34883174
chr19:34883165-34883174
chr19:34883209-34883267
chr19:34883209-34883235
chr19:34883209-34883227
chr19:34883209-34883277
chr19:34883212-34883235
chr19:34883212-34883267
chr19:34883212-34883227
chr19:34883212-34883277
chr19:34883228-34883277
chr19:34883228-34883267
chr19:34883228-34883235
chr19:34883244-34883277
chr19:34883244-34883267
chr19:34883314-34883373
chr19:34883314-34883413
chr19:34883314-34883397
chr19:34883324-34883373
chr19:34883324-34883413
chr19:34883324-34883397
chr19:34883348-34883373
chr19:34883348-34883397
chr19:34883348-34883413
chr19:34883355-34883413
chr19:34883355-34883397
chr19:34883355-34883373
chr19:34883358-34883413
chr19:34883358-34883373
chr19:34883358-34883397
chr19:34883364-34883373
chr19:34883364-34883397
chr19:34883364-34883413
chr19:34883398-34883413
chr19:34883448-34883504
chr19:34883448-34883473
chr19:34883448-34883487
chr19:34883455-34883487
chr19:34883455-34883504
chr19:34883455-34883473
chr19:34883464-34883504
chr19:34883464-34883473
chr19:34883464-34883487
chr19:34883471-34883473
chr19:34883471-34883487
chr19:34883471-34883504
chr19:34883514-34883589
chr19:34883538-34883589
chr19:34883574-34883589
chr19:34883690-34883707
chr19:34883690-34883723
chr19:34883698-34883707
chr19:34883698-34883723
chr19:34885105-34885329
chr19:34885664-34886093
chr19:34891744-34892242
chr19:34891750-34892242
chr19:34892381-34892403
chr19:35123498-35123545
chr19:35123503-35123545
chr19:35127734-35127841
chr19:35128380-35128473
chr19:35230504-35230526
chr19:35230504-35230514
chr19:35264245-35264467
chr19:35351078-35351206
chr19:35396411-35396691
chr19:35414446-35414743
chr19:35581838-35582024
chr19:35590109-35590287
chr19:35612920-35612999
chr19:35739645-35739879
chr19:36001498-36001542
chr19:36066516-36066681
chr19:36104783-36104802
chr19:36237609-36237771
chr19:36245979-36246409
chr19:36245979-36246262
chr19:36246287-36246409
chr19:36350834-36351033
chr19:36604328-36604766
chr19:36642598-36642648
chr19:36811922-36812179
chr19:36834201-36834502
chr19:36891187-36891305
chr19:37037701-37037726
chr19:37412653-37412867
chr19:37422455-37422547
chr19:37464944-37465012
chr19:37619248-37619415
chr19:37619248-37619304
chr19:37619258-37619415
chr19:37619258-37619304
chr19:37619752-37619808
chr19:37619752-37619826
chr19:37747090-37747131
chr19:37853895-37853990
chr19:37853895-37853931
chr19:37903990-37904159
chr19:37997741-37997868
chr19:37997741-37998209
chr19:38038794-38039113
chr19:38230835-38231081
chr19:38610657-38610740
chr19:38855146-38855190
chr19:38868888-38868902
chr19:38933243-38933263
chr19:39204349-39204426
chr19:39220552-39220754
chr19:39399857-39399965
chr19:39406255-39406356
chr19:39504626-39504902
chr19:39504626-39504835
chr19:39646991-39647490
chr19:39906547-39906617
chr19:39924134-39924185
chr19:39924134-39924198
chr19:40320756-40320817
chr19:40503380-40503439
chr19:40539992-40540251
chr19:40540336-40540829
chr19:40540336-40540353
chr19:40540336-40540760
chr19:40540830-40540990
chr19:40540830-40540940
chr19:40540929-40540940
chr19:40540929-40540990
chr19:40541334-40541697
chr19:40541579-40541697
chr19:40580020-40580439
chr19:40709579-40709625
chr19:40711312-40711506
chr19:40711395-40711506
chr19:40711447-40711506
chr19:40883906-40883967
chr19:40901601-40902075
chr19:40902091-40902227
chr19:40902267-40902305
chr19:40902267-40902320
chr19:40902267-40902374
chr19:40902321-40902374
chr19:40902483-40902623
chr19:40902702-40902731
chr19:40948230-40948310
chr19:41286298-41286408
chr19:41315634-41315810
chr19:41681864-41681935
chr19:41767009-41767443
chr19:41808373-41808625
chr19:41808373-41808715
chr19:41808588-41808625
chr19:41808588-41808715
chr19:41809877-41809908
chr19:41812544-41812707
chr19:41881990-41882294
chr19:41882554-41882808
chr19:41920487-41920670
chr19:41937997-41938313
chr19:41937997-41938402
chr19:41985287-41985444
chr19:42043459-42043625
chr19:42071036-42071403
chr19:42071217-42071403
chr19:42270095-42270203
chr19:42490010-42490261
chr19:42503314-42503451
chr19:42503314-42503436
chr19:42796721-42796749
chr19:42893348-42893720
chr19:42893348-42893687
chr19:42905321-42905512
chr19:42905321-42905799
chr19:43155439-43155602
chr19:43637347-43637532
chr19:43650762-43650881
chr19:43832957-43833186
chr19:43833584-43833660
chr19:43877604-43877789
chr19:44299978-44300016
chr19:44300408-44300537
chr19:44434070-44434152
chr19:44500869-44500992
chr19:44660408-44660507
chr19:44660408-44660551
chr19:44734353-44734477
chr19:44734965-44735057
chr19:44746183-44746359
chr19:45001348-45001429
chr19:45241783-45242003
chr19:45253090-45253362
chr19:45412160-45412387
chr19:45412340-45412387
chr19:45593327-45593487
chr19:45593571-45593755
chr19:45648465-45648518
chr19:45649899-45650106
chr19:45926543-45926639
chr19:46119928-46120184
chr19:46122903-46122955
chr19:46122903-46123141
chr19:46282392-46282536
chr19:46437807-46437856
chr19:46437807-46438119
chr19:46684492-46684597
chr19:47109251-47109442
chr19:47111743-47111845
chr19:47113016-47113433
chr19:47137877-47137982
chr19:47237073-47237132
chr19:47251778-47251974
chr19:47500754-47501034
chr19:47505496-47505605
chr19:47505826-47506090
chr19:47776614-47776663
chr19:47779618-47779753
chr19:47781058-47781127
chr19:47783439-47783719
chr19:47783508-47783719
chr19:47783516-47783719
chr19:47783625-47783719
chr19:47793255-47793318
chr19:47987536-47987715
chr19:47993741-47994117
chr19:47993765-47994117
chr19:47996673-47996858
chr19:47996673-47996895
chr19:47996704-47996871
chr19:48180183-48180665
chr19:48323122-48323261
chr19:48324003-48324338
chr19:48324894-48325267
chr19:48324894-48325371
chr19:48338654-48338836
chr19:48338660-48338836
chr19:48341749-48342050
chr19:48341749-48342054
chr19:48345737-48346217
chr19:48532747-48532948
chr19:48536510-48536790
chr19:48545515-48545529
chr19:48546274-48546720
chr19:48546274-48546629
chr19:48546635-48546720
chr19:48564823-48564945
chr19:48564827-48564945
chr19:48564991-48565094
chr19:48564991-48565109
chr19:48565078-48565094
chr19:48565078-48565109
chr19:48565170-48565296
chr19:48565263-48565409
chr19:48565263-48565296
chr19:48567087-48567210
chr19:48569607-48569758
chr19:48577991-48578131
chr19:48577991-48578257
chr19:48578067-48578257
chr19:48674281-48674652
chr19:48699126-48699383
chr19:48749332-48749638
chr19:48804541-48804668
chr19:48829248-48829305
chr19:48957807-48957844
chr19:48983034-48983345
chr19:48984007-48984077
chr19:49012392-49012505
chr19:49117850-49117884
chr19:49119998-49120081
chr19:49119998-49120015
chr19:49120312-49120680
chr19:49120312-49120672
chr19:49120548-49120672
chr19:49120576-49120672
chr19:49120611-49120680
chr19:49120611-49120672
chr19:49141497-49141692
chr19:49172376-49172488
chr19:49172376-49172390
chr19:49172795-49173193
chr19:49314532-49314586
chr19:49314532-49314583
chr19:49377131-49377553
chr19:49425593-49425675
chr19:49467899-49468293
chr19:49467987-49468293
chr19:49469541-49469573
chr19:49470022-49470078
chr19:49491253-49491704
chr19:49602072-49602216
chr19:49602072-49602140
chr19:49609224-49609417
chr19:49611052-49611177
chr19:49611079-49611177
chr19:49611211-49611368
chr19:49812669-49812796
chr19:49834333-49834574
chr19:49903030-49903126
chr19:49994982-49995215
chr19:49994988-49995215
chr19:49995273-49995415
chr19:49999893-50000064
chr19:49999893-50000011
chr19:50000254-50000272
chr19:50000430-50000625
chr19:50000430-50000629
chr19:50127523-50127720
chr19:50147506-50147616
chr19:50149314-50149463
chr19:50155871-50156330
chr19:50310827-50311148
chr19:50315708-50315942
chr19:50360156-50360387
chr19:50360156-50360329
chr19:50360271-50360329
chr19:50362179-50362354
chr19:50362346-50362354
chr19:50363151-50363413
chr19:50363351-50363413
chr19:50363499-50363778
chr19:50363499-50363593
chr19:50364361-50364622
chr19:50364361-50364618
chr19:50368384-50368559
chr19:50421765-50422124
chr19:50421765-50421848
chr19:50498866-50499047
chr19:50545108-50545235
chr19:50545944-50546131
chr19:50647284-50647372
chr19:50752817-50753025
chr19:50789698-50789985
chr19:50999711-50999865
chr19:51718733-51718813
chr19:51876148-51876204
chr19:51888327-51888463
chr19:51888365-51888463
chr19:52343146-52343370
chr19:52346442-52346568
chr19:52470511-52470649
chr19:52470528-52470649
chr19:52477931-52478004
chr19:52567747-52567804
chr19:52569919-52570095
chr19:52579361-52579425
chr19:52579361-52579428
chr19:52801043-52801201
chr19:52802971-52803089
chr19:52803500-52803560
chr19:52887567-52887716
chr19:52887567-52887632
chr19:52887717-52887818
chr19:52887903-52887968
chr19:52895912-52896269
chr19:52895912-52896041
chr19:52898044-52898108
chr19:52898053-52898100
chr19:52898053-52898108
chr19:52900715-52900918
chr19:52900841-52901157
chr19:52900841-52901153
chr19:52900841-52900918
chr19:52900846-52900918
chr19:53014627-53014910
chr19:53117115-53117395
chr19:53117311-53117395
chr19:53155611-53155684
chr19:53173687-53173736
chr19:53207122-53207588
chr19:53277828-53277954
chr19:53283834-53284177
chr19:53283834-53284308
chr19:53284570-53284717
chr19:53302946-53303003
chr19:53302946-53303197
chr19:53303357-53303360
chr19:53303529-53304011
chr19:53323945-53323987
chr19:53323957-53323987
chr19:53344024-53344066
chr19:53371634-53371752
chr19:53384455-53384564
chr19:53384993-53385194
chr19:53426622-53426928
chr19:53453499-53453897
chr19:53453589-53453897
chr19:53576519-53576762
chr19:53611901-53612105
chr19:53682860-53683237
chr19:53682934-53683237
chr19:53856081-53856164
chr19:53856081-53856554
chr19:53856639-53856770
chr19:53884641-53884958
chr19:53885379-53885462
chr19:53950286-53950362
chr19:53994715-53995050
chr19:54016113-54016301
chr19:54080296-54080396
chr19:54451627-54451750
chr19:54710417-54710592
chr19:54710480-54710592
chr19:54722643-54722707
chr19:54722643-54722735
chr19:54797457-54797557
chr19:54919387-54919503
chr19:54956756-54957209
chr19:54970681-54970716
chr19:54970681-54970755
chr19:54970681-54970699
chr19:54970717-54970755
chr19:54972570-54972662
chr19:55454488-55454643
chr19:55602482-55602926
chr19:55602482-55602642
chr19:55608027-55608255
chr19:55608516-55608574
chr19:55945791-55945866
chr19:55945791-55945804
chr19:55945791-55945802
chr19:55945791-55945823
chr19:55945832-55945866
chr19:55945832-55945904
chr19:55945889-55945904
chr19:55945922-55945945
chr19:55945922-55945962
chr19:55945944-55945945
chr19:55945944-55945962
chr19:55946073-55946189
chr19:55946073-55946160
chr19:55946073-55946095
chr19:55959767-55959886
chr19:55959767-55959836
chr19:55959805-55959886
chr19:55959805-55959836
chr19:55959855-55959886
chr19:55959969-55960162
chr19:55959969-55960202
chr19:55959969-55960185
chr19:55959969-55960086
chr19:55959969-55960194
chr19:55960072-55960194
chr19:55960072-55960202
chr19:55960072-55960086
chr19:55960072-55960162
chr19:55960072-55960185
chr19:55960102-55960162
chr19:55960102-55960185
chr19:55960102-55960202
chr19:55960102-55960194
chr19:55960246-55960322
chr19:55960263-55960322
chr19:55960270-55960322
chr19:56029076-56029320
chr19:56096450-56096636
chr19:56160776-56160946
chr19:56173137-56173196
chr19:56180381-56180547
chr19:56180381-56180535
chr19:56808877-56808900
chr19:56988820-56989294
chr19:57085280-57085353
chr19:57304472-57304600
chr19:57743842-57744048
chr19:57743842-57744053
chr19:57779178-57779183
chr19:57779178-57779198
chr19:57779199-57779565
chr19:57779214-57779565
chr19:57779239-57779565
chr19:57910828-57910997
chr19:57911082-57911132
chr19:57949470-57949888
chr19:58017730-58017961
chr19:58109260-58109416
chr19:58171352-58171498
chr19:58199277-58199408
chr19:58199375-58199408
chr19:58377321-58377815
chr19:58378072-58378402
chr19:58385269-58385706
chr19:58385269-58385427
chr19:58385287-58385427
chr19:58385287-58385706
chr19:58438099-58438304
chr19:58438110-58438304
chr19:58564797-58564910
chr19:58571642-58571766
chr19:58596338-58596743
chr19:58721575-58721796
chr19:58741319-58741597
chr19:58785732-58786219
chr19:58785766-58786219
chr19:58817457-58817582
chr19:58836613-58836727
chr19:58875903-58876069
chr19:58881104-58881261
chr19:58890152-58890368
chr19:58890152-58890362
chr19:58930605-58930694
chr19:59013575-59013787
chr19:59013928-59013961
chr19:59069844-59069923
chr19:59097130-59097160
chr20:822460-822782
chr20:894161-894323
chr20:897969-898064
chr20:941243-941539
chr20:943664-943787
chr20:998203-998381
chr20:1099027-1099431
chr20:1239111-1239484
chr20:1240850-1240991
chr20:1301631-1301838
chr20:1349824-1349884
chr20:1493997-1494155
chr20:1753060-1753276
chr20:2124824-2125180
chr20:2593840-2593872
chr20:2650923-2651229
chr20:2842422-2842579
chr20:2846757-2846961
chr20:2846757-2846938
chr20:2988692-2988904
chr20:2988692-2988991
chr20:3015547-3015732
chr20:3015970-3016134
chr20:3024203-3024311
chr20:3172294-3172464
chr20:3288055-3288287
chr20:3655019-3655322
chr20:3766705-3766871
chr20:3854313-3854558
chr20:3854441-3854558
chr20:4005041-4005061
chr20:4615356-4615534
chr20:4616249-4616312
chr20:4680075-4680098
chr20:4761924-4762117
chr20:4779743-4779808
chr20:4850268-4850699
chr20:4850268-4850694
chr20:4853679-4853712
chr20:4867847-4868059
chr20:4917481-4917521
chr20:5170750-5170936
chr20:5579936-5580131
chr20:6746499-6746655
chr20:9281132-9281320
chr20:9290207-9290310
chr20:9371946-9372140
chr20:9495702-9495805
chr20:10394042-10394219
chr20:10578629-10578749
chr20:10908078-10908192
chr20:11923807-11923937
chr20:11979722-11979844
chr20:13694094-13694395
chr20:17474672-17475146
chr20:17474672-17475110
chr20:17475195-17475311
chr20:17475195-17475674
chr20:17475195-17475408
chr20:17475287-17475311
chr20:17475287-17475408
chr20:17475345-17475408
chr20:17587660-17588123
chr20:17594549-17594865
chr20:17594549-17594748
chr20:17594661-17594865
chr20:17594661-17594748
chr20:17639628-17639631
chr20:17639628-17639679
chr20:17639710-17639732
chr20:17639710-17639889
chr20:17639710-17639740
chr20:17639710-17639950
chr20:17639740-17639950
chr20:17639740-17639889
chr20:17639763-17639950
chr20:17639763-17639889
chr20:17639950-17640039
chr20:17639980-17640039
chr20:17640011-17640039
chr20:17640130-17640189
chr20:17640130-17640168
chr20:17640130-17640219
chr20:17640220-17640228
chr20:17640220-17640231
chr20:17640220-17640249
chr20:17640259-17640321
chr20:17640310-17640321
chr20:17640370-17640459
chr20:17640400-17640459
chr20:17640412-17640459
chr20:17640442-17640459
chr20:17948685-17949100
chr20:18002765-18002799
chr20:18164179-18164225
chr20:18190939-18191145
chr20:18393120-18393154
chr20:19791539-19791657
chr20:19795867-19795942
chr20:19851488-19851559
chr20:19851726-19851939
chr20:19916252-19916424
chr20:19916252-19916413
chr20:20485595-20485817
chr20:21068585-21068671
chr20:21224538-21224760
chr20:21326472-21326525
chr20:21326472-21326529
chr20:23039497-23039658
chr20:23040407-23040493
chr20:24944857-24945225
chr20:25047869-25048228
chr20:25047869-25047942
chr20:25047968-25048228
chr20:25061904-25062084
chr20:25225756-25225982
chr20:25268664-25269054
chr20:25268664-25268861
chr20:25282648-25282704
chr20:25433784-25433832
chr20:25467375-25467383
chr20:29511660-29511806
chr20:29652527-29652642
chr20:30165143-30165181
chr20:30165407-30165585
chr20:30193175-30193350
chr20:30193432-30193616
chr20:30573840-30574134
chr20:30574175-30574200
chr20:30574175-30574210
chr20:30574245-30574560
chr20:30574245-30574524
chr20:30574255-30574524
chr20:30574255-30574560
chr20:30574561-30574652
chr20:30574561-30574703
chr20:30574787-30574899
chr20:30574812-30574899
chr20:30574820-30574899
chr20:30574940-30575100
chr20:30810436-30810636
chr20:30948597-30948609
chr20:31039251-31039376
chr20:31039300-31039376
chr20:31547584-31547967
chr20:31997859-31998137
chr20:31997859-31998143
chr20:31999667-31999912
chr20:32000108-32000232
chr20:32185695-32185779
chr20:32237188-32237259
chr20:32388224-32388252
chr20:32439974-32440009
chr20:32439974-32439976
chr20:32441307-32441426
chr20:32441331-32441426
chr20:32665176-32665408
chr20:32803790-32803991
chr20:32804924-32805306
chr20:32878156-32878255
chr20:33017994-33018143
chr20:33059203-33059548
chr20:33102984-33103305
chr20:33297044-33297328
chr20:33315132-33315211
chr20:33315132-33315208
chr20:33436305-33436470
chr20:33581476-33581549
chr20:33583066-33583381
chr20:33583066-33583349
chr20:33656202-33656243
chr20:33764890-33765018
chr20:34060569-34060656
chr20:34170569-34170632
chr20:34205484-34205508
chr20:34637557-34637858
chr20:34696308-34696462
chr20:35178006-35178120
chr20:35413239-35413368
chr20:35633890-35633975
chr20:36917118-36917559
chr20:37163028-37163036
chr20:37167333-37167499
chr20:37610986-37611029
chr20:38802323-38802371
chr20:39092960-39093081
chr20:39725466-39725653
chr20:39790975-39791012
chr20:39798801-39798909
chr20:39969820-39969949
chr20:39977374-39977527
chr20:39977374-39977484
chr20:39986240-39986412
chr20:40043247-40043621
chr20:40043462-40043621
chr20:42089349-42089492
chr20:43534987-43535336
chr20:43929742-43930083
chr20:43954292-43954580
chr20:43954292-43954629
chr20:43954604-43954629
chr20:44056062-44056185
chr20:44322523-44322980
chr20:44334686-44334769
chr20:44337449-44337638
chr20:44338757-44338867
chr20:44338757-44338891
chr20:44523705-44523772
chr20:45022947-45023142
chr20:45022947-45023171
chr20:45051794-45052057
chr20:45114219-45114307
chr20:45129872-45130310
chr20:45417736-45417921
chr20:45853308-45853407
chr20:46283645-46283791
chr20:46470884-46471101
chr20:46680820-46681006
chr20:46691399-46691512
chr20:46697938-46697961
chr20:47131615-47131909
chr20:47131792-47131909
chr20:47605032-47605199
chr20:47605032-47605204
chr20:47711015-47711151
chr20:47989681-47989753
chr20:47989821-47989937
chr20:48387548-48387775
chr20:48659214-48659405
chr20:48807838-48808137
chr20:48808525-48808589
chr20:48808525-48808746
chr20:48808610-48808746
chr20:48889247-48889440
chr20:49507850-49508082
chr20:51040209-51040451
chr20:51040209-51040282
chr20:51040209-51040471
chr20:51040209-51040621
chr20:51040692-51040871
chr20:51040792-51040871
chr20:52844492-52844500
chr20:52845446-52845499
chr20:54802198-54802249
chr20:54976609-54976776
chr20:55093988-55094213
chr20:55093998-55094213
chr20:55102180-55102261
chr20:57266090-57266261
chr20:57277949-57278127
chr20:57277979-57278127
chr20:57416992-57417271
chr20:57485008-57485140
chr20:57561151-57561255
chr20:57567817-57567896
chr20:57897413-57897472
chr20:57897413-57897507
chr20:57898721-57898778
chr20:57907261-57907427
chr20:58533427-58533850
chr20:58951607-58951798
chr20:59950669-59951033
chr20:59950708-59951033
chr20:60010012-60010207
chr20:60807461-60807626
chr20:60885249-60885367
chr20:60894499-60894625
chr20:60919123-60919172
chr20:60963369-60963420
chr20:60963369-60963425
chr20:61147830-61148282
chr20:61282578-61282860
chr20:61282578-61282878
chr20:61316797-61317001
chr20:61318630-61318805
chr20:61484433-61484497
chr20:61870755-61870962
chr20:61870755-61870852
chr20:61870757-61870852
chr20:62109388-62109597
chr20:62364875-62365156
chr20:62364875-62365127
chr20:62364875-62365064
chr20:62364875-62365091
chr20:62376815-62377028
chr20:62376881-62377028
chr20:62446806-62446855
chr20:62446806-62446870
chr20:62446821-62446855
chr20:62446821-62446870
chr20:62446998-62447063
chr20:62446998-62447016
chr20:62446998-62447047
chr20:62446998-62447041
chr20:62447104-62447339
chr20:62447138-62447339
chr20:62447194-62447339
chr20:62514103-62514343
chr20:62521649-62521984
chr20:62533927-62534142
chr20:62565918-62566267
chr20:62565918-62566218
chr20:62573823-62573842
chr20:62573823-62573845
chr20:62576436-62576819
chr20:62612803-62612982
chr20:62632834-62633106
chr20:62632873-62633106
chr20:62827266-62827407
chr20:62827266-62827401
chr21:9687106-9687125
chr21:9877553-9877961
chr21:9913948-9914174
chr21:10797710-10798081
chr21:10830321-10830487
[truncated: 511,829 more chars]
