# Supplementary material for: Transcriptome analyses of the human retina identify unprecedented transcript diversity and 3.5 Mb of novel transcribed sequence via significant alternative splicing and novel genes
Source: BMC Genomics. 2013 Jul 18;14:486. doi: 10.1186/1471-2164-14-486 (PMC3924432; doi:10.1186/1471-2164-14-486)
Supplement: Additional file 6 — Table of validated novel genes. Validation of novel features. List of novel alternate splicing features used for capture/validation and corresponding enrichment. [file 1471-2164-14-486-S6.txt]

ID	HRN1 fold enrichment	HRN2 fold enrichment	HRN3 fold enrichment
nov_altss1	XXX	XXX	16.4
nov_altss10	XXX	XXX	20.1
nov_altss100	19.28571429	XXX	XXX
nov_altss1000	9.4	XXX	XXX
nov_altss1001	7.866666667	XXX	XXX
nov_altss1002	XXX	17.5	42
nov_altss1003	5.571428571	XXX	XXX
nov_altss1004	XXX	XXX	1.333333333
nov_altss1005	XXX	39	11.28571429
nov_altss1006	27.33333333	XXX	7.6
nov_altss1007	5.2	XXX	XXX
nov_altss1008	XXX	XXX	20.42857143
nov_altss1009	XXX	XXX	4.666666667
nov_altss101	XXX	10.5	19.18421053
nov_altss1010	21.33333333	found	found
nov_altss1011	XXX	XXX	10
nov_altss1012	21.11111111	13	XXX
nov_altss1013	XXX	XXX	17.63366337
nov_altss1014	0.285714286	2.25	XXX
nov_altss1015	17.4	XXX	XXX
nov_altss1016	19	23	XXX
nov_altss1017	XXX	XXX	36.44444444
nov_altss1018	XXX	8.125	XXX
nov_altss1019	XXX	14.14285714	XXX
nov_altss102	21.75	XXX	XXX
nov_altss1020	XXX	XXX	6.076923077
nov_altss1021	XXX	39	XXX
nov_altss1022	0.333333333	miss	XXX
nov_altss1023	XXX	22.6	XXX
nov_altss1024	59.75	31	found
nov_altss1025	9.666666667	XXX	XXX
nov_altss1026	XXX	XXX	18.07692308
nov_altss1027	XXX	XXX	2.833333333
nov_altss1028	XXX	7.8	XXX
nov_altss1029	13.8	found	XXX
nov_altss103	13	XXX	XXX
nov_altss1030	XXX	10	3.666666667
nov_altss1031	XXX	XXX	16.57142857
nov_altss1032	XXX	15	6
nov_altss1033	16.9	XXX	XXX
nov_altss1034	XXX	XXX	10.53333333
nov_altss1035	8.1	XXX	XXX
nov_altss1036	XXX	XXX	16.92307692
nov_altss1037	XXX	29.125	XXX
nov_altss1038	XXX	XXX	22.77777778
nov_altss1039	1.333333333	1	0.428571429
nov_altss104	XXX	XXX	16.75
nov_altss1041	XXX	7.666666667	XXX
nov_altss1042	54.75	28.71428571	XXX
nov_altss1043	XXX	11.66666667	6.294117647
nov_altss1044	1.7	XXX	XXX
nov_altss1045	XXX	XXX	5.428571429
nov_altss1046	9.2	XXX	XXX
nov_altss1047	XXX	XXX	11.25
nov_altss1048	24	XXX	XXX
nov_altss1049	XXX	XXX	12.8
nov_altss105	29.53846154	XXX	XXX
nov_altss1050	8.25	XXX	XXX
nov_altss1051	XXX	found	16
nov_altss1052	12.9	3	XXX
nov_altss1053	XXX	44	24.11111111
nov_altss1054	1.5	XXX	XXX
nov_altss1055	XXX	XXX	12.66666667
nov_altss1056	15.66666667	XXX	XXX
nov_altss1057	10.85714286	XXX	XXX
nov_altss1058	XXX	9.333333333	XXX
nov_altss1059	XXX	XXX	12
nov_altss106	XXX	2.2	XXX
nov_altss1060	18	XXX	XXX
nov_altss1061	8.25	XXX	XXX
nov_altss1062	XXX	XXX	4.142857143
nov_altss1063	3.2	XXX	XXX
nov_altss1064	12.44444444	29.4	XXX
nov_altss1066	XXX	6.2	XXX
nov_altss1067	XXX	14.5	XXX
nov_altss1068	XXX	2	XXX
nov_altss1069	8.090909091	XXX	9.333333333
nov_altss107	XXX	3.142857143	XXX
nov_altss1070	30.23076923	5.272727273	12.45454545
nov_altss1071	XXX	XXX	6.909090909
nov_altss1072	XXX	XXX	11
nov_altss1073	XXX	XXX	2.1
nov_altss1074	36.64285714	XXX	XXX
nov_altss1075	11	XXX	XXX
nov_altss1077	19.38461538	XXX	XXX
nov_altss1078	XXX	7.428571429	XXX
nov_altss1079	XXX	1	XXX
nov_altss108	8.8	XXX	XXX
nov_altss1080	31.46666667	XXX	XXX
nov_altss1081	6.5	15.8	3
nov_altss1082	XXX	XXX	16.27777778
nov_altss1083	15.6	XXX	XXX
nov_altss1084	7.142857143	XXX	8
nov_altss1085	XXX	XXX	13.81818182
nov_altss1086	XXX	4	6.347826087
nov_altss1088	24.41176471	XXX	XXX
nov_altss1089	36.7	20.2	XXX
nov_altss109	XXX	XXX	19.81818182
nov_altss1090	21.75	7.5	XXX
nov_altss1091	XXX	9.375	3.615384615
nov_altss1093	XXX	6.833333333	XXX
nov_altss1094	XXX	XXX	3.764705882
nov_altss1095	9.333333333	XXX	XXX
nov_altss1096	10	11	XXX
nov_altss1097	XXX	24.57142857	XXX
nov_altss1098	XXX	XXX	15.07142857
nov_altss1099	XXX	2.25	XXX
nov_altss11	6.4	XXX	XXX
nov_altss110	74	XXX	41.16666667
nov_altss1100	XXX	30	10.5
nov_altss1101	XXX	XXX	20.36363636
nov_altss1102	XXX	XXX	15.72727273
nov_altss1103	XXX	XXX	11.66666667
nov_altss1104	XXX	4.571428571	XXX
nov_altss1106	21.2	XXX	XXX
nov_altss1107	12.14285714	XXX	XXX
nov_altss1108	1.4375	2.333333333	4
nov_altss1109	XXX	XXX	10.90909091
nov_altss111	20.2	found	XXX
nov_altss1110	7	13.2	XXX
nov_altss1111	30.2	XXX	XXX
nov_altss1112	XXX	XXX	12
nov_altss1113	XXX	XXX	12.2
nov_altss1114	29.42857143	XXX	XXX
nov_altss1115	XXX	XXX	13.76923077
nov_altss1117	XXX	XXX	15.7
nov_altss1118	17.14285714	XXX	XXX
nov_altss1119	1.6	XXX	XXX
nov_altss112	11.76923077	31	XXX
nov_altss1120	XXX	XXX	4.666666667
nov_altss1121	0.285714286	XXX	XXX
nov_altss1122	12.90909091	XXX	XXX
nov_altss1123	XXX	7.2	XXX
nov_altss1124	18.5	12.5	XXX
nov_altss1125	XXX	XXX	1.5
nov_altss1126	0.285714286	12.2	XXX
nov_altss1127	13.95	XXX	XXX
nov_altss1128	13	XXX	XXX
nov_altss1129	XXX	XXX	22.90909091
nov_altss113	26.8	42.5	XXX
nov_altss1130	0.666666667	XXX	XXX
nov_altss1131	14.71428571	XXX	XXX
nov_altss1132	XXX	XXX	18.9
nov_altss1133	XXX	18.14285714	XXX
nov_altss1134	XXX	XXX	11.125
nov_altss1135	XXX	XXX	14.73333333
nov_altss1136	51	8.555555556	XXX
nov_altss1137	8	XXX	XXX
nov_altss1138	23.30769231	21	XXX
nov_altss1139	11.5	5.666666667	XXX
nov_altss114	XXX	found	15.26666667
nov_altss1140	XXX	2.857142857	XXX
nov_altss1141	XXX	XXX	17.86206897
nov_altss1142	XXX	XXX	19.6
nov_altss1143	14.4	XXX	XXX
nov_altss1144	8.166666667	XXX	XXX
nov_altss1145	24.28571429	XXX	XXX
nov_altss1146	4.909090909	XXX	XXX
nov_altss1147	14.52941176	11.92307692	11.2
nov_altss1148	XXX	XXX	8.666666667
nov_altss1149	11.33333333	6.842105263	XXX
nov_altss115	XXX	XXX	13.63636364
nov_altss1150	XXX	XXX	7.375
nov_altss1151	XXX	XXX	4.076923077
nov_altss1152	XXX	5.666666667	8.333333333
nov_altss1153	15.5	XXX	XXX
nov_altss1154	XXX	XXX	3.315789474
nov_altss1155	XXX	found	22.53846154
nov_altss1156	31.16666667	XXX	XXX
nov_altss1157	XXX	XXX	33.28571429
nov_altss1158	16.125	found	37
nov_altss1159	26	22	XXX
nov_altss116	XXX	XXX	0.307692308
nov_altss1160	XXX	XXX	17.35714286
nov_altss1161	XXX	3.666666667	XXX
nov_altss1162	XXX	XXX	15.21052632
nov_altss1163	8.166666667	XXX	XXX
nov_altss1164	12.17647059	5.5	XXX
nov_altss1165	22	32	XXX
nov_altss1166	XXX	4	XXX
nov_altss1167	36.33333333	XXX	12.05882353
nov_altss1168	9.25	3.75	XXX
nov_altss1169	XXX	XXX	7.833333333
nov_altss117	23.4	XXX	XXX
nov_altss1170	14.29411765	XXX	XXX
nov_altss1171	33.16666667	XXX	XXX
nov_altss1172	XXX	XXX	0.3
nov_altss1174	XXX	XXX	3
nov_altss1175	10.63636364	9	XXX
nov_altss1177	XXX	19	4.428571429
nov_altss1178	9.333333333	10.85	15.36363636
nov_altss1179	XXX	5.666666667	0.666666667
nov_altss118	XXX	7.4	XXX
nov_altss1181	XXX	2.666666667	XXX
nov_altss1182	XXX	2	XXX
nov_altss1183	0.333333333	XXX	XXX
nov_altss1184	XXX	XXX	2.111111111
nov_altss1185	21.66666667	4.133333333	XXX
nov_altss1186	XXX	2.333333333	XXX
nov_altss1187	18.53333333	XXX	XXX
nov_altss1188	11.16666667	14.5	XXX
nov_altss1189	XXX	3.555555556	3.692307692
nov_altss119	12.66666667	XXX	XXX
nov_altss1190	XXX	XXX	14.08695652
nov_altss1191	XXX	XXX	11.6
nov_altss1192	22.25	7.555555556	9.384615385
nov_altss1194	22.75	XXX	25.69230769
nov_altss1195	XXX	XXX	15.42857143
nov_altss1196	XXX	11	5.5
nov_altss1197	5.5	1.230769231	miss
nov_altss1199	2.153846154	27	XXX
nov_altss12	XXX	9.214285714	XXX
nov_altss120	XXX	13.4	XXX
nov_altss1200	10.625	XXX	XXX
nov_altss1201	XXX	XXX	14.8
nov_altss1202	2	XXX	XXX
nov_altss1203	18.54545455	XXX	XXX
nov_altss1204	XXX	14.6	XXX
nov_altss1205	XXX	XXX	17.33333333
nov_altss1206	XXX	XXX	6.083333333
nov_altss1207	2.125	XXX	XXX
nov_altss1208	15.2173913	12.44444444	XXX
nov_altss1209	29	XXX	XXX
nov_altss121	20.2	XXX	XXX
nov_altss1211	XXX	2.8	XXX
nov_altss1212	12.07142857	20.61111111	28.53846154
nov_altss1213	XXX	28.66666667	XXX
nov_altss1214	XXX	15.8	XXX
nov_altss1215	15.5	XXX	XXX
nov_altss1216	XXX	found	31.33333333
nov_altss1217	16.83333333	XXX	13.63636364
nov_altss1218	3.4	XXX	1.1
nov_altss1219	82	XXX	22.85714286
nov_altss1220	21.14285714	XXX	12.09090909
nov_altss1221	XXX	XXX	2.833333333
nov_altss1222	5.222222222	XXX	XXX
nov_altss1223	XXX	6.2	XXX
nov_altss1224	29	7.888888889	14.42857143
nov_altss1225	XXX	9.2	XXX
nov_altss1226	XXX	17.8	XXX
nov_altss1227	2.333333333	XXX	XXX
nov_altss1228	21.14285714	XXX	XXX
nov_altss1229	XXX	XXX	8.75
nov_altss123	XXX	XXX	7.411764706
nov_altss1230	23.375	9	XXX
nov_altss1231	13.5	XXX	XXX
nov_altss1232	XXX	3.444444444	XXX
nov_altss1233	XXX	XXX	15.4
nov_altss1234	XXX	2.2	XXX
nov_altss1235	XXX	XXX	25.16666667
nov_altss1236	3.571428571	XXX	XXX
nov_altss1237	14.11111111	XXX	XXX
nov_altss1238	6.625	XXX	XXX
nov_altss1239	15.16666667	XXX	XXX
nov_altss124	4.333333333	4	2
nov_altss1240	9.4	6.333333333	XXX
nov_altss1241	21.6	XXX	XXX
nov_altss1242	6.4	XXX	XXX
nov_altss1243	XXX	XXX	16.91666667
nov_altss1244	7.857142857	13.04347826	XXX
nov_altss1245	XXX	12.25	30.75
nov_altss1246	8.944444444	11	4.272727273
nov_altss1247	23	XXX	XXX
nov_altss1248	XXX	XXX	4.714285714
nov_altss1249	0.333333333	XXX	XXX
nov_altss125	0.428571429	XXX	0.352941176
nov_altss1250	XXX	8.6	XXX
nov_altss1251	XXX	XXX	19.72727273
nov_altss1252	XXX	18	8.85
nov_altss1254	XXX	12.18181818	XXX
nov_altss1257	XXX	XXX	4.875
nov_altss1258	XXX	XXX	4.230769231
nov_altss1259	XXX	10.2	XXX
nov_altss126	XXX	XXX	14.7
nov_altss1260	XXX	XXX	16.33333333
nov_altss1261	14	XXX	XXX
nov_altss1262	7.4	37	XXX
nov_altss1263	33	5.25	XXX
nov_altss1264	8	XXX	12.25
nov_altss1265	XXX	XXX	1
nov_altss1267	7.666666667	found	XXX
nov_altss1268	20.375	XXX	XXX
nov_altss1269	14.5	5	XXX
nov_altss127	XXX	XXX	10.14285714
nov_altss1270	2.833333333	3	XXX
nov_altss1271	16.78688525	12.55555556	XXX
nov_altss1272	XXX	10.6	XXX
nov_altss1273	9.375	5.111111111	13.18181818
nov_altss1274	XXX	XXX	3.75
nov_altss1275	XXX	19.6	9
nov_altss1276	XXX	16.85714286	XXX
nov_altss1277	26.4	XXX	XXX
nov_altss1279	XXX	XXX	4
nov_altss128	XXX	6.5	14.66666667
nov_altss1280	XXX	2.833333333	XXX
nov_altss1281	21.28571429	found	XXX
nov_altss1283	XXX	15.85	XXX
nov_altss1284	21.66666667	10.5	XXX
nov_altss1285	45.5	XXX	XXX
nov_altss1286	9.8	XXX	XXX
nov_altss1287	17.77777778	XXX	XXX
nov_altss1288	XXX	10	13.33333333
nov_altss129	XXX	XXX	2.764705882
nov_altss1290	1.333333333	5	XXX
nov_altss1291	XXX	XXX	12.5
nov_altss1292	13.8	5	XXX
nov_altss1293	51.6	53	XXX
nov_altss1294	XXX	XXX	16.6
nov_altss1295	17.16666667	11.33333333	XXX
nov_altss1296	XXX	44	23.4
nov_altss1297	19.875	XXX	XXX
nov_altss1298	XXX	XXX	23.71428571
nov_altss1299	10.57142857	XXX	XXX
nov_altss13	XXX	6.833333333	XXX
nov_altss130	XXX	11.16666667	XXX
nov_altss1300	7.181818182	XXX	XXX
nov_altss1301	78.75	28.75	43.85714286
nov_altss1303	4.285714286	4.357142857	5.6
nov_altss1305	7.5	14.5	found
nov_altss1306	2.5	found	XXX
nov_altss1307	14.625	found	XXX
nov_altss1308	7.571428571	XXX	XXX
nov_altss1309	19.5	found	15
nov_altss131	XXX	11.5	XXX
nov_altss1310	XXX	7.733333333	XXX
nov_altss1311	13.875	XXX	XXX
nov_altss1312	3.636363636	XXX	XXX
nov_altss1313	21	XXX	4.166666667
nov_altss1316	XXX	XXX	1.545454545
nov_altss1317	XXX	XXX	26.23076923
nov_altss1318	12.66666667	XXX	XXX
nov_altss1319	XXX	30	3.2
nov_altss132	XXX	XXX	8.166666667
nov_altss1320	XXX	18.71428571	XXX
nov_altss1321	8.166666667	XXX	XXX
nov_altss1322	9.25	7.4	XXX
nov_altss1323	22	15	1.666666667
nov_altss1324	6.4	XXX	XXX
nov_altss1327	14	XXX	XXX
nov_altss1328	16	3	XXX
nov_altss1329	12	XXX	XXX
nov_altss1330	XXX	0.5	XXX
nov_altss1331	2.285714286	found	XXX
nov_altss1332	XXX	3	3.923076923
nov_altss1333	XXX	XXX	17.5
nov_altss1334	3.833333333	XXX	XXX
nov_altss1335	42.4	XXX	XXX
nov_altss1336	XXX	XXX	1.533333333
nov_altss1337	5.875	15.75	XXX
nov_altss1338	XXX	6.4	XXX
nov_altss1339	XXX	XXX	7.875
nov_altss134	XXX	3	XXX
nov_altss1340	7.8	XXX	2.7
nov_altss1341	47.5	20.4	XXX
nov_altss1342	9.5	XXX	XXX
nov_altss1343	8	9.75	XXX
nov_altss1344	XXX	XXX	30.28571429
nov_altss1345	20.22222222	XXX	XXX
nov_altss1347	XXX	XXX	31.28571429
nov_altss1348	XXX	3.2	XXX
nov_altss1349	XXX	XXX	9.4
nov_altss1350	18.16666667	XXX	XXX
nov_altss1351	6.833333333	8.636363636	6.142857143
nov_altss1352	XXX	XXX	17.66666667
nov_altss1353	XXX	14.71428571	XXX
nov_altss1354	25	XXX	XXX
nov_altss1356	XXX	XXX	11
nov_altss1358	30.33333333	XXX	XXX
nov_altss1359	35.33333333	XXX	12.5
nov_altss136	7	12	XXX
nov_altss1360	39.25	19	XXX
nov_altss1361	28.3125	12.875	29.21428571
nov_altss1362	14.81818182	XXX	XXX
nov_altss1363	XXX	10.66666667	XXX
nov_altss1364	XXX	XXX	7.783783784
nov_altss1365	23.6	15	XXX
nov_altss1366	14.8	XXX	XXX
nov_altss1367	2.857142857	XXX	XXX
nov_altss1368	XXX	4.166666667	20
nov_altss1369	XXX	0.555555556	XXX
nov_altss137	XXX	XXX	1
nov_altss1372	6.285714286	XXX	XXX
nov_altss1373	1.142857143	1.666666667	XXX
nov_altss1375	XXX	XXX	14.96551724
nov_altss1376	XXX	XXX	5.636363636
nov_altss1377	XXX	found	16
nov_altss1378	XXX	XXX	7.461538462
nov_altss138	7.428571429	XXX	XXX
nov_altss1381	XXX	2.833333333	XXX
nov_altss1382	7.428571429	22.2	XXX
nov_altss1384	XXX	XXX	31.57142857
nov_altss1385	23.91666667	26	XXX
nov_altss1386	XXX	14.75	16.75
nov_altss1388	8.75	3.125	XXX
nov_altss1389	XXX	2.5	XXX
nov_altss139	XXX	15.33333333	XXX
nov_altss1390	XXX	4.5	XXX
nov_altss1391	24	XXX	5.4375
nov_altss1392	XXX	XXX	20.63636364
nov_altss1393	11.85714286	XXX	XXX
nov_altss1394	9.4	XXX	XXX
nov_altss1395	12.14285714	XXX	XXX
nov_altss1396	6.571428571	XXX	XXX
nov_altss1397	33	9	XXX
nov_altss1398	3.727272727	XXX	XXX
nov_altss1399	XXX	22	28.6875
nov_altss14	10.6	5.5	XXX
nov_altss140	XXX	17.63636364	XXX
nov_altss1400	XXX	4.888888889	XXX
nov_altss1401	XXX	14.66666667	XXX
nov_altss1402	XXX	18.2	XXX
nov_altss1403	7.2	XXX	XXX
nov_altss1404	16.875	XXX	8.266666667
nov_altss1405	XXX	16.2	12.6
nov_altss1406	XXX	XXX	22.4375
nov_altss1407	2.166666667	XXX	XXX
nov_altss1408	4	5.25	4.666666667
nov_altss1409	11.4	XXX	3.333333333
nov_altss141	12.54545455	XXX	XXX
nov_altss1410	XXX	XXX	13.91666667
nov_altss1411	XXX	XXX	12
nov_altss1412	8.355769231	9.607142857	8.795580111
nov_altss1413	XXX	5.428571429	7.75
nov_altss1414	XXX	4.166666667	XXX
nov_altss1415	7.6	XXX	XXX
nov_altss1416	XXX	7	6.375
nov_altss1417	found	15	4.2
nov_altss1418	XXX	8.75	7.333333333
nov_altss1419	XXX	14.8	XXX
nov_altss142	XXX	XXX	3.083333333
nov_altss1420	XXX	0.363636364	XXX
nov_altss1421	7.8	XXX	XXX
nov_altss1422	XXX	34.83333333	XXX
nov_altss1423	13.16666667	XXX	XXX
nov_altss1424	XXX	miss	XXX
nov_altss1425	XXX	7.333333333	XXX
nov_altss1426	XXX	7.2	XXX
nov_altss1427	19.2	XXX	XXX
nov_altss1428	29.57142857	XXX	XXX
nov_altss1429	5.181818182	3.5	XXX
nov_altss143	0.8	XXX	XXX
nov_altss1430	19.57142857	XXX	XXX
nov_altss1432	XXX	30	20.875
nov_altss1433	XXX	XXX	4.8
nov_altss1434	XXX	XXX	7.714285714
nov_altss1435	7.285714286	XXX	XXX
nov_altss1436	XXX	27.85714286	18.625
nov_altss1437	XXX	XXX	13.78947368
nov_altss1438	XXX	12.6	XXX
nov_altss1439	XXX	16.34615385	14.22727273
nov_altss144	9.666666667	13.33333333	XXX
nov_altss1440	16	15	XXX
nov_altss1441	8.571428571	12.83333333	XXX
nov_altss1443	14.4	13.27777778	XXX
nov_altss1444	XXX	XXX	15
nov_altss1445	XXX	12	7
nov_altss1446	XXX	6.5	6.375
nov_altss1447	2.615384615	XXX	XXX
nov_altss1448	29.8	XXX	found
nov_altss145	XXX	XXX	6
nov_altss1453	20.125	XXX	XXX
nov_altss1454	8.166666667	XXX	XXX
nov_altss1455	XXX	13.8	XXX
nov_altss1456	27	XXX	30
nov_altss1457	XXX	3.333333333	XXX
nov_altss1458	XXX	XXX	16.55555556
nov_altss146	6.142857143	XXX	XXX
nov_altss1461	XXX	1.571428571	XXX
nov_altss1462	XXX	XXX	2
nov_altss1463	2.666666667	10.5	5
nov_altss1464	XXX	XXX	3.666666667
nov_altss1467	3.6	XXX	7.578947368
nov_altss1468	0.428571429	XXX	XXX
nov_altss1469	XXX	XXX	57.83333333
nov_altss147	XXX	8.333333333	XXX
nov_altss1470	3.28	6	XXX
nov_altss1471	26.4	XXX	XXX
nov_altss1472	5.333333333	10.16666667	XXX
nov_altss1473	28	XXX	XXX
nov_altss1474	miss	XXX	XXX
nov_altss1475	43.75	18.35294118	XXX
nov_altss1476	5.818181818	0.272727273	XXX
nov_altss1477	XXX	9	8
nov_altss1478	XXX	5.5	2.066666667
nov_altss1479	XXX	21.14285714	17.41666667
nov_altss148	XXX	7.785714286	XXX
nov_altss1480	XXX	10.5	XXX
nov_altss1481	XXX	XXX	28.2
nov_altss1482	179	17.4	XXX
nov_altss1484	38.83333333	XXX	XXX
nov_altss1485	XXX	XXX	4.111111111
nov_altss1486	XXX	XXX	2.333333333
nov_altss1487	27.14285714	30	XXX
nov_altss1488	5.25	XXX	XXX
nov_altss1489	9.5	7	XXX
nov_altss149	XXX	XXX	19.25
nov_altss1490	33	XXX	XXX
nov_altss1491	7.846153846	XXX	XXX
nov_altss1492	13.63636364	XXX	XXX
nov_altss1493	XXX	XXX	1.916666667
nov_altss1495	XXX	XXX	1.214285714
nov_altss1496	XXX	1.714285714	XXX
nov_altss1497	XXX	2.142857143	XXX
nov_altss1498	XXX	XXX	8
nov_altss15	0.846153846	0.9	1.75
nov_altss150	XXX	XXX	20.58333333
nov_altss1500	19.5	16.69230769	XXX
nov_altss1501	XXX	XXX	10.08333333
nov_altss1503	XXX	XXX	23.11111111
nov_altss1504	XXX	XXX	10.85714286
nov_altss1506	XXX	24	8.391304348
nov_altss1507	XXX	XXX	7.882352941
nov_altss1508	8.9	XXX	XXX
nov_altss1509	93.66666667	41	XXX
nov_altss151	3.2	XXX	XXX
nov_altss1510	XXX	XXX	21.88888889
nov_altss1511	94	13.33333333	18
nov_altss1512	XXX	XXX	21
nov_altss1513	24.71428571	23	XXX
nov_altss1514	39	XXX	XXX
nov_altss1515	49	XXX	XXX
nov_altss1516	5.8	0.833333333	XXX
nov_altss1518	XXX	18.77777778	XXX
nov_altss1519	12.75	XXX	15.63636364
nov_altss1520	XXX	XXX	7.166666667
nov_altss1521	found	8.2	14.21212121
nov_altss1522	XXX	14	XXX
nov_altss1523	XXX	XXX	17.77777778
nov_altss1524	XXX	XXX	1.090909091
nov_altss1525	17.83333333	20	XXX
nov_altss1526	XXX	6.4	XXX
nov_altss1527	4.875	XXX	XXX
nov_altss1528	50.2	XXX	XXX
nov_altss1529	9.5	XXX	XXX
nov_altss153	28	XXX	22.70588235
nov_altss1530	XXX	XXX	9.9
nov_altss1531	23.33333333	9	XXX
nov_altss1532	7.666666667	XXX	XXX
nov_altss1533	76	28.5625	16.72222222
nov_altss1534	XXX	XXX	14.33333333
nov_altss1535	XXX	2.555555556	1.307692308
nov_altss1536	XXX	6.75	11.625
nov_altss1537	XXX	21.6	XXX
nov_altss1538	10.6	XXX	XXX
nov_altss1539	XXX	11	2.555555556
nov_altss154	XXX	XXX	16.125
nov_altss1540	XXX	17.5	8.731343284
nov_altss1541	31.71428571	XXX	XXX
nov_altss1542	15.30769231	XXX	XXX
nov_altss1543	31	XXX	16.1
nov_altss1544	4.88	9	XXX
nov_altss1545	XXX	XXX	9.333333333
nov_altss1546	XXX	14	XXX
nov_altss1547	25.2	XXX	XXX
nov_altss1548	10.5	7.678571429	XXX
nov_altss1549	1.214285714	XXX	XXX
nov_altss155	XXX	found	5.22556391
nov_altss1550	XXX	6.125	XXX
nov_altss1551	9	27.5	XXX
nov_altss1552	5.125	5.4	XXX
nov_altss1553	3.095238095	XXX	XXX
nov_altss1554	33.85714286	XXX	XXX
nov_altss1555	XXX	XXX	17.33333333
nov_altss1556	XXX	13.6	XXX
nov_altss1557	18.44444444	12.33333333	XXX
nov_altss1558	XXX	XXX	16.44444444
nov_altss1559	12.72727273	4.2	XXX
nov_altss156	XXX	23.8	XXX
nov_altss1560	XXX	6.666666667	XXX
nov_altss1561	15	6.75	XXX
nov_altss1562	XXX	XXX	6.444444444
nov_altss1565	6.796296296	12	4.428571429
nov_altss1566	16.8	XXX	XXX
nov_altss1567	XXX	XXX	13.42857143
nov_altss1568	XXX	58	10.625
nov_altss1569	15.16666667	7	XXX
nov_altss157	16.66666667	10.5	XXX
nov_altss1570	20.2	XXX	XXX
nov_altss1572	XXX	XXX	14.09090909
nov_altss1574	XXX	XXX	25.5
nov_altss1575	XXX	XXX	17.22222222
nov_altss1576	XXX	XXX	13.66666667
nov_altss1577	XXX	10.8	XXX
nov_altss1578	XXX	19.75	14.46153846
nov_altss1579	XXX	7.333333333	XXX
nov_altss158	20.57142857	XXX	18.88888889
nov_altss1580	XXX	XXX	20.88888889
nov_altss1581	20.66666667	found	30.33333333
nov_altss1582	10	XXX	21.16666667
nov_altss1583	33	5.5	XXX
nov_altss1584	XXX	30	XXX
nov_altss1585	XXX	XXX	27.42857143
nov_altss1586	XXX	XXX	18.71428571
nov_altss1587	XXX	XXX	14.15384615
nov_altss1588	XXX	1.2	XXX
nov_altss1589	XXX	XXX	4
nov_altss159	XXX	XXX	13.46666667
nov_altss1590	3.818181818	XXX	XXX
nov_altss1591	XXX	4.8	XXX
nov_altss1592	XXX	2.8	XXX
nov_altss1593	15	69	XXX
nov_altss1595	21.33333333	13.53846154	XXX
nov_altss1597	XXX	XXX	15.48148148
nov_altss1598	19.2	XXX	XXX
nov_altss1599	15.16666667	XXX	XXX
nov_altss16	60.66666667	21	XXX
nov_altss160	XXX	XXX	4.2
nov_altss1600	20.4	XXX	XXX
nov_altss1601	51.42857143	29.51351351	15.5
nov_altss1602	6	72	XXX
nov_altss1604	XXX	2.5	XXX
nov_altss1605	XXX	14.8	XXX
nov_altss1606	18.08695652	9.166666667	13.4375
nov_altss1607	15.8	18	XXX
nov_altss1608	XXX	XXX	23.16666667
nov_altss1609	XXX	XXX	20
nov_altss161	22.71428571	XXX	XXX
nov_altss1610	23.2	XXX	XXX
nov_altss1611	12.16666667	XXX	found
nov_altss1612	XXX	XXX	8.2
nov_altss1613	XXX	XXX	9.333333333
nov_altss1614	12.83333333	12.66666667	XXX
nov_altss1615	XXX	54	15.14285714
nov_altss1616	30.33333333	XXX	XXX
nov_altss1617	12.66666667	XXX	XXX
nov_altss1618	5.5	8.5	XXX
nov_altss162	8.5	XXX	XXX
nov_altss1620	XXX	XXX	9.064516129
nov_altss1621	XXX	XXX	4.333333333
nov_altss1622	7.166666667	XXX	XXX
nov_altss1623	XXX	XXX	2.833333333
nov_altss1625	XXX	27.42857143	XXX
nov_altss1626	4.4	20.75	22.81818182
nov_altss1627	XXX	XXX	25.30769231
nov_altss1628	9.833333333	XXX	XXX
nov_altss1629	22.46153846	3.333333333	XXX
nov_altss163	40.4	XXX	XXX
nov_altss1630	30.75	19	XXX
nov_altss1631	XXX	XXX	7
nov_altss1632	XXX	XXX	14.22222222
nov_altss1633	XXX	XXX	4.764705882
nov_altss1634	XXX	6.333333333	XXX
nov_altss1635	XXX	XXX	17.25
nov_altss1636	1374	17.75862069	14.66666667
nov_altss1637	XXX	XXX	14.2
nov_altss1638	32	28.83333333	14.14285714
nov_altss1639	24.85714286	9.666666667	13.66666667
nov_altss164	XXX	6	12.92307692
nov_altss1640	8.705882353	XXX	XXX
nov_altss1641	XXX	4.888888889	XXX
nov_altss1642	21.85714286	XXX	19.38461538
nov_altss1643	5.857142857	12	XXX
nov_altss1644	XXX	XXX	21
nov_altss1646	XXX	19.7	XXX
nov_altss1647	XXX	XXX	7.3
nov_altss1648	13	found	8.117647059
nov_altss165	XXX	XXX	4.833333333
nov_altss1650	35.5	30	XXX
nov_altss1651	XXX	15.44444444	XXX
nov_altss1653	XXX	XXX	18.72222222
nov_altss1654	XXX	11.5	2.2
nov_altss1655	16.77777778	0.5	XXX
nov_altss1656	18.66666667	XXX	XXX
nov_altss1657	XXX	XXX	5.363636364
nov_altss1658	XXX	36.5	14.84
nov_altss1659	25	XXX	XXX
nov_altss166	XXX	3.166666667	XXX
nov_altss1660	1.375	3	XXX
nov_altss1661	8.363636364	7	5.25
nov_altss1662	XXX	XXX	16.58333333
nov_altss1663	XXX	XXX	2.2
nov_altss1664	XXX	2.333333333	1.5
nov_altss1665	11.36	XXX	9.592592593
nov_altss1666	XXX	12.5	23.2
nov_altss1667	20.33333333	11	XXX
nov_altss1668	36.66666667	XXX	XXX
nov_altss1669	16.33333333	53	15.42857143
nov_altss167	21.10714286	20.05263158	12.81666667
nov_altss1670	XXX	12.07692308	XXX
nov_altss1671	XXX	18.2	21.69565217
nov_altss1672	5	XXX	XXX
nov_altss1673	16.57142857	XXX	XXX
nov_altss1674	8.428571429	XXX	XXX
nov_altss1675	XXX	XXX	21.5
nov_altss1677	17.28571429	XXX	XXX
nov_altss1678	XXX	XXX	4.416666667
nov_altss1679	19	1.6	5.5
nov_altss168	0.555555556	XXX	XXX
nov_altss1680	7.857142857	XXX	XXX
nov_altss1682	XXX	XXX	3.428571429
nov_altss1683	0.857142857	XXX	XXX
nov_altss1685	10	25.8	6.096774194
nov_altss1686	XXX	XXX	13.44444444
nov_altss1687	XXX	3.75	XXX
nov_altss1688	1.105263158	1	1
nov_altss1689	32.8	XXX	XXX
nov_altss169	XXX	4.333333333	5.6
nov_altss1690	XXX	XXX	29.07692308
nov_altss1691	37.64285714	9.25	XXX
nov_altss1692	27.55555556	XXX	XXX
nov_altss1693	XXX	1.2	XXX
nov_altss1694	3.25	7.75	XXX
nov_altss1695	17.25	17.5	XXX
nov_altss1696	10	XXX	6.6
nov_altss1697	5	32	XXX
nov_altss1698	38.8	4.75	10.25
nov_altss1699	28.66666667	19.7037037	31.875
nov_altss17	27.14285714	XXX	XXX
nov_altss170	XXX	7.333333333	XXX
nov_altss1700	30.8	XXX	XXX
nov_altss1701	55	22.33333333	12.58333333
nov_altss1702	XXX	XXX	12.4
nov_altss1703	XXX	XXX	14
nov_altss1704	XXX	XXX	17.73333333
nov_altss1705	61.5	17.5	found
nov_altss1706	29.11111111	XXX	XXX
nov_altss1707	2	12.5	XXX
nov_altss1708	XXX	XXX	35.8
nov_altss1709	9.222222222	XXX	XXX
nov_altss171	22.27272727	XXX	XXX
nov_altss1710	26	XXX	8.071428571
nov_altss1711	1.4	4.5	XXX
nov_altss1712	8	5.8	XXX
nov_altss1713	XXX	19.88888889	XXX
nov_altss1715	0.083333333	0.333333333	XXX
nov_altss1716	5.166666667	XXX	XXX
nov_altss1717	17.1	13	XXX
nov_altss1718	5.8	XXX	XXX
nov_altss1719	XXX	XXX	6.375
nov_altss1720	XXX	XXX	16.25
nov_altss1721	XXX	XXX	7
nov_altss1722	XXX	3.4	XXX
nov_altss1723	31.4	14.5	XXX
nov_altss1724	25.33333333	13	XXX
nov_altss1725	XXX	0.8	XXX
nov_altss1726	23	XXX	XXX
nov_altss1727	XXX	1	XXX
nov_altss1728	XXX	XXX	7.791666667
nov_altss1729	18.33333333	XXX	XXX
nov_altss173	XXX	16.4	XXX
nov_altss1730	XXX	21.85714286	XXX
nov_altss1731	16	21.66666667	XXX
nov_altss1732	XXX	14.85714286	XXX
nov_altss1733	18.42857143	XXX	XXX
nov_altss1734	XXX	XXX	13.5625
nov_altss1735	14.58333333	10.57142857	XXX
nov_altss1736	XXX	XXX	2
nov_altss1737	17.93333333	9.55	found
nov_altss1738	24.77777778	XXX	XXX
nov_altss1739	106.5	12.875	38
nov_altss174	2.833333333	5.666666667	XXX
nov_altss1740	31.4	XXX	XXX
nov_altss1741	XXX	XXX	0.333333333
nov_altss1742	XXX	9.833333333	XXX
nov_altss1744	XXX	XXX	8.882352941
nov_altss1745	21.25	XXX	XXX
nov_altss1746	XXX	XXX	11.5
nov_altss1747	11.85714286	20.22222222	XXX
nov_altss1748	XXX	9.285714286	XXX
nov_altss1749	XXX	6.8	18.76
nov_altss175	XXX	XXX	6.285714286
nov_altss1750	XXX	1.4	XXX
nov_altss1751	29.54545455	XXX	XXX
nov_altss1752	XXX	1.5	XXX
nov_altss1753	14.81818182	XXX	XXX
nov_altss1754	XXX	XXX	25.85714286
nov_altss1755	XXX	XXX	12.46666667
nov_altss1756	XXX	XXX	17.14285714
nov_altss1757	7.333333333	XXX	XXX
nov_altss1758	XXX	XXX	6.65625
nov_altss1759	2.333333333	XXX	XXX
nov_altss176	XXX	XXX	7.6
nov_altss1760	7	XXX	XXX
nov_altss1761	74.33333333	47.11111111	XXX
nov_altss1762	7	30.42857143	found
nov_altss1763	XXX	11.33333333	XXX
nov_altss1764	4.111111111	6.333333333	XXX
nov_altss1765	XXX	10.375	XXX
nov_altss1766	XXX	13.6	XXX
nov_altss1767	XXX	XXX	3.111111111
nov_altss1768	1.333333333	3.166666667	XXX
nov_altss1769	20	10.66666667	7.947368421
nov_altss177	XXX	XXX	6.666666667
nov_altss1770	XXX	XXX	11.4
nov_altss1771	3.4	6	XXX
nov_altss1772	51.88888889	XXX	37.85714286
nov_altss1773	XXX	XXX	15.42857143
nov_altss1774	XXX	1.333333333	XXX
nov_altss1775	13.16666667	XXX	XXX
nov_altss1777	XXX	XXX	21.4
nov_altss1778	5.5	15.5	11.5
nov_altss1779	XXX	5.428571429	XXX
nov_altss178	XXX	6.6	XXX
nov_altss1780	XXX	2.333333333	XXX
nov_altss1781	21.57142857	22.66666667	XXX
nov_altss1782	XXX	15	13.5
nov_altss1783	14.33333333	32.72727273	XXX
nov_altss1784	XXX	XXX	9.571428571
nov_altss1785	XXX	9.333333333	XXX
nov_altss1786	XXX	6.875	XXX
nov_altss1787	5.6	XXX	XXX
nov_altss1788	20	XXX	XXX
nov_altss1789	10.2	XXX	XXX
nov_altss179	7.8	XXX	XXX
nov_altss1790	XXX	XXX	13.83333333
nov_altss1792	XXX	9.714285714	XXX
nov_altss1793	XXX	XXX	1.076923077
nov_altss1794	XXX	25.30434783	9.5
nov_altss1796	24.125	XXX	XXX
nov_altss1797	XXX	XXX	12.6
nov_altss1798	XXX	XXX	26.22222222
nov_altss1799	XXX	XXX	11.73333333
nov_altss18	XXX	XXX	17
nov_altss180	6.482758621	5.166666667	0.866666667
nov_altss1800	5.875	XXX	XXX
nov_altss1801	3.2	XXX	XXX
nov_altss1803	3.142857143	3	XXX
nov_altss1804	XXX	2.2	XXX
nov_altss1805	XXX	14.8	XXX
nov_altss1807	XXX	7.25	XXX
nov_altss1808	9.916666667	XXX	XXX
nov_altss1809	XXX	XXX	19.125
nov_altss181	XXX	XXX	30.16666667
nov_altss1810	XXX	XXX	5.571428571
nov_altss1811	35.66666667	23.46153846	28.2
nov_altss1813	9.6	47.66666667	33
nov_altss1814	1.4	XXX	XXX
nov_altss1815	5.333333333	XXX	XXX
nov_altss1816	11.16666667	3.25	XXX
nov_altss1817	14.6	XXX	XXX
nov_altss1818	XXX	XXX	9
nov_altss1819	XXX	7.875	XXX
nov_altss1820	XXX	26.4	XXX
nov_altss1821	XXX	15.45454545	XXX
nov_altss1822	34	XXX	2.363636364
nov_altss1823	XXX	XXX	11.76470588
nov_altss1824	16.42857143	4.428571429	5.631578947
nov_altss1825	XXX	5.8	XXX
nov_altss1826	11.47457627	11.6875	XXX
nov_altss1827	XXX	XXX	6.266666667
nov_altss1828	XXX	3.571428571	XXX
nov_altss1829	31	10.71428571	XXX
nov_altss183	3	XXX	1.5
nov_altss1830	14.71428571	10	XXX
nov_altss1831	XXX	XXX	28
nov_altss1832	XXX	23.66666667	XXX
nov_altss1833	19.5	16.1	13.74193548
nov_altss1834	31.86206897	24.40740741	23.08333333
nov_altss1835	XXX	25.8	XXX
nov_altss1836	XXX	XXX	0.7
nov_altss1837	19.125	9.575757576	XXX
nov_altss1839	9.666666667	11	XXX
nov_altss184	15.85714286	XXX	XXX
nov_altss1840	22.16666667	XXX	XXX
nov_altss1841	11.85714286	XXX	XXX
nov_altss1842	9	XXX	18.77777778
nov_altss1844	XXX	XXX	3.875
nov_altss1845	24.82352941	14	XXX
nov_altss1846	16.375	72	XXX
nov_altss1847	3.142857143	XXX	XXX
nov_altss1848	7.523809524	XXX	XXX
nov_altss1849	14.5	23.33333333	XXX
nov_altss185	XXX	7.666666667	XXX
nov_altss1850	3.857142857	XXX	XXX
nov_altss1851	XXX	XXX	3.4
nov_altss1852	XXX	XXX	4.75
nov_altss1853	XXX	6.4	XXX
nov_altss1854	XXX	8.166666667	XXX
nov_altss1855	XXX	XXX	9.090909091
nov_altss1856	53	12.1875	20.21428571
nov_altss1857	20.85714286	XXX	XXX
nov_altss1858	XXX	19	XXX
nov_altss1859	118	found	18.1875
nov_altss186	26.5	25	XXX
nov_altss1860	XXX	17.75	XXX
nov_altss1861	XXX	XXX	4.833333333
nov_altss1862	10.33333333	XXX	XXX
nov_altss1863	10.14285714	XXX	8.4
nov_altss1865	XXX	13.83333333	XXX
nov_altss1866	15	XXX	XXX
nov_altss1867	13.33333333	XXX	XXX
nov_altss1868	XXX	1.25	XXX
nov_altss1869	24.5	13	XXX
nov_altss187	4.166666667	3	XXX
nov_altss1870	XXX	12.2	XXX
nov_altss1871	XXX	XXX	2.8
nov_altss1872	7.5	9.75	XXX
nov_altss1873	XXX	XXX	13.5
nov_altss1874	XXX	10.25	5.0625
nov_altss1875	12.16666667	65	XXX
nov_altss1876	12	found	7.285714286
nov_altss1877	61	13.21428571	XXX
nov_altss1878	39.88888889	XXX	XXX
nov_altss1879	XXX	XXX	14.45454545
nov_altss1880	XXX	1	XXX
nov_altss1881	XXX	XXX	2.5
nov_altss1882	10.33333333	53	8.857142857
nov_altss1883	28.33333333	XXX	found
nov_altss1884	XXX	12	XXX
nov_altss1885	135	18	6.4
nov_altss1886	XXX	XXX	9.428571429
nov_altss1887	1.533333333	XXX	XXX
nov_altss1888	XXX	found	1.555555556
nov_altss1889	XXX	5	8.928571429
nov_altss189	XXX	2.333333333	XXX
nov_altss1890	XXX	XXX	2.8
nov_altss1891	XXX	20	16.63636364
nov_altss1892	54.33333333	found	18.77777778
nov_altss1893	found	3	XXX
nov_altss1894	4.5	11.61538462	4
nov_altss1896	28.6	35.86666667	24
nov_altss1897	XXX	XXX	13.66666667
nov_altss19	XXX	7.8	XXX
nov_altss190	XXX	25.2	23.33333333
nov_altss1900	8.3	XXX	XXX
nov_altss1901	33.875	found	found
nov_altss1902	XXX	XXX	10.64285714
nov_altss1903	18.5	14.5	5.823529412
nov_altss1904	2	XXX	2.181818182
nov_altss1905	15.22222222	XXX	XXX
nov_altss1906	XXX	XXX	9.272727273
nov_altss1907	37.75	43	XXX
nov_altss1908	30.8	11.5	15.64285714
nov_altss1909	XXX	0.333333333	1.2
nov_altss191	miss	XXX	XXX
nov_altss1910	20.2	XXX	XXX
nov_altss1911	15.09090909	XXX	2.5
nov_altss1912	1.555555556	XXX	XXX
nov_altss1913	19.6	14.66666667	XXX
nov_altss1914	XXX	XXX	15.8
nov_altss1915	23	1.6	1.888888889
nov_altss1916	37	14.74074074	25.18181818
nov_altss1917	13.91666667	XXX	XXX
nov_altss1918	XXX	27.4	XXX
nov_altss1919	52	5.6	XXX
nov_altss192	XXX	XXX	11.5625
nov_altss1920	XXX	4.875	XXX
nov_altss1921	XXX	2	5
nov_altss1922	17.85714286	XXX	XXX
nov_altss1923	6.166666667	XXX	XXX
nov_altss1924	19.5	4.285714286	XXX
nov_altss1925	24.25	XXX	13
nov_altss1926	2	1.5	XXX
nov_altss1927	XXX	7.846153846	16.71428571
nov_altss1928	8.2	XXX	XXX
nov_altss1929	7.666666667	XXX	XXX
nov_altss193	found	13.4	XXX
nov_altss1930	XXX	XXX	10.33333333
nov_altss1931	XXX	23.33333333	XXX
nov_altss1932	XXX	44	19.15789474
nov_altss1933	24.84210526	14.76923077	19.67164179
nov_altss1934	2.4	XXX	XXX
nov_altss1936	XXX	2	XXX
nov_altss1937	XXX	7	XXX
nov_altss1938	XXX	XXX	2.2
nov_altss1939	15.13888889	16.90909091	XXX
nov_altss1941	0.875	XXX	XXX
nov_altss1942	XXX	2.666666667	1.666666667
nov_altss1943	XXX	XXX	10.78571429
nov_altss1944	3.4	9.3	XXX
nov_altss1945	10.5	XXX	4
nov_altss1946	XXX	XXX	6.714285714
nov_altss1947	18.75	XXX	6.166666667
nov_altss1948	XXX	9.5	28.42857143
nov_altss1949	21.83333333	47	XXX
nov_altss195	XXX	7.333333333	8.166666667
nov_altss1950	3.125	found	XXX
nov_altss1951	XXX	13.71428571	XXX
nov_altss1952	XXX	XXX	12.6
nov_altss1955	13.11111111	XXX	XXX
nov_altss1956	XXX	XXX	17.58333333
nov_altss1957	XXX	XXX	16.53846154
nov_altss1958	XXX	10.4	XXX
nov_altss196	XXX	16.8	XXX
nov_altss1960	31.4	XXX	XXX
nov_altss1961	XXX	XXX	2.777777778
nov_altss1962	19	13.18181818	XXX
nov_altss1963	XXX	11.71428571	XXX
nov_altss1965	XXX	9.833333333	XXX
nov_altss1966	XXX	XXX	20.8
nov_altss1967	XXX	6.8	XXX
nov_altss1968	XXX	XXX	19.4
nov_altss1969	XXX	17	XXX
nov_altss197	XXX	1.875	XXX
nov_altss1970	XXX	XXX	5.5
nov_altss1971	15.4	29	XXX
nov_altss1972	XXX	62	12.73684211
nov_altss1973	XXX	17.8	XXX
nov_altss1975	XXX	XXX	11.83333333
nov_altss1976	XXX	XXX	5.142857143
nov_altss1978	XXX	XXX	11.76923077
nov_altss1979	10.2	XXX	19.5
nov_altss198	2.1	XXX	XXX
nov_altss1980	8.444444444	XXX	XXX
nov_altss1981	XXX	17.5	24.57894737
nov_altss1982	32	22	58.66666667
nov_altss1983	29.75	60	XXX
nov_altss1985	29.5	XXX	XXX
nov_altss1986	5.6	2.5	XXX
nov_altss1989	13.25	7.142857143	XXX
nov_altss199	6.3	2.375	XXX
nov_altss1990	26.14285714	13.07692308	27.5
nov_altss1991	14.66666667	12	14.17647059
nov_altss1992	XXX	XXX	13.84615385
nov_altss1993	16.25	XXX	XXX
nov_altss1994	XXX	5.8	XXX
nov_altss1995	18.5	10.16666667	12.125
nov_altss1996	XXX	XXX	12
nov_altss1997	XXX	9	XXX
nov_altss1998	XXX	5	XXX
nov_altss1999	4.375	XXX	XXX
nov_altss2	18.28571429	XXX	XXX
nov_altss20	XXX	XXX	4.8
nov_altss200	XXX	4.125	XXX
nov_altss2000	0.4	3	XXX
nov_altss2001	XXX	XXX	21.9
nov_altss2002	XXX	XXX	19.28571429
nov_altss2003	20.2	25.5	XXX
nov_altss2004	18.66666667	18.54545455	XXX
nov_altss2005	0.333333333	XXX	XXX
nov_altss2006	2.363636364	XXX	XXX
nov_altss2007	19	34	XXX
nov_altss2008	XXX	6	XXX
nov_altss2009	XXX	XXX	0.230769231
nov_altss201	XXX	25.1	XXX
nov_altss2010	XXX	9	XXX
nov_altss2011	36.83333333	25.57142857	9
nov_altss2012	XXX	XXX	16.28571429
nov_altss2013	XXX	24.47368421	XXX
nov_altss2014	72.33333333	29	XXX
nov_altss2016	11.85714286	XXX	XXX
nov_altss2017	7.333333333	XXX	XXX
nov_altss2018	XXX	XXX	6.545454545
nov_altss2019	13.6	7.666666667	XXX
nov_altss202	found	8.818181818	miss
nov_altss2020	41.5	XXX	XXX
nov_altss2021	XXX	XXX	10.66666667
nov_altss2022	12	11.76923077	XXX
nov_altss2023	XXX	20.22222222	XXX
nov_altss2024	XXX	found	2.076923077
nov_altss2025	XXX	XXX	22.6
nov_altss2026	21	12	20.5
nov_altss2027	XXX	XXX	5.4
nov_altss2028	10.88888889	XXX	11.31578947
nov_altss2029	XXX	XXX	14
nov_altss203	XXX	4.285714286	XXX
nov_altss2031	2.375	XXX	XXX
nov_altss2032	XXX	46.5	16
nov_altss2033	3.833333333	XXX	XXX
nov_altss2034	XXX	9	XXX
nov_altss2035	XXX	7.875	XXX
nov_altss2036	XXX	0.666666667	24.8
nov_altss2037	3.4	XXX	XXX
nov_altss204	26.86363636	XXX	XXX
nov_altss2040	XXX	XXX	4.666666667
nov_altss2041	XXX	XXX	16.2
nov_altss2042	XXX	XXX	4.916666667
nov_altss2043	21	XXX	XXX
nov_altss2044	16.55555556	XXX	XXX
nov_altss2045	XXX	15.2	XXX
nov_altss2046	XXX	14	XXX
nov_altss2047	3.375	XXX	XXX
nov_altss2048	9.2	7.222222222	3.90625
nov_altss2049	XXX	XXX	11.16666667
nov_altss205	XXX	12	XXX
nov_altss2050	XXX	1.666666667	XXX
nov_altss2051	XXX	14.125	XXX
nov_altss2052	XXX	3.888888889	XXX
nov_altss2053	30.8	XXX	16.44444444
nov_altss2054	32.25	XXX	XXX
nov_altss2055	7.125	XXX	XXX
nov_altss2056	21	XXX	XXX
nov_altss2057	XXX	13	2.833333333
nov_altss2058	6.555555556	XXX	12
nov_altss2059	32.4	XXX	5.666666667
nov_altss206	XXX	XXX	2.5
nov_altss2060	26.33333333	30	27.65384615
nov_altss2061	XXX	XXX	2.785714286
nov_altss2062	19.16666667	4.5	XXX
nov_altss2063	XXX	11.75	42.5
nov_altss2065	12.55555556	XXX	XXX
nov_altss2066	XXX	4	2.166666667
nov_altss2068	16.625	XXX	XXX
nov_altss2069	3.833333333	XXX	XXX
nov_altss207	XXX	XXX	20.14285714
nov_altss2070	5.5	6.75	XXX
nov_altss2071	0.4	XXX	XXX
nov_altss2072	4.4	8.8	XXX
nov_altss2073	29.6	16	XXX
nov_altss2074	XXX	XXX	10.54166667
nov_altss2075	XXX	XXX	3.363636364
nov_altss2076	XXX	XXX	1.285714286
nov_altss2077	XXX	miss	XXX
nov_altss2078	XXX	found	1.833333333
nov_altss208	XXX	XXX	4.133333333
nov_altss2080	XXX	XXX	16.5
nov_altss2081	XXX	XXX	14.5
nov_altss2082	33	found	26.16666667
nov_altss2084	1	XXX	XXX
nov_altss2085	XXX	29	12.72727273
nov_altss2087	10.11111111	15.2	XXX
nov_altss2088	3.8	XXX	XXX
nov_altss2089	20.11111111	XXX	XXX
nov_altss209	XXX	XXX	8
nov_altss2090	17.5	XXX	XXX
nov_altss2091	XXX	miss	miss
nov_altss2092	XXX	13.875	24.63157895
nov_altss2093	3.882352941	XXX	XXX
nov_altss2094	16.2	XXX	XXX
nov_altss2095	5.75	11.25	13
nov_altss2096	32.5	8.333333333	XXX
nov_altss2097	102	9.888888889	XXX
nov_altss2098	6.285714286	4.818181818	2.466666667
nov_altss2099	XXX	8.5	9.166666667
nov_altss21	XXX	XXX	16.72727273
nov_altss210	4.181818182	8.083333333	3.24
nov_altss2100	XXX	XXX	9
nov_altss2101	XXX	XXX	12
nov_altss2102	XXX	XXX	2.090909091
nov_altss2103	8.857142857	XXX	XXX
nov_altss2104	10.5	XXX	XXX
nov_altss2105	XXX	XXX	39.4
nov_altss2106	9.625	XXX	XXX
nov_altss2107	XXX	26.2	14
nov_altss2108	XXX	XXX	10.76923077
nov_altss2109	XXX	XXX	11.75
nov_altss211	XXX	6.6	XXX
nov_altss2110	XXX	3.75	XXX
nov_altss2111	XXX	XXX	19.41666667
nov_altss2112	14.625	XXX	XXX
nov_altss2113	16.66666667	XXX	XXX
nov_altss2114	17.18181818	33.8	10.52631579
nov_altss2115	22.52941176	25.8	XXX
nov_altss2116	30.5	3.666666667	XXX
nov_altss2117	9.125	XXX	XXX
nov_altss2118	18.14285714	XXX	XXX
nov_altss2119	13.26666667	XXX	XXX
nov_altss212	20	XXX	13.83333333
nov_altss2120	7.105263158	XXX	XXX
nov_altss2121	XXX	XXX	1.6
nov_altss2122	6.944444444	XXX	XXX
nov_altss2123	0.833333333	XXX	XXX
nov_altss2124	18.38461538	XXX	XXX
nov_altss2125	7	9	10.5
nov_altss2126	XXX	XXX	3.692307692
nov_altss2127	16.47368421	29.5	11.75
nov_altss2128	35	XXX	19
nov_altss2129	4	XXX	XXX
nov_altss213	XXX	XXX	5.833333333
nov_altss2130	17.4	XXX	XXX
nov_altss2131	XXX	4	10.6
nov_altss2132	XXX	XXX	7.75
nov_altss2133	6.5	9.5	XXX
nov_altss2134	3.666666667	XXX	XXX
nov_altss2135	13.25	3.6	4.428571429
nov_altss2136	2.375	found	XXX
nov_altss2137	XXX	15.625	XXX
nov_altss2138	XXX	1.5	10.2
nov_altss2139	XXX	21.16666667	XXX
nov_altss214	14	9.5	3.2
nov_altss2141	11.83333333	XXX	XXX
nov_altss2142	1.4	13	15.33333333
nov_altss2143	XXX	XXX	6.8
nov_altss2144	24.71428571	XXX	18.45
nov_altss2145	XXX	5	XXX
nov_altss2146	0.666666667	XXX	XXX
nov_altss2148	XXX	0.6	5.1875
nov_altss2149	XXX	1.285714286	XXX
nov_altss215	1.555555556	XXX	XXX
nov_altss2150	XXX	12.14285714	XXX
nov_altss2151	XXX	XXX	7.571428571
nov_altss2152	XXX	XXX	18.42857143
nov_altss2153	10	XXX	XXX
nov_altss2154	6.285714286	XXX	11.77777778
nov_altss2155	27.2	XXX	XXX
nov_altss2156	14.33333333	XXX	XXX
nov_altss2157	XXX	found	8.571428571
nov_altss2159	4.625	XXX	5.416666667
nov_altss216	XXX	20.33333333	7.352941176
nov_altss2160	16.25	XXX	XXX
nov_altss2161	XXX	25.66666667	XXX
nov_altss2162	14.66666667	found	13.8
nov_altss2163	XXX	2.2	XXX
nov_altss2164	XXX	XXX	5.75
nov_altss2165	17	6.444444444	11
nov_altss2166	XXX	XXX	25.41666667
nov_altss2167	XXX	XXX	11.42857143
nov_altss2168	XXX	9.2	37.8
nov_altss2169	XXX	XXX	1.625
nov_altss217	XXX	11.66666667	14.16666667
nov_altss2170	XXX	15.16666667	XXX
nov_altss2171	27.22222222	49.5	XXX
nov_altss2172	16.77777778	XXX	XXX
nov_altss2173	XXX	6.6	XXX
nov_altss2174	XXX	XXX	7.692307692
nov_altss2175	XXX	XXX	1.428571429
nov_altss2176	XXX	XXX	5.684210526
nov_altss2177	21.57142857	XXX	28.44444444
nov_altss2178	XXX	XXX	5.764705882
nov_altss2179	XXX	XXX	27.71428571
nov_altss218	XXX	11.66666667	XXX
nov_altss2180	10	5.5	9
nov_altss2181	5.222222222	XXX	XXX
nov_altss2184	12.5	13.17647059	14.26829268
nov_altss2185	19.85714286	34	XXX
nov_altss2186	7.888888889	XXX	11.66666667
nov_altss2187	15.125	XXX	XXX
nov_altss2189	40	28.2	3.653846154
nov_altss219	XXX	0.222222222	XXX
nov_altss2190	XXX	39.66666667	23.7
nov_altss2191	XXX	XXX	10.90909091
nov_altss2192	4	1.75	XXX
nov_altss2194	XXX	1.75	5.857142857
nov_altss2195	XXX	7.75	XXX
nov_altss2196	XXX	XXX	8.5
nov_altss2197	XXX	XXX	18.875
nov_altss2198	XXX	1.833333333	XXX
nov_altss22	47.5	16	6.8
nov_altss220	XXX	XXX	2
nov_altss2200	XXX	21.1	XXX
nov_altss2201	29.66666667	XXX	13.07692308
nov_altss2202	XXX	4.166666667	XXX
nov_altss2203	XXX	XXX	17.65217391
nov_altss2204	20.33333333	XXX	XXX
nov_altss2205	2.181818182	XXX	XXX
nov_altss2206	31.8	XXX	XXX
nov_altss2207	XXX	XXX	21.2
nov_altss2209	XXX	11	XXX
nov_altss221	XXX	XXX	19.36363636
nov_altss2210	XXX	10.33333333	10.8
nov_altss2211	XXX	XXX	6.066666667
nov_altss2212	60.33333333	33.41666667	found
nov_altss2213	XXX	XXX	4.333333333
nov_altss2214	XXX	6.2	XXX
nov_altss2215	XXX	3.6	XXX
nov_altss2216	XXX	XXX	33.9
nov_altss2217	XXX	XXX	0.705882353
nov_altss2218	XXX	39.4	XXX
nov_altss2219	XXX	XXX	21.64285714
nov_altss222	XXX	XXX	12.71428571
nov_altss2220	XXX	25.11111111	XXX
nov_altss2221	5	XXX	XXX
nov_altss2222	14.68421053	22.5	4.166666667
nov_altss2223	XXX	6.666666667	XXX
nov_altss2224	14	XXX	10.84615385
nov_altss2225	XXX	181	34.75
nov_altss2227	XXX	XXX	3.272727273
nov_altss2228	XXX	8.666666667	6.666666667
nov_altss2229	XXX	12.875	XXX
nov_altss223	7.75	10.5	11.55555556
nov_altss2230	0.583333333	XXX	XXX
nov_altss2231	1.6	XXX	XXX
nov_altss2232	20.1	6.75	XXX
nov_altss2233	XXX	6.846153846	XXX
nov_altss2234	XXX	XXX	22.125
nov_altss2235	XXX	XXX	17.33333333
nov_altss2236	20.25	XXX	XXX
nov_altss2237	4	XXX	XXX
nov_altss2238	15.71428571	XXX	XXX
nov_altss224	10.55555556	32	XXX
nov_altss2240	XXX	XXX	29.90909091
nov_altss2241	XXX	0.25	1.555555556
nov_altss2242	27.2	XXX	18.97777778
nov_altss2243	40.33333333	21.13333333	20.5
nov_altss2244	14.88888889	8.5625	XXX
nov_altss2245	41.4	XXX	XXX
nov_altss2246	XXX	12.25	XXX
nov_altss2248	XXX	XXX	14.21428571
nov_altss2249	XXX	11.66666667	8.726027397
nov_altss225	XXX	9.6	XXX
nov_altss2250	XXX	XXX	20
nov_altss2251	13.83333333	XXX	XXX
nov_altss2252	found	7.2	25
nov_altss2253	4.428571429	XXX	XXX
nov_altss2254	XXX	XXX	3.555555556
nov_altss2255	14.5	XXX	XXX
nov_altss2256	24	22	12.2
nov_altss2257	24.8	19	4.136363636
nov_altss2258	XXX	23.5	8.636363636
nov_altss2259	12.75	25.5	XXX
nov_altss226	XXX	11	XXX
nov_altss2260	32.4	XXX	41.2
nov_altss2261	XXX	XXX	16.33333333
nov_altss2262	XXX	XXX	5.5
nov_altss2263	XXX	0.714285714	XXX
nov_altss2264	66.33333333	23.4	XXX
nov_altss2265	43.25	104	XXX
nov_altss2266	11	7	XXX
nov_altss2268	XXX	12	3.1
nov_altss2269	11.8	XXX	XXX
nov_altss227	XXX	XXX	5.571428571
nov_altss2270	XXX	19.66666667	XXX
nov_altss2272	XXX	XXX	38
nov_altss2273	XXX	XXX	0.6
nov_altss2274	3.333333333	XXX	XXX
nov_altss2275	XXX	5.4	XXX
nov_altss2276	3.615384615	XXX	5.6
nov_altss2279	XXX	8.714285714	XXX
nov_altss228	found	8.285714286	XXX
nov_altss2280	16.5	3.333333333	XXX
nov_altss2281	XXX	3.8	XXX
nov_altss2282	8.888888889	8.571428571	XXX
nov_altss2283	XXX	13	XXX
nov_altss2284	4.923076923	2.071428571	5
nov_altss2285	76	19.25	XXX
nov_altss2287	XXX	XXX	6.142857143
nov_altss2288	XXX	7.166666667	XXX
nov_altss2289	25.5	19.66666667	XXX
nov_altss229	XXX	XXX	3.727272727
nov_altss2290	8.6	8.5	miss
nov_altss2291	6.25	19.28571429	XXX
nov_altss2292	XXX	5.142857143	XXX
nov_altss2293	11.6	13	4
nov_altss2294	10.25641026	10.52380952	XXX
nov_altss2295	XXX	XXX	5.333333333
nov_altss2296	XXX	XXX	16.58333333
nov_altss2298	5.25	XXX	XXX
nov_altss2299	8.484848485	7.4	1.301724138
nov_altss230	8.142857143	9.6875	3.571428571
nov_altss2301	13.57142857	XXX	XXX
nov_altss2302	17.6	XXX	XXX
nov_altss2303	XXX	XXX	7.4
nov_altss2304	7.857142857	14	XXX
nov_altss2305	73	28.91666667	XXX
nov_altss2306	XXX	39.33333333	XXX
nov_altss2307	19.26785714	17.5	13
nov_altss2308	13	XXX	XXX
nov_altss2309	3.5	XXX	XXX
nov_altss231	XXX	XXX	11.92307692
nov_altss2310	12.2	XXX	XXX
nov_altss2311	XXX	1.545454545	1.928571429
nov_altss2312	6.5	XXX	found
nov_altss2313	XXX	XXX	5.64
nov_altss2314	XXX	XXX	10.44578313
nov_altss2315	9.4	XXX	12.2
nov_altss2316	XXX	18.6	XXX
nov_altss2317	18.18181818	XXX	XXX
nov_altss2318	2	XXX	XXX
nov_altss2319	XXX	9.4	XXX
nov_altss2320	XXX	XXX	21.88888889
nov_altss2321	XXX	XXX	0.666666667
nov_altss2322	15.33333333	XXX	XXX
nov_altss2323	miss	1.5	XXX
nov_altss2325	4.407407407	3.631578947	6.9375
nov_altss2326	14.66666667	XXX	10.28571429
nov_altss2327	XXX	20.4	XXX
nov_altss2328	XXX	22.16666667	XXX
nov_altss2329	XXX	XXX	0.166666667
nov_altss233	XXX	XXX	11.42857143
nov_altss2330	12.77777778	XXX	XXX
nov_altss2331	XXX	29	19.07142857
nov_altss2332	XXX	0.375	XXX
nov_altss2333	35	14.83333333	XXX
nov_altss2334	XXX	15.42857143	XXX
nov_altss2335	XXX	7.4	XXX
nov_altss2336	24.42857143	XXX	XXX
nov_altss2338	XXX	18.2	XXX
nov_altss2339	found	2.5	4
nov_altss234	XXX	XXX	9.777777778
nov_altss2340	XXX	XXX	3.4
nov_altss2341	XXX	XXX	2
nov_altss2342	17.57142857	20.2	XXX
nov_altss2343	XXX	24.33333333	15.85714286
nov_altss2345	1.333333333	XXX	1.166666667
nov_altss2346	XXX	XXX	0.625
nov_altss2347	XXX	XXX	20
nov_altss2348	XXX	XXX	8.875
nov_altss235	4.090909091	XXX	XXX
nov_altss2350	XXX	XXX	12.88888889
nov_altss2351	XXX	XXX	14.6
nov_altss2352	7	XXX	XXX
nov_altss2353	23	XXX	XXX
nov_altss2354	XXX	11.6	XXX
nov_altss2355	XXX	17.8	XXX
nov_altss2356	30.71428571	found	XXX
nov_altss2357	7.25	16.44444444	XXX
nov_altss2358	53.25	29	XXX
nov_altss2359	23	XXX	XXX
nov_altss236	XXX	3.666666667	7.727272727
nov_altss2360	XXX	XXX	12.07692308
nov_altss2361	XXX	13.33333333	XXX
nov_altss2362	XXX	XXX	19.71428571
nov_altss2363	13.33333333	found	XXX
nov_altss2364	22.2	XXX	XXX
nov_altss2365	33.75	11	XXX
nov_altss2366	22.2	XXX	XXX
nov_altss2367	3.333333333	0.5	XXX
nov_altss2368	18.5	17.25	XXX
nov_altss2369	33	XXX	XXX
nov_altss237	5.25	XXX	3.125
nov_altss2370	37.66666667	XXX	XXX
nov_altss2371	26.83333333	11.33333333	8.928571429
nov_altss2372	26.75	XXX	7.153846154
nov_altss2373	XXX	0.75	0.769230769
nov_altss2374	5.6	XXX	XXX
nov_altss2376	XXX	29.77777778	29.26666667
nov_altss2377	4.666666667	XXX	XXX
nov_altss2378	XXX	6.857142857	XXX
nov_altss2379	13	10.90909091	XXX
nov_altss238	XXX	7.4	XXX
nov_altss2380	XXX	XXX	17.4
nov_altss2382	XXX	6.666666667	XXX
nov_altss2383	18.4	43.5	XXX
nov_altss2384	XXX	found	43.66666667
nov_altss2385	XXX	XXX	8.25
nov_altss2386	2.8	XXX	XXX
nov_altss2387	6.333333333	found	6.75
nov_altss2388	XXX	XXX	8
nov_altss2389	XXX	10.14285714	XXX
nov_altss239	XXX	10.57142857	XXX
nov_altss2390	XXX	XXX	9
nov_altss2391	XXX	1.545454545	XXX
nov_altss2392	11.5	15.5	7.454545455
nov_altss2393	XXX	5.428571429	XXX
nov_altss2394	9.166666667	XXX	XXX
nov_altss2395	50	14	10.07142857
nov_altss2396	7.4	XXX	XXX
nov_altss2397	15	XXX	XXX
nov_altss2398	3.166666667	3	XXX
nov_altss2399	XXX	XXX	7.944444444
nov_altss24	found	32	12.08333333
nov_altss240	4.166666667	XXX	XXX
nov_altss2400	XXX	XXX	10.3
nov_altss2401	18.91666667	12.16666667	XXX
nov_altss2402	13.25	XXX	7.833333333
nov_altss2403	10.57142857	9.5	XXX
nov_altss2404	XXX	XXX	9.205128205
nov_altss2405	XXX	XXX	12.16666667
nov_altss2406	16.16666667	found	XXX
nov_altss2407	11.6	XXX	XXX
nov_altss2408	XXX	4.285714286	XXX
nov_altss2409	XXX	XXX	39.16666667
nov_altss241	XXX	16	XXX
nov_altss2410	30.75	11.8	XXX
nov_altss2411	8.75	8	5.666666667
nov_altss2412	XXX	13.6	XXX
nov_altss2413	XXX	33.5	15.36363636
nov_altss2414	XXX	XXX	7.384615385
nov_altss2415	XXX	XXX	8.666666667
nov_altss2416	XXX	11.4	11.22222222
nov_altss2417	33.2	XXX	13.25
nov_altss2418	32.16666667	38	XXX
nov_altss2419	XXX	XXX	16.375
nov_altss242	XXX	XXX	1.7
nov_altss2420	XXX	XXX	20.11111111
nov_altss2421	XXX	miss	0.583333333
nov_altss2422	21.14285714	XXX	XXX
nov_altss2423	XXX	miss	0.25
nov_altss2424	XXX	XXX	2.4
nov_altss2425	XXX	XXX	8.142857143
nov_altss2426	XXX	9.4	XXX
nov_altss2427	XXX	12	24.11111111
nov_altss2428	XXX	XXX	13
nov_altss2429	22.4	33.66666667	9.777777778
nov_altss243	XXX	XXX	8.444444444
nov_altss2431	30	XXX	XXX
nov_altss2432	XXX	XXX	1.142857143
nov_altss2433	7.666666667	XXX	8.333333333
nov_altss2434	26.125	141	XXX
nov_altss2436	XXX	2.4	XXX
nov_altss2437	0.857142857	XXX	XXX
nov_altss2438	18.16666667	found	15.375
nov_altss2439	25.4	XXX	XXX
nov_altss244	22.09090909	20.27272727	13.35820896
nov_altss2440	22	7	37.9
nov_altss2441	2.666666667	4.2	XXX
nov_altss2442	XXX	XXX	17.2
nov_altss2443	XXX	7.6	XXX
nov_altss2444	XXX	XXX	16.16666667
nov_altss2445	23.75	found	16.42857143
nov_altss2446	42.2	XXX	12.6
nov_altss2447	XXX	XXX	17.44444444
nov_altss2448	XXX	14.5	XXX
nov_altss2449	6	XXX	XXX
nov_altss245	5.666666667	1	XXX
nov_altss2450	XXX	XXX	10.55555556
nov_altss2451	XXX	6.8	XXX
nov_altss2452	6	1	2.9375
nov_altss2453	XXX	15	0.625
nov_altss2454	22.71428571	XXX	XXX
nov_altss2455	34.5	28.90909091	XXX
nov_altss2456	14.8	5.083333333	found
nov_altss2457	XXX	10.52380952	14.25
nov_altss2458	XXX	4.333333333	XXX
nov_altss2459	XXX	22	8.375
nov_altss246	XXX	XXX	21.375
nov_altss2460	5.125	6.75	XXX
nov_altss2461	miss	XXX	XXX
nov_altss2462	XXX	21	6
nov_altss2463	XXX	17.4	XXX
nov_altss2464	58.5	XXX	6.473684211
nov_altss2465	2.833333333	XXX	XXX
nov_altss2466	XXX	5.2	XXX
nov_altss2467	XXX	XXX	6.96
nov_altss2468	0.75	XXX	XXX
nov_altss2469	11.5	5.5	XXX
nov_altss247	XXX	XXX	40
nov_altss2470	XXX	16.8	XXX
nov_altss2471	29.66666667	12.41860465	XXX
nov_altss2472	20.5	3.5	XXX
nov_altss2473	14.88461538	14.15625	21.61111111
nov_altss2474	XXX	XXX	30
nov_altss2475	XXX	13.4	XXX
nov_altss2476	XXX	XXX	13.4
nov_altss2477	18.4	49.5	18.25
nov_altss2478	XXX	2.166666667	XXX
nov_altss2479	10.1875	XXX	XXX
nov_altss248	XXX	XXX	10
nov_altss2480	11.28571429	18.33333333	XXX
nov_altss2481	55.4	24.44444444	XXX
nov_altss2482	XXX	14.57142857	XXX
nov_altss2483	23.5	14.26666667	18.70588235
nov_altss2484	XXX	XXX	9.733333333
nov_altss2485	XXX	1	1.25
nov_altss2486	XXX	XXX	3.307692308
nov_altss2487	15.5	found	XXX
nov_altss2488	XXX	3.333333333	XXX
nov_altss249	XXX	17.57142857	XXX
nov_altss2490	40.2	XXX	XXX
nov_altss2491	XXX	XXX	28
nov_altss2492	15.33333333	XXX	21.28571429
nov_altss2495	XXX	26.85714286	XXX
nov_altss2496	15	15.875	XXX
nov_altss2497	8.588235294	14	XXX
nov_altss2498	4.333333333	4.5	XXX
nov_altss2499	XXX	XXX	0.818181818
nov_altss25	2.294117647	4	XXX
nov_altss250	15.5	XXX	7.5
nov_altss2500	26.45454545	XXX	XXX
nov_altss2501	14.14285714	XXX	miss
nov_altss2502	XXX	8.7	5
nov_altss2504	XXX	20.4	XXX
nov_altss2505	6.5	XXX	XXX
nov_altss2506	20	71	XXX
nov_altss2507	18.90909091	XXX	XXX
nov_altss2508	3.333333333	2.666666667	XXX
nov_altss2509	XXX	XXX	14.58333333
nov_altss251	XXX	7.666666667	XXX
nov_altss2511	XXX	XXX	9.875
nov_altss2512	XXX	12.71428571	XXX
nov_altss2513	XXX	XXX	1.636363636
nov_altss2514	XXX	XXX	9.090909091
nov_altss2515	XXX	XXX	20
nov_altss2517	XXX	found	6.259259259
nov_altss2518	XXX	0.333333333	XXX
nov_altss2519	XXX	16.18181818	XXX
nov_altss252	17.5	XXX	XXX
nov_altss2520	0.666666667	1	XXX
nov_altss2522	XXX	XXX	18.6
nov_altss2523	31.71428571	22	XXX
nov_altss2524	XXX	8.111111111	XXX
nov_altss2525	6.2	XXX	XXX
nov_altss2526	25.05882353	28.95238095	32.25
nov_altss2527	XXX	3.833333333	XXX
nov_altss2528	XXX	XXX	0.363636364
nov_altss2529	7.6	XXX	XXX
nov_altss2530	9	XXX	XXX
nov_altss2531	4.5	XXX	XXX
nov_altss2532	XXX	XXX	14
nov_altss2533	XXX	4.428571429	XXX
nov_altss2534	XXX	9.8	14.1
nov_altss2535	11.71428571	XXX	2.192307692
nov_altss2536	3.722222222	XXX	XXX
nov_altss2537	XXX	XXX	11.8
nov_altss2538	15.16666667	XXX	XXX
nov_altss2539	13.33333333	18.5	21.5
nov_altss254	XXX	XXX	7.571428571
nov_altss2541	XXX	21.57142857	4.289473684
nov_altss2542	7.111111111	XXX	XXX
nov_altss2543	XXX	XXX	2.5
nov_altss2544	24	XXX	XXX
nov_altss2545	14	10.33333333	XXX
nov_altss2546	1	XXX	XXX
nov_altss2547	7.8	24	6.727272727
nov_altss2548	XXX	XXX	4.5
nov_altss2549	2	2.545454545	2.666666667
nov_altss255	8.9	4.454545455	11.3125
nov_altss2550	XXX	18.71428571	7.5
nov_altss2552	17.09090909	19.5	XXX
nov_altss2553	XXX	1.571428571	XXX
nov_altss2554	3.6	XXX	XXX
nov_altss2555	26.8	XXX	XXX
nov_altss2556	7.333333333	XXX	found
nov_altss2557	XXX	39.5	21.72727273
nov_altss2558	26	XXX	XXX
nov_altss2559	XXX	XXX	17.83333333
nov_altss256	XXX	19	3.357142857
nov_altss2560	10.95	found	17.125
nov_altss2561	XXX	XXX	11.07692308
nov_altss2562	XXX	XXX	0.777777778
nov_altss2563	20.57142857	found	20.04545455
nov_altss2564	XXX	7.428571429	XXX
nov_altss2565	17.81818182	22.14285714	15.85714286
nov_altss2566	XXX	14.5	XXX
nov_altss2567	XXX	XXX	1.285714286
nov_altss2568	XXX	found	0.4
nov_altss2569	9.526315789	9.923076923	10.44444444
nov_altss257	18.5	20	XXX
nov_altss2570	13.14285714	XXX	7.625
nov_altss2571	XXX	4.166666667	XXX
nov_altss2572	12.94117647	11.05	16.74193548
nov_altss2573	XXX	found	8.857142857
nov_altss2574	13.6	XXX	XXX
nov_altss2575	XXX	XXX	3.75
nov_altss2576	14.2	XXX	XXX
nov_altss2577	16.8	14	XXX
nov_altss2578	XXX	XXX	8.875
nov_altss2579	XXX	11	XXX
nov_altss258	XXX	XXX	9.666666667
nov_altss2580	0.714285714	XXX	XXX
nov_altss2581	31.16666667	XXX	XXX
nov_altss2582	XXX	11.25	XXX
nov_altss2583	12.07142857	XXX	XXX
nov_altss2584	31.8125	XXX	23.875
nov_altss2585	XXX	4.818181818	XXX
nov_altss2586	XXX	2.2	8
nov_altss2587	XXX	4	10.57142857
nov_altss2588	XXX	9.25	7.555555556
nov_altss2589	34.875	XXX	XXX
nov_altss259	30.4	XXX	XXX
nov_altss2590	XXX	7	6.529411765
nov_altss2591	XXX	XXX	26.42857143
nov_altss2592	found	found	13
nov_altss2593	35.25	53.5	found
nov_altss2594	21.57142857	52	20.4
nov_altss2595	XXX	XXX	9.75
nov_altss2596	XXX	XXX	1.461538462
nov_altss2597	XXX	9	XXX
nov_altss2598	2.666666667	XXX	XXX
nov_altss2599	10.22222222	XXX	XXX
nov_altss26	XXX	XXX	34
nov_altss260	XXX	XXX	3.923076923
nov_altss2600	XXX	1.714285714	XXX
nov_altss2601	10.2	XXX	XXX
nov_altss2602	XXX	XXX	3.227272727
nov_altss2603	XXX	XXX	3.510638298
nov_altss2604	XXX	XXX	19.16666667
nov_altss2605	XXX	10.8	XXX
nov_altss2606	22.5	11.88888889	found
nov_altss2607	1.777777778	4	XXX
nov_altss2608	XXX	XXX	3.6
nov_altss2609	14.92857143	59.33333333	XXX
nov_altss2610	XXX	36.83333333	XXX
nov_altss2611	XXX	15	11.83333333
nov_altss2612	XXX	28.85714286	XXX
nov_altss2613	found	17.44444444	XXX
nov_altss2614	XXX	XXX	24
nov_altss2615	29.85714286	found	8
nov_altss2616	4.083333333	3	XXX
nov_altss2617	143	XXX	29.28571429
nov_altss2618	14.875	24.5	found
nov_altss2619	XXX	found	5.529411765
nov_altss262	3.578947368	XXX	2.666666667
nov_altss2620	XXX	XXX	14.4
nov_altss2621	19.6	XXX	XXX
nov_altss2622	17.83333333	XXX	XXX
nov_altss2623	7.625	XXX	XXX
nov_altss2624	XXX	XXX	13
nov_altss2625	7.8	26	XXX
nov_altss2626	2	XXX	2
nov_altss2627	1.5	XXX	XXX
nov_altss263	found	2	0.461538462
nov_altss2630	10.21428571	XXX	XXX
nov_altss2631	24.33333333	XXX	XXX
nov_altss2632	XXX	18.66666667	XXX
nov_altss2633	7.333333333	XXX	XXX
nov_altss2634	12.5	XXX	XXX
nov_altss2635	XXX	XXX	18.7
nov_altss2636	XXX	XXX	16.42857143
nov_altss2637	0.75	XXX	XXX
nov_altss2638	XXX	3	1.916666667
nov_altss2639	9.9	XXX	XXX
nov_altss264	40.6	XXX	XXX
nov_altss2640	33.15	43	XXX
nov_altss2641	10.33333333	XXX	XXX
nov_altss2642	XXX	XXX	2.75
nov_altss2644	45	42	XXX
nov_altss2646	XXX	5.857142857	XXX
nov_altss2647	XXX	XXX	9.111111111
nov_altss2648	XXX	14.8	XXX
nov_altss265	XXX	XXX	33.25
nov_altss2650	29	XXX	XXX
nov_altss2651	4.428571429	XXX	XXX
nov_altss2652	12.42857143	26	13.25
nov_altss2653	XXX	XXX	15.8
nov_altss2654	XXX	XXX	9.176470588
nov_altss2655	XXX	XXX	3
nov_altss2656	XXX	14	4.555555556
nov_altss2657	XXX	found	10.875
nov_altss2658	XXX	XXX	2.3
nov_altss2659	XXX	3.166666667	6.583333333
nov_altss266	7.266666667	XXX	XXX
nov_altss2660	XXX	XXX	2.4
nov_altss2661	24.88888889	XXX	XXX
nov_altss2662	9.857142857	XXX	XXX
nov_altss2663	2.434782609	5	XXX
nov_altss2664	2.857142857	XXX	XXX
nov_altss2665	XXX	41.28571429	XXX
nov_altss2666	17	XXX	3.416666667
nov_altss2667	28.2	9	XXX
nov_altss2668	XXX	15.88888889	XXX
nov_altss2669	XXX	13.6	3
nov_altss267	XXX	XXX	11.53846154
nov_altss2670	16	XXX	XXX
nov_altss2671	11.66666667	XXX	XXX
nov_altss2672	XXX	14	2.785714286
nov_altss2673	XXX	6	XXX
nov_altss2674	XXX	XXX	0.857142857
nov_altss2675	22.8	XXX	XXX
nov_altss2677	XXX	17.4	XXX
nov_altss2679	26.16666667	XXX	XXX
nov_altss2680	XXX	XXX	7.714285714
nov_altss2681	XXX	XXX	4.2
nov_altss2683	XXX	6.352941176	3.631578947
nov_altss2684	XXX	XXX	11.77777778
nov_altss2685	XXX	0.666666667	XXX
nov_altss2686	XXX	5	1.9375
nov_altss2687	XXX	7	XXX
nov_altss2688	XXX	XXX	1.785714286
nov_altss2689	15.39130435	25	XXX
nov_altss269	XXX	XXX	13
nov_altss2690	8.25	63	1
nov_altss2691	XXX	XXX	15.36363636
nov_altss2692	27.8	23.6	XXX
nov_altss2693	XXX	XXX	9.066666667
nov_altss2694	19.75	24.5	XXX
nov_altss2695	9.8	XXX	XXX
nov_altss2696	XXX	5.666666667	21.21428571
nov_altss2697	XXX	7.25	XXX
nov_altss2699	XXX	XXX	5.333333333
nov_altss27	77.66666667	22.5	XXX
nov_altss270	17.91666667	6	XXX
nov_altss2700	5.125	XXX	XXX
nov_altss2701	XXX	XXX	35
nov_altss2702	19.2	XXX	XXX
nov_altss2703	22	XXX	20.28571429
nov_altss2704	XXX	7.928571429	XXX
nov_altss2705	XXX	4.5	XXX
nov_altss2706	27	24.3125	36
nov_altss2707	XXX	5.166666667	XXX
nov_altss2708	XXX	28.07692308	13.3
nov_altss2709	XXX	XXX	9.833333333
nov_altss271	6.666666667	3	XXX
nov_altss2710	XXX	XXX	3.625
nov_altss2711	4.894736842	XXX	XXX
nov_altss2712	3.947368421	8.4	XXX
nov_altss2713	XXX	14.42857143	XXX
nov_altss2714	XXX	1	1.428571429
nov_altss2715	1.6	3	XXX
nov_altss2716	27.75	17	XXX
nov_altss2717	XXX	11.6	XXX
nov_altss2718	31.33333333	19	XXX
nov_altss2719	XXX	7.923076923	16.07142857
nov_altss272	44.2	XXX	32
nov_altss2720	XXX	4.333333333	XXX
nov_altss2721	2.833333333	XXX	3.25
nov_altss2722	31.6	XXX	XXX
nov_altss2723	XXX	27.4	XXX
nov_altss2724	14.8	XXX	XXX
nov_altss2725	XXX	XXX	13.2
nov_altss2726	XXX	XXX	19.66666667
nov_altss2727	XXX	17.33333333	XXX
nov_altss2728	10.69230769	XXX	XXX
nov_altss2729	XXX	XXX	3.461538462
nov_altss273	XXX	XXX	4.384615385
nov_altss2730	XXX	XXX	5
nov_altss2731	10.92857143	XXX	XXX
nov_altss2732	22.4	XXX	XXX
nov_altss2733	XXX	XXX	13.07692308
nov_altss2734	10.4	XXX	XXX
nov_altss2735	1.416666667	6	XXX
nov_altss2736	10.14285714	3	XXX
nov_altss2737	8.4	12.28571429	10.65517241
nov_altss2738	XXX	9.6	XXX
nov_altss274	11.25	3	11.25
nov_altss2740	4.272727273	XXX	XXX
nov_altss2741	19.66666667	XXX	19.83333333
nov_altss2742	XXX	XXX	2.083333333
nov_altss2743	XXX	30.83333333	XXX
nov_altss2744	XXX	XXX	17.65217391
nov_altss2745	XXX	XXX	25.09090909
nov_altss2746	XXX	1.555555556	XXX
nov_altss2747	2.545454545	2.705882353	XXX
nov_altss2748	5.25	found	XXX
nov_altss2749	XXX	XXX	12.22222222
nov_altss275	10.18181818	XXX	XXX
nov_altss2750	7.210526316	14	XXX
nov_altss2751	17.66666667	XXX	18
nov_altss2752	XXX	3.75	7.238095238
nov_altss2753	13.2	14.4	30.75
nov_altss2754	6.333333333	XXX	7.666666667
nov_altss2755	7.285714286	found	XXX
nov_altss2756	26.66666667	8.333333333	XXX
nov_altss2757	XXX	17.66666667	21.42857143
nov_altss2758	17.5	9	XXX
nov_altss276	7.68	6.25	XXX
nov_altss2760	XXX	122	31.12
nov_altss2761	found	found	18.92307692
nov_altss2762	XXX	XXX	13.125
nov_altss2763	XXX	XXX	14.16666667
nov_altss2764	27	XXX	12.6875
nov_altss2765	15.5	23	XXX
nov_altss2766	XXX	XXX	7.375
nov_altss2767	0.818181818	XXX	XXX
nov_altss2768	4.75	3.888888889	4.260869565
nov_altss2769	XXX	16.8	XXX
nov_altss277	18.4	XXX	XXX
nov_altss2770	30.625	XXX	XXX
nov_altss2771	XXX	22	7.692307692
nov_altss2772	XXX	XXX	6.416666667
nov_altss2773	6.222222222	XXX	XXX
nov_altss2774	XXX	XXX	39
nov_altss2775	8.375	XXX	7.083333333
nov_altss2776	20.07692308	XXX	XXX
nov_altss2777	found	2.8	XXX
nov_altss2778	36	15.5	13
nov_altss2779	28.36842105	13.25	XXX
nov_altss278	XXX	XXX	4.7
nov_altss2780	3.571428571	XXX	XXX
nov_altss2781	XXX	XXX	22
nov_altss2783	XXX	XXX	7.307692308
nov_altss2784	17.33333333	miss	XXX
nov_altss2785	7.571428571	XXX	XXX
nov_altss2786	XXX	13.63636364	XXX
nov_altss2787	21	2.666666667	7.333333333
nov_altss2788	21.5625	48	found
nov_altss2789	XXX	XXX	1.125
nov_altss279	17.14285714	XXX	14.02380952
nov_altss2790	XXX	XXX	14.25
nov_altss2791	7.545454545	6.6	XXX
nov_altss2792	XXX	XXX	24.7032967
nov_altss2793	XXX	12.5	XXX
nov_altss2794	5.833333333	XXX	XXX
nov_altss2795	XXX	XXX	4.909090909
nov_altss2796	XXX	XXX	4.928571429
nov_altss2797	6.8	7.733333333	XXX
nov_altss2798	XXX	XXX	30.2
nov_altss2799	23	4.333333333	XXX
nov_altss28	XXX	26	7.105263158
nov_altss280	13.88235294	10.25	XXX
nov_altss2800	XXX	11.125	11.58536585
nov_altss2801	XXX	2.444444444	XXX
nov_altss2802	5.428571429	10	XXX
nov_altss2803	XXX	XXX	20.83333333
nov_altss2804	5	XXX	XXX
nov_altss2805	24	XXX	XXX
nov_altss2806	XXX	XXX	5.210526316
nov_altss2807	24	found	11.5
nov_altss2808	XXX	7.333333333	XXX
nov_altss2809	0.875	6.8	XXX
nov_altss281	14.28571429	XXX	XXX
nov_altss2810	20	XXX	XXX
nov_altss2811	XXX	XXX	9.538461538
nov_altss2812	XXX	XXX	20.4
nov_altss2813	XXX	XXX	17.6
nov_altss2814	XXX	5.25	10.8
nov_altss2815	24.8	XXX	XXX
nov_altss2816	XXX	4.4	XXX
nov_altss2817	23.875	XXX	XXX
nov_altss2818	XXX	1.4375	2.166666667
nov_altss2819	XXX	10.33333333	12
nov_altss282	25.5	XXX	62.5
nov_altss2820	XXX	XXX	24.30769231
nov_altss2821	XXX	46.5	39.28571429
nov_altss2822	21.625	XXX	XXX
nov_altss2823	3.666666667	1.888888889	XXX
nov_altss2824	5.333333333	XXX	XXX
nov_altss2825	XXX	XXX	18.77777778
nov_altss2826	XXX	XXX	13
nov_altss2827	21.8	found	XXX
nov_altss2828	XXX	XXX	8.5
nov_altss2829	XXX	XXX	17.375
nov_altss283	XXX	XXX	9.846153846
nov_altss2830	XXX	XXX	20.71428571
nov_altss2831	XXX	XXX	14
nov_altss2832	11.1	XXX	XXX
nov_altss2833	30	23.16666667	XXX
nov_altss2834	18.8	10.55555556	XXX
nov_altss2835	XXX	17	XXX
nov_altss2836	XXX	13.4	XXX
nov_altss2837	6.75	XXX	XXX
nov_altss2838	13.2	XXX	XXX
nov_altss2839	37.375	XXX	XXX
nov_altss284	XXX	XXX	25.77777778
nov_altss2840	XXX	XXX	22.85714286
nov_altss2841	16.14285714	9	5.111111111
nov_altss2842	XXX	4.5	2.4
nov_altss2843	XXX	5.111111111	XXX
nov_altss2844	34.625	XXX	XXX
nov_altss2845	19.75	19.33333333	XXX
nov_altss2846	15.16666667	XXX	XXX
nov_altss2847	13.71428571	XXX	XXX
nov_altss2848	32.16666667	XXX	XXX
nov_altss2849	XXX	XXX	1.4
nov_altss285	XXX	XXX	10.78947368
nov_altss2850	XXX	3.333333333	3
nov_altss2851	XXX	8	XXX
nov_altss2852	XXX	XXX	1.333333333
nov_altss2854	XXX	XXX	6.5
nov_altss2855	found	24.6	16.05882353
nov_altss2856	XXX	XXX	21
nov_altss2858	23.42857143	17.9	11.81818182
nov_altss2859	11.44444444	11.75	XXX
nov_altss286	XXX	XXX	21.625
nov_altss2860	XXX	9.2	XXX
nov_altss2861	XXX	XXX	12.66666667
nov_altss2863	XXX	XXX	9.2
nov_altss2864	23.57142857	XXX	XXX
nov_altss2865	13.35714286	XXX	5.666666667
nov_altss2866	XXX	XXX	17.57142857
nov_altss2867	XXX	XXX	29.5
nov_altss2868	0.909090909	XXX	XXX
nov_altss2869	24.2	XXX	XXX
nov_altss287	16.75	24.6	3.833333333
nov_altss2870	16.75	10.33333333	11.46153846
nov_altss2871	32	XXX	XXX
nov_altss2874	49.5	23.16666667	25.4
nov_altss2875	14.55555556	XXX	XXX
nov_altss2876	12.0952381	XXX	XXX
nov_altss2877	9.6	XXX	XXX
nov_altss2878	XXX	XXX	2.571428571
nov_altss2879	XXX	5	XXX
nov_altss288	48.33333333	10	0.75
nov_altss2880	30.16666667	XXX	XXX
nov_altss2881	XXX	3.4	XXX
nov_altss2882	XXX	XXX	7.181818182
nov_altss2883	XXX	11.08333333	XXX
nov_altss2884	XXX	XXX	10.72
nov_altss2885	XXX	14.42857143	XXX
nov_altss2886	XXX	1.25	XXX
nov_altss2887	XXX	1.666666667	XXX
nov_altss2888	XXX	XXX	4.875
nov_altss2889	12.25	found	XXX
nov_altss289	XXX	XXX	25.16666667
nov_altss2890	XXX	11.28571429	XXX
nov_altss2891	XXX	XXX	4
nov_altss2892	7.333333333	4.833333333	4
nov_altss2893	XXX	XXX	0.82
nov_altss2894	28.88888889	XXX	XXX
nov_altss2895	0.714285714	XXX	XXX
nov_altss2896	XXX	3.6	XXX
nov_altss2897	30	XXX	XXX
nov_altss2898	XXX	3.8	XXX
nov_altss2899	0.888888889	3.166666667	XXX
nov_altss29	XXX	XXX	1.857142857
nov_altss290	3.6875	5.333333333	XXX
nov_altss2900	17.77777778	17.1	11.83333333
nov_altss2901	XXX	XXX	7
nov_altss2902	XXX	1.6	XXX
nov_altss2903	9	XXX	XXX
nov_altss2904	11.4	XXX	XXX
nov_altss2905	XXX	XXX	5.125
nov_altss2906	18.4	XXX	17
nov_altss2907	XXX	XXX	24.8
nov_altss2908	XXX	XXX	7.9
nov_altss2909	22.4	XXX	XXX
nov_altss291	XXX	13.66666667	XXX
nov_altss2910	XXX	11.2	XXX
nov_altss2911	19.4	18.8	XXX
nov_altss2912	XXX	XXX	8.2
nov_altss2913	XXX	4.5	2.461538462
nov_altss2914	XXX	XXX	1.652173913
nov_altss2915	31.75	11.5	XXX
nov_altss2917	XXX	7.166666667	XXX
nov_altss2918	XXX	XXX	10.16666667
nov_altss2919	XXX	XXX	13.33333333
nov_altss292	XXX	17.2	XXX
nov_altss2920	XXX	XXX	31.2
nov_altss2922	10.6	8.333333333	XXX
nov_altss2923	XXX	XXX	1.333333333
nov_altss2924	XXX	XXX	4
nov_altss2925	XXX	11.2	XXX
nov_altss2926	XXX	XXX	13.83333333
nov_altss2928	XXX	XXX	9.461538462
nov_altss2929	XXX	25.42857143	XXX
nov_altss293	XXX	6.2	XXX
nov_altss2930	XXX	XXX	16
nov_altss2931	2.25	0.5	XXX
nov_altss2932	19.89473684	26.35714286	16.76470588
nov_altss2933	XXX	37.4	16.5862069
nov_altss2934	24.66666667	XXX	XXX
nov_altss2935	XXX	3.6	XXX
nov_altss2936	28.83333333	XXX	XXX
nov_altss2937	25	7.466666667	XXX
nov_altss2938	XXX	XXX	1.153846154
nov_altss2939	XXX	XXX	10
nov_altss294	50.4	58	16.5
nov_altss2940	XXX	XXX	3.769230769
nov_altss2941	6.888888889	XXX	XXX
nov_altss2942	XXX	XXX	10.19047619
nov_altss2943	XXX	1.333333333	XXX
nov_altss2945	5.684210526	found	XXX
nov_altss2947	XXX	XXX	1.2
nov_altss2948	4.909090909	XXX	XXX
nov_altss2949	XXX	XXX	7.846153846
nov_altss295	XXX	XXX	1.714285714
nov_altss2950	XXX	XXX	23.73333333
nov_altss2951	14.69230769	52	XXX
nov_altss2952	XXX	XXX	5.222222222
nov_altss2953	18.375	32	32.25
nov_altss2954	1.5	XXX	XXX
nov_altss2955	XXX	XXX	29
nov_altss2956	33.5	XXX	26.28571429
nov_altss2957	9.142857143	XXX	XXX
nov_altss2958	7.285714286	XXX	XXX
nov_altss2959	XXX	13.4	XXX
nov_altss296	XXX	6.333333333	XXX
nov_altss2960	XXX	14.2	XXX
nov_altss2961	XXX	21	0.8
nov_altss2962	XXX	XXX	9
nov_altss2963	XXX	found	9.909090909
nov_altss2964	XXX	found	27.875
nov_altss2965	5.47826087	6	3.5
nov_altss2966	73	16.8	XXX
nov_altss2967	9	XXX	XXX
nov_altss2968	33.8	found	XXX
nov_altss2969	20.41666667	10.4	XXX
nov_altss297	16.66666667	XXX	XXX
nov_altss2970	XXX	7	XXX
nov_altss2971	24	14.45454545	XXX
nov_altss2972	found	found	10.58333333
nov_altss2973	miss	found	4
nov_altss2974	XXX	13.2	XXX
nov_altss2975	12.33333333	16.33333333	XXX
nov_altss2977	XXX	XXX	11.57142857
nov_altss2978	29.4	XXX	XXX
nov_altss2979	miss	XXX	XXX
nov_altss298	14.13333333	XXX	XXX
nov_altss2980	XXX	6.2	XXX
nov_altss2981	XXX	XXX	4.666666667
nov_altss2982	XXX	XXX	14.28571429
nov_altss2983	XXX	XXX	1
nov_altss2984	XXX	XXX	28.33333333
nov_altss2985	XXX	XXX	0.533333333
nov_altss2986	XXX	XXX	16.6
nov_altss2987	93	25	17.71428571
nov_altss2988	37.66666667	XXX	28.3
nov_altss299	XXX	XXX	3
nov_altss2990	9.882352941	9.538461538	10.875
nov_altss2991	30.6	51	54
nov_altss2992	16	XXX	XXX
nov_altss2993	XXX	1	0.571428571
nov_altss2994	1	XXX	XXX
nov_altss2995	XXX	30.33333333	XXX
nov_altss2996	XXX	XXX	36
nov_altss2998	XXX	XXX	3.8
nov_altss2999	XXX	4	22.16
nov_altss3	XXX	XXX	11.2
nov_altss30	25.625	XXX	XXX
nov_altss300	2.666666667	XXX	XXX
nov_altss3000	XXX	XXX	13.88888889
nov_altss3001	22	XXX	XXX
nov_altss3002	XXX	12.42857143	XXX
nov_altss3003	20.57142857	35.66666667	XXX
nov_altss3004	XXX	19.69230769	XXX
nov_altss3005	33	XXX	40.5
nov_altss3006	XXX	6.5	XXX
nov_altss3007	27.11111111	XXX	XXX
nov_altss3008	23.44444444	XXX	XXX
nov_altss301	XXX	23	16.75
nov_altss3010	XXX	XXX	1.8
nov_altss3011	10.14285714	8.285714286	found
nov_altss3012	XXX	17.75	16.55555556
nov_altss3013	XXX	2	XXX
nov_altss3014	28	XXX	XXX
nov_altss3015	XXX	XXX	2.4
nov_altss3016	XXX	10.66666667	4.333333333
nov_altss3017	XXX	15.8	XXX
nov_altss3018	XXX	XXX	3.0375
nov_altss3019	29.16666667	18.83333333	17.14285714
nov_altss302	XXX	XXX	20.09090909
nov_altss3020	38.25	7.75	XXX
nov_altss3021	28.33333333	XXX	XXX
nov_altss3022	XXX	XXX	10.77777778
nov_altss3023	13.2	XXX	XXX
nov_altss3025	16.14285714	found	XXX
nov_altss3026	XXX	XXX	6.888888889
nov_altss3027	XXX	4	XXX
nov_altss3028	2.25	3.571428571	XXX
nov_altss3029	11.28571429	XXX	XXX
nov_altss303	XXX	10	XXX
nov_altss3030	XXX	XXX	30.5
nov_altss3031	XXX	6.294117647	XXX
nov_altss3033	23	10.69230769	XXX
nov_altss3034	XXX	13.2	XXX
nov_altss3035	XXX	12.25	11.46666667
nov_altss3036	XXX	XXX	1.428571429
nov_altss3037	XXX	20	25.71428571
nov_altss3038	XXX	12.14285714	XXX
nov_altss3039	208	29.5	27.28571429
nov_altss304	21.4	XXX	XXX
nov_altss3040	XXX	9.6875	XXX
nov_altss3041	XXX	4.222222222	XXX
nov_altss3042	XXX	XXX	2.2
nov_altss3043	17.33333333	XXX	XXX
nov_altss3044	19.35	21.4	35.33333333
nov_altss3045	4	XXX	3.4
nov_altss3046	XXX	22	50
nov_altss3048	57	21	48.2
nov_altss3049	XXX	XXX	5.666666667
nov_altss305	20.28571429	XXX	XXX
nov_altss3050	36.33333333	3.333333333	22.66666667
nov_altss3051	XXX	XXX	19.30769231
nov_altss3052	16	XXX	XXX
nov_altss3053	7.5	1.5	XXX
nov_altss3054	XXX	XXX	10.63636364
nov_altss3055	XXX	5	14.66666667
nov_altss3056	XXX	XXX	10.5
nov_altss3057	XXX	XXX	9.944444444
nov_altss3058	XXX	24.5	19.85714286
nov_altss3059	XXX	XXX	5.444444444
nov_altss306	6.5	19	XXX
nov_altss3060	2.875	XXX	XXX
nov_altss3061	20.8	12.75	XXX
nov_altss3062	13.14285714	4	XXX
nov_altss3064	XXX	XXX	9.666666667
nov_altss3065	XXX	9.166666667	XXX
nov_altss3066	23.42857143	22	13.5
nov_altss3067	8.333333333	XXX	XXX
nov_altss3068	XXX	4	XXX
nov_altss3069	XXX	XXX	8.076923077
nov_altss307	XXX	4.833333333	XXX
nov_altss3071	XXX	4.8	XXX
nov_altss3072	XXX	4	XXX
nov_altss3073	XXX	XXX	12.33333333
nov_altss3074	XXX	2.833333333	XXX
nov_altss3075	XXX	28.5	16.4
nov_altss3076	XXX	11.27272727	XXX
nov_altss3077	XXX	XXX	6.5
nov_altss3078	8.555555556	XXX	XXX
nov_altss3079	23.42857143	XXX	13.75
nov_altss3080	34.28571429	XXX	XXX
nov_altss3081	XXX	XXX	5.5
nov_altss3082	XXX	10.42857143	7.84
nov_altss3083	4.842105263	16	4
nov_altss3084	XXX	9.857142857	XXX
nov_altss3085	17.5	XXX	16.5
nov_altss3086	XXX	15.6	XXX
nov_altss3089	10.33333333	2.666666667	3.375
nov_altss309	2.888888889	XXX	XXX
nov_altss3091	XXX	XXX	0.465408805
nov_altss3093	XXX	XXX	1
nov_altss3094	10.14285714	XXX	17.22222222
nov_altss3095	0.6	3	XXX
nov_altss3097	25.33333333	XXX	XXX
nov_altss3098	8	4	0.588235294
nov_altss3099	XXX	3.666666667	XXX
nov_altss31	10.5	XXX	26.25
nov_altss310	XXX	XXX	15.25
nov_altss3100	XXX	XXX	13.2
nov_altss3101	XXX	1.4	XXX
nov_altss3102	XXX	XXX	9.125
nov_altss3103	15.88135593	9.333333333	16.8125
nov_altss3104	5.615384615	XXX	XXX
nov_altss3105	XXX	XXX	7.411764706
nov_altss3106	XXX	14.6	XXX
nov_altss3107	11	XXX	3.5
nov_altss3108	XXX	24.4	XXX
nov_altss3109	14.71428571	miss	34
nov_altss3110	XXX	XXX	19.16666667
nov_altss3111	3.5	miss	1.8
nov_altss3112	1.266666667	XXX	XXX
nov_altss3113	15.67857143	7.833333333	10.35294118
nov_altss3114	15.09090909	15.9	23.5
nov_altss3115	26	13.22222222	XXX
nov_altss3116	10.25	XXX	8
nov_altss3117	2.333333333	2	XXX
nov_altss3118	46.11111111	21.75	XXX
nov_altss3119	50.2	32.48148148	23.07142857
nov_altss312	XXX	XXX	48
nov_altss3120	XXX	XXX	28.11111111
nov_altss3121	XXX	XXX	7.384615385
nov_altss3122	10	XXX	XXX
nov_altss3124	XXX	9.428571429	XXX
nov_altss3125	16.15384615	XXX	XXX
nov_altss3126	XXX	8.2	14
nov_altss3127	XXX	XXX	19.69230769
nov_altss3128	XXX	XXX	17.33333333
nov_altss3129	XXX	XXX	6.125
nov_altss313	XXX	XXX	8.5
nov_altss3130	6.15	14.27272727	XXX
nov_altss3132	19	21.33333333	6.538461538
nov_altss3133	1.6	XXX	XXX
nov_altss3134	19.1	XXX	XXX
nov_altss3135	2.8	XXX	XXX
nov_altss3136	XXX	5	5.111111111
nov_altss3137	18.625	XXX	XXX
nov_altss3138	XXX	XXX	6.25
nov_altss3139	XXX	14.25	XXX
nov_altss314	27.5	12.25	XXX
nov_altss3140	32	XXX	XXX
nov_altss3141	3.5	2.454545455	XXX
nov_altss3143	8.818181818	XXX	XXX
nov_altss3144	XXX	XXX	26
nov_altss3145	19.63636364	24	27.6
nov_altss3146	12.9	XXX	4.142857143
nov_altss3147	XXX	17	46
nov_altss3148	XXX	XXX	16.7
nov_altss3149	1.4	XXX	XXX
nov_altss315	XXX	XXX	1.5
nov_altss3150	4.222222222	XXX	XXX
nov_altss3151	0.5	XXX	XXX
nov_altss3152	5	3.8	4.107142857
nov_altss3154	10.5	XXX	XXX
nov_altss3155	XXX	XXX	11
nov_altss3157	XXX	XXX	7.833333333
nov_altss3158	XXX	0.8	XXX
nov_altss3159	19	37	XXX
nov_altss316	XXX	XXX	7.3
nov_altss3160	7.857142857	9	XXX
nov_altss3161	XXX	16.83333333	XXX
nov_altss3162	22	46.5	XXX
nov_altss3163	XXX	XXX	10.92307692
nov_altss3164	41.6	32.33333333	XXX
nov_altss3165	8.6	found	XXX
nov_altss3166	32.6	XXX	XXX
nov_altss3167	34.11111111	XXX	43
nov_altss3168	XXX	11.875	XXX
nov_altss3169	XXX	21.16666667	XXX
nov_altss317	XXX	28.2	XXX
nov_altss3170	XXX	XXX	18
nov_altss3171	found	31.25	19.66666667
nov_altss3172	XXX	24.125	XXX
nov_altss3173	24.25	XXX	XXX
nov_altss3174	14.8	XXX	XXX
nov_altss3175	XXX	XXX	1.4375
nov_altss3176	17.86046512	9.416666667	13.36170213
nov_altss3177	17	7.571428571	8
nov_altss3178	12.66666667	10.25	XXX
nov_altss3179	XXX	9.6	XXX
nov_altss3180	XXX	2.5	3.875
nov_altss3181	XXX	XXX	6.076923077
nov_altss3182	3	XXX	XXX
nov_altss3183	13.41666667	22	XXX
nov_altss3184	23	8	62
nov_altss3185	34	5.25	XXX
nov_altss3186	9.8	6	11.45652174
nov_altss3187	XXX	28.5	22.6
nov_altss3188	14.6	XXX	XXX
nov_altss3189	XXX	15.33333333	XXX
nov_altss3190	8.230769231	found	21.375
nov_altss3191	XXX	XXX	2.363636364
nov_altss3192	25	XXX	XXX
nov_altss3193	XXX	7.333333333	XXX
nov_altss3194	XXX	XXX	14.975
nov_altss3195	XXX	XXX	28.9
nov_altss3196	20.57142857	9.727272727	XXX
nov_altss3198	XXX	22	XXX
nov_altss3199	1.875	5.4	XXX
nov_altss32	XXX	XXX	3.833333333
nov_altss320	XXX	XXX	12.0952381
nov_altss3202	XXX	XXX	13.8
nov_altss3203	36.5	21	15
nov_altss3204	2.230769231	XXX	XXX
nov_altss3205	25	XXX	22.9
nov_altss3206	1.545454545	XXX	XXX
nov_altss3207	37.125	XXX	18.0625
nov_altss3208	XXX	3.5	1.285714286
nov_altss3209	XXX	XXX	5.444444444
nov_altss321	XXX	XXX	13.47058824
nov_altss3210	XXX	XXX	11.08333333
nov_altss3211	20.6	XXX	XXX
nov_altss3212	2.777777778	XXX	XXX
nov_altss3213	XXX	8.5	XXX
nov_altss3214	XXX	XXX	16.22222222
nov_altss3215	XXX	12.42857143	XXX
nov_altss3216	XXX	XXX	6.375
nov_altss3217	XXX	10.77777778	XXX
nov_altss3218	16.25	XXX	26.72727273
nov_altss3219	17.5	XXX	XXX
nov_altss322	XXX	15.6	XXX
nov_altss3220	XXX	XXX	4.75
nov_altss3221	found	XXX	11.1
nov_altss3222	22.83333333	49.5	XXX
nov_altss3223	6.666666667	XXX	XXX
nov_altss3224	11	16.33333333	9.714285714
nov_altss3225	3.142857143	XXX	XXX
nov_altss3226	XXX	43.33333333	16.11764706
nov_altss3227	14	10.875	found
nov_altss3228	XXX	XXX	9.909090909
nov_altss3229	XXX	XXX	15.47368421
nov_altss3230	15.33333333	XXX	XXX
nov_altss3231	3.5	XXX	XXX
nov_altss3232	13.125	XXX	XXX
nov_altss3233	4.666666667	5.25	XXX
nov_altss3234	XXX	XXX	4.846153846
nov_altss3235	14	26	XXX
nov_altss3236	10	22.5	5.705882353
nov_altss3237	8.538461538	XXX	XXX
nov_altss3238	XXX	20.2	XXX
nov_altss3239	XXX	XXX	1
nov_altss324	17.5	0.666666667	XXX
nov_altss3240	16.2	XXX	XXX
nov_altss3241	18.91666667	XXX	XXX
nov_altss3242	5.625	found	XXX
nov_altss3243	XXX	11.83333333	XXX
nov_altss3244	55.33333333	9.75	17.33333333
nov_altss3245	4.181818182	XXX	XXX
nov_altss3246	5.4	XXX	XXX
nov_altss3247	XXX	22	6.928571429
nov_altss3248	87	14.81818182	5.076923077
nov_altss325	2	XXX	XXX
nov_altss3250	32.6	XXX	XXX
nov_altss3251	XXX	XXX	13.875
nov_altss3252	XXX	XXX	2.071428571
nov_altss3253	19.92857143	101	XXX
nov_altss3254	XXX	9.5	5.454545455
nov_altss3255	XXX	XXX	4.888888889
nov_altss3256	1.833333333	XXX	XXX
nov_altss3257	2.428571429	XXX	XXX
nov_altss3258	XXX	15.4	XXX
nov_altss3259	29.4	XXX	XXX
nov_altss326	13.2	34	XXX
nov_altss3260	XXX	6	XXX
nov_altss3261	XXX	12.33333333	XXX
nov_altss3262	36.8	65	XXX
nov_altss3263	XXX	XXX	2
nov_altss3264	12.92857143	XXX	XXX
nov_altss3265	XXX	XXX	0.625
nov_altss3267	28.2	80	XXX
nov_altss3269	16.75	XXX	XXX
nov_altss327	16.66666667	XXX	XXX
nov_altss3270	31	XXX	8.8
nov_altss3271	15.58333333	13.83333333	XXX
nov_altss3272	13.85714286	XXX	XXX
nov_altss3273	20.75	XXX	43
nov_altss3274	XXX	11.33333333	XXX
nov_altss3275	XXX	12	XXX
nov_altss3276	XXX	XXX	1.333333333
nov_altss3277	13.83333333	XXX	25.57142857
nov_altss3278	38	XXX	27.8
nov_altss3279	XXX	XXX	18
nov_altss328	XXX	1.666666667	XXX
nov_altss3280	XXX	12.2	88
nov_altss3281	22.08333333	XXX	XXX
nov_altss3282	3.666666667	4.612903226	4.578947368
nov_altss3283	17	XXX	XXX
nov_altss3284	120	XXX	19.875
nov_altss3285	XXX	11.2	XXX
nov_altss3286	XXX	16.2	XXX
nov_altss3287	1.954545455	2.414634146	2.392405063
nov_altss3288	16.5	8.222222222	XXX
nov_altss3289	38.55555556	XXX	XXX
nov_altss329	27.42857143	XXX	XXX
nov_altss3290	XXX	XXX	20.6
nov_altss3291	14.18181818	5	XXX
nov_altss3293	6.6	XXX	XXX
nov_altss3294	XXX	XXX	8.166666667
nov_altss3295	53.4	XXX	XXX
nov_altss3296	6.142857143	found	XXX
nov_altss3297	8.6	XXX	XXX
nov_altss3298	XXX	XXX	25.375
nov_altss3299	XXX	11	XXX
nov_altss33	XXX	75	27.14285714
nov_altss3300	XXX	XXX	7.444444444
nov_altss3301	XXX	12	25.85714286
nov_altss3302	10.5	XXX	XXX
nov_altss3303	XXX	XXX	18
nov_altss3304	XXX	11	XXX
nov_altss3305	0.8	found	XXX
nov_altss3306	XXX	XXX	21.71428571
nov_altss3307	XXX	XXX	6.555555556
nov_altss3308	33.5	28	28
nov_altss3309	XXX	XXX	10.33333333
nov_altss331	XXX	XXX	13.5
nov_altss3310	XXX	XXX	29.44444444
nov_altss3311	XXX	XXX	5.857142857
nov_altss3312	XXX	12.33333333	XXX
nov_altss3313	XXX	XXX	9.777777778
nov_altss3314	2.272727273	5.333333333	XXX
nov_altss3315	XXX	15.6	XXX
nov_altss3316	XXX	XXX	14.15384615
nov_altss3318	22.80769231	XXX	XXX
nov_altss332	XXX	XXX	0.818181818
nov_altss3320	XXX	XXX	34.28571429
nov_altss3321	XXX	XXX	9.75
nov_altss3322	9.25	15.5	9.6
nov_altss3323	XXX	9.857142857	XXX
nov_altss3324	XXX	3.333333333	XXX
nov_altss3325	25	7.714285714	XXX
nov_altss3326	XXX	XXX	8.083333333
nov_altss3327	XXX	XXX	12.47058824
nov_altss3328	XXX	XXX	19.66666667
nov_altss3329	16.5	17	15.5
nov_altss333	XXX	8.428571429	XXX
nov_altss3330	XXX	XXX	10.73333333
nov_altss3331	18.83333333	XXX	XXX
nov_altss3332	29.375	XXX	18.55555556
nov_altss3333	XXX	XXX	19.14285714
nov_altss3334	XXX	4	XXX
nov_altss3335	XXX	22.72727273	XXX
nov_altss3336	XXX	XXX	6
nov_altss3337	1.375	32	XXX
nov_altss3338	17.63636364	XXX	XXX
nov_altss3339	1.625	1	XXX
nov_altss334	XXX	2.333333333	XXX
nov_altss3340	XXX	11.11111111	XXX
nov_altss3341	XXX	7	XXX
nov_altss3342	6.2	13	XXX
nov_altss3343	8.125	XXX	XXX
nov_altss3344	3	2.25	XXX
nov_altss3345	XXX	15.66666667	26.88888889
nov_altss3347	XXX	XXX	50.2
nov_altss3348	27.25	13.66666667	XXX
nov_altss3349	72.5	XXX	32.66666667
nov_altss335	XXX	XXX	24.375
nov_altss3350	XXX	8.5	8
nov_altss3351	24.66666667	XXX	XXX
nov_altss3352	XXX	11.33333333	XXX
nov_altss3353	XXX	4.6	XXX
nov_altss3354	3.6	2.5	2.166666667
nov_altss3355	13.4	XXX	XXX
nov_altss3356	XXX	XXX	11.55555556
nov_altss3357	XXX	XXX	14
nov_altss3358	49.33333333	84	XXX
nov_altss3359	XXX	6.142857143	XXX
nov_altss336	XXX	8.166666667	XXX
nov_altss3360	13.52941176	4	XXX
nov_altss3361	25.23809524	19.5	XXX
nov_altss3363	XXX	XXX	26.57142857
nov_altss3364	XXX	XXX	14.66666667
nov_altss3365	XXX	XXX	1.25
nov_altss3366	XXX	28.75	9
nov_altss3367	XXX	XXX	7.764705882
nov_altss3368	XXX	found	13
nov_altss3369	0.8	XXX	XXX
nov_altss337	XXX	10.4	XXX
nov_altss3370	17.14285714	32	8.076923077
nov_altss3371	28.1	XXX	XXX
nov_altss3372	5	7	1.636363636
nov_altss3373	23.8	XXX	14.15384615
nov_altss3374	XXX	8.444444444	5.857142857
nov_altss3375	2	4	6.125
nov_altss3376	XXX	4.625	XXX
nov_altss3377	XXX	36.5	13.96
nov_altss3378	27.63636364	73.5	2.769230769
nov_altss3379	18	XXX	XXX
nov_altss338	14	XXX	5.857142857
nov_altss3380	25.33333333	XXX	XXX
nov_altss3381	19.75	39.5	40.2
nov_altss3383	XXX	XXX	12.30769231
nov_altss3384	XXX	XXX	15.5
nov_altss3385	19.16666667	17.5	XXX
nov_altss3386	8.375	XXX	22
nov_altss3387	XXX	14.2	25
nov_altss3388	41	XXX	XXX
nov_altss3389	19	XXX	XXX
nov_altss3390	XXX	49.75	23.91666667
nov_altss3391	48.85714286	15.88888889	24.63157895
nov_altss3392	16.6	11.04761905	XXX
nov_altss3393	2.933333333	XXX	XXX
nov_altss3394	XXX	1.6	XXX
nov_altss3395	2.083333333	2.6	2.026315789
nov_altss3396	2.4	XXX	XXX
nov_altss3397	29	7.142857143	XXX
nov_altss3398	27.33333333	XXX	6
nov_altss3399	XXX	27.33333333	XXX
nov_altss34	131	XXX	28.15
nov_altss3400	XXX	XXX	14
nov_altss3401	XXX	XXX	14.66666667
nov_altss3402	XXX	21.33333333	13
nov_altss3403	XXX	XXX	19.6
nov_altss3404	17	XXX	XXX
nov_altss3405	13	9.6	XXX
nov_altss3406	XXX	XXX	13.83333333
nov_altss3407	XXX	21	18.66666667
nov_altss3408	XXX	14	XXX
nov_altss3409	found	17.42857143	XXX
nov_altss341	XXX	XXX	4.285714286
nov_altss3411	0.25	XXX	2.52173913
nov_altss3412	XXX	2.5	XXX
nov_altss3414	14	XXX	XXX
nov_altss3415	13.05882353	11.625	24.58333333
nov_altss3416	24.83333333	8.666666667	XXX
nov_altss3417	XXX	XXX	18.71428571
nov_altss3418	4.666666667	10	4
nov_altss3419	XXX	0.333333333	XXX
nov_altss342	4.25	XXX	XXX
nov_altss3420	2	XXX	2.75
nov_altss3421	found	XXX	13.6
nov_altss3422	XXX	XXX	21
nov_altss3423	36.33333333	28.66666667	XXX
nov_altss3424	8.6	XXX	XXX
nov_altss3425	XXX	XXX	8.875
nov_altss3426	7.5	XXX	11.2
nov_altss3427	XXX	XXX	25.6
nov_altss3428	XXX	XXX	0.578947368
nov_altss3429	8.666666667	2.875	XXX
nov_altss343	XXX	XXX	21.6
nov_altss3431	XXX	1.8	XXX
nov_altss3432	XXX	XXX	0.380952381
nov_altss3433	29.33333333	XXX	XXX
nov_altss3434	found	21.16666667	XXX
nov_altss3435	22.4	XXX	XXX
nov_altss3436	XXX	5.888888889	2.363636364
nov_altss3437	XXX	XXX	1.4
nov_altss3439	29.5	6.428571429	XXX
nov_altss344	41.66666667	XXX	XXX
nov_altss3440	6.111111111	11	XXX
nov_altss3441	XXX	10.72727273	XXX
nov_altss3442	XXX	XXX	4.25
nov_altss3443	XXX	XXX	25.28571429
nov_altss3444	10.625	XXX	XXX
nov_altss3445	17.375	4.9	XXX
nov_altss3446	XXX	11.16666667	XXX
nov_altss3447	XXX	XXX	15.45454545
nov_altss3448	29.375	11.75	XXX
nov_altss3449	XXX	XXX	27.8
nov_altss345	XXX	16.5	XXX
nov_altss3450	XXX	14	XXX
nov_altss3452	10.45454545	XXX	XXX
nov_altss3453	XXX	15	11.375
nov_altss3454	11	XXX	XXX
nov_altss3455	XXX	XXX	12.38461538
nov_altss3456	XXX	13.6	XXX
nov_altss3457	XXX	XXX	6.789473684
nov_altss3458	XXX	11.6	XXX
nov_altss3459	XXX	XXX	9
nov_altss346	14.4	XXX	XXX
nov_altss3460	36.42857143	6.75	XXX
nov_altss3461	XXX	3.428571429	XXX
nov_altss3462	5.4	XXX	XXX
nov_altss3463	26.66666667	XXX	33.28571429
nov_altss3464	13.23076923	XXX	XXX
nov_altss3465	13.22222222	XXX	XXX
nov_altss3466	XXX	XXX	7.5
nov_altss3467	7.6	XXX	XXX
nov_altss3468	XXX	1.2	XXX
nov_altss3469	8.928571429	9.24	9.166666667
nov_altss347	37.23333333	14.08695652	25.17647059
nov_altss3470	2.333333333	17	XXX
nov_altss3471	XXX	8.285714286	XXX
nov_altss3472	XXX	24.75	1
nov_altss3473	XXX	3.666666667	1.285714286
nov_altss3474	1.428571429	XXX	XXX
nov_altss3475	XXX	XXX	26
nov_altss3476	13	XXX	XXX
nov_altss3477	XXX	XXX	6.578947368
nov_altss3478	XXX	7.625	XXX
nov_altss3479	XXX	2.5	XXX
nov_altss348	XXX	78	19.4
nov_altss3480	32.8	XXX	XXX
nov_altss3481	5.714285714	XXX	XXX
nov_altss3482	XXX	XXX	24.66666667
nov_altss3483	XXX	1	1
nov_altss3484	XXX	15.2	XXX
nov_altss3485	XXX	XXX	12.13333333
nov_altss3486	found	8.2	32.4
nov_altss3487	XXX	XXX	14.77777778
nov_altss3488	15	3.875	XXX
nov_altss3489	XXX	13.4	XXX
nov_altss349	1.75	found	0.333333333
nov_altss3490	3.857142857	XXX	XXX
nov_altss3491	32	found	17.76190476
nov_altss3492	17.25	XXX	XXX
nov_altss3493	XXX	3	XXX
nov_altss3494	XXX	XXX	6.769230769
nov_altss3495	XXX	10.6	XXX
nov_altss3496	27	2.666666667	XXX
nov_altss3497	XXX	XXX	23.45454545
nov_altss3498	XXX	XXX	4.5
nov_altss3499	XXX	XXX	2.111111111
nov_altss350	21.5	43.5	XXX
nov_altss3500	21.125	XXX	XXX
nov_altss3501	XXX	XXX	43
nov_altss3502	XXX	XXX	49.8
nov_altss3503	XXX	22	16.27777778
nov_altss3504	XXX	XXX	57.83333333
nov_altss3505	XXX	0.571428571	0.714285714
nov_altss3506	2.6	XXX	XXX
nov_altss3507	9.6	XXX	XXX
nov_altss3508	21.8	XXX	XXX
nov_altss3509	0.333333333	XXX	XXX
nov_altss351	8.666666667	found	XXX
nov_altss3510	34.33333333	26.75	XXX
nov_altss3511	XXX	8	XXX
nov_altss3512	52	9.2	XXX
nov_altss3513	37.8	23.6	14.54166667
nov_altss3514	15.55	26.5	XXX
nov_altss3515	20.63636364	XXX	XXX
nov_altss3516	XXX	13.57894737	15
nov_altss3517	XXX	10.22222222	XXX
nov_altss3518	XXX	XXX	4.625
nov_altss3519	XXX	7	24.8
nov_altss352	17	XXX	XXX
nov_altss3520	XXX	XXX	9.636363636
nov_altss3521	32.5	10.4	XXX
nov_altss3522	16.875	12.28571429	15.33333333
nov_altss3523	XXX	XXX	10.23076923
nov_altss3524	4.823529412	5.5	XXX
nov_altss3525	XXX	XXX	11.75
nov_altss3526	31.25	XXX	16.36363636
nov_altss3527	1.777777778	found	XXX
nov_altss3528	XXX	XXX	3.333333333
nov_altss3529	XXX	XXX	20.16666667
nov_altss353	XXX	14.4	found
nov_altss3530	3.545454545	XXX	XXX
nov_altss3531	XXX	XXX	1.4
nov_altss3532	XXX	XXX	1.25
nov_altss3533	17.28571429	XXX	XXX
nov_altss3534	miss	XXX	XXX
nov_altss3535	22	6.727272727	16.27083333
nov_altss3536	XXX	27.3	18.4
nov_altss3537	4.833333333	1.5	0.5
nov_altss3538	XXX	XXX	4.75
nov_altss3539	6.583333333	4.21875	4.526315789
nov_altss354	11.72727273	XXX	XXX
nov_altss3540	22.05555556	XXX	19.05882353
nov_altss3541	XXX	found	16.16666667
nov_altss3542	XXX	1	4.090909091
nov_altss3543	22.95238095	7.538461538	5.033333333
nov_altss3544	XXX	XXX	12.55555556
nov_altss3545	3.142857143	5.04	3.958333333
nov_altss3546	38.6	XXX	XXX
nov_altss3547	XXX	8.833333333	XXX
nov_altss3549	18	XXX	XXX
nov_altss355	XXX	XXX	9.117647059
nov_altss3550	XXX	XXX	24.10714286
nov_altss3551	XXX	7	XXX
nov_altss3552	XXX	found	4.857142857
nov_altss3553	XXX	4.4	XXX
nov_altss3554	13	XXX	XXX
nov_altss3555	XXX	5.142857143	XXX
nov_altss3556	XXX	4.333333333	XXX
nov_altss3557	12.42857143	XXX	XXX
nov_altss3558	6.375	XXX	XXX
nov_altss3559	XXX	found	7
nov_altss356	1	XXX	XXX
nov_altss3560	19.2	13.25	4
nov_altss3561	23.64285714	XXX	XXX
nov_altss3562	2.4	XXX	XXX
nov_altss3563	XXX	14.4	XXX
nov_altss3564	XXX	3.2	XXX
nov_altss3565	29.8	12	35.4
nov_altss3566	28.71428571	XXX	17
nov_altss3567	2	XXX	XXX
nov_altss3568	XXX	6.75	11.66666667
nov_altss3569	XXX	XXX	20.7
nov_altss357	4.4	XXX	XXX
nov_altss3570	XXX	XXX	14
nov_altss3571	XXX	0.25	XXX
nov_altss3572	XXX	3	XXX
nov_altss3573	XXX	4.2	XXX
nov_altss3574	8	7.2	XXX
nov_altss3575	2	found	2.789473684
nov_altss3576	XXX	3	XXX
nov_altss3577	XXX	18.6	XXX
nov_altss3578	XXX	XXX	20.31578947
nov_altss3579	20.16666667	XXX	XXX
nov_altss358	XXX	XXX	19.54166667
nov_altss3580	27.77777778	XXX	XXX
nov_altss3581	19.2	XXX	XXX
nov_altss3582	20.66666667	17	5.75
nov_altss3583	7.078947368	7.216666667	6.591549296
nov_altss3584	9.909090909	XXX	XXX
nov_altss3585	2.545454545	3	XXX
nov_altss3586	XXX	XXX	5.4
nov_altss3587	XXX	XXX	7.222222222
nov_altss3588	10.5	11.91666667	11.40909091
nov_altss3589	XXX	XXX	13.72727273
nov_altss359	XXX	found	22.32926829
nov_altss3590	25.33333333	37.66666667	3.333333333
nov_altss3591	18.11111111	91	79.66666667
nov_altss3592	XXX	XXX	25.85714286
nov_altss3593	XXX	XXX	13.4
nov_altss3594	26.66666667	XXX	XXX
nov_altss3595	XXX	XXX	26.8
nov_altss3596	36.83333333	XXX	XXX
nov_altss3597	XXX	XXX	5.333333333
nov_altss3598	19.45454545	14.86363636	15.03333333
nov_altss3599	XXX	12	XXX
nov_altss36	15.2	XXX	XXX
nov_altss360	XXX	6.857142857	XXX
nov_altss3600	22.11111111	XXX	XXX
nov_altss3601	XXX	XXX	8.555555556
nov_altss3602	8	XXX	XXX
nov_altss3603	XXX	XXX	2
nov_altss3604	5.285714286	5.666666667	3
nov_altss3605	3.2	XXX	XXX
nov_altss3606	XXX	7.222222222	XXX
nov_altss3607	XXX	0.428571429	XXX
nov_altss3608	19.83333333	XXX	50
nov_altss3609	15.5	8.296296296	8.082352941
nov_altss361	XXX	XXX	12.9
nov_altss3610	13.83333333	XXX	XXX
nov_altss3611	3.5	XXX	XXX
nov_altss3612	XXX	XXX	2.5
nov_altss3613	XXX	6.8	XXX
nov_altss3614	11.4	7	XXX
nov_altss3615	7.571428571	6.571428571	XXX
nov_altss3616	38.11111111	28.08333333	18.5
nov_altss3617	XXX	found	7.4
nov_altss3618	7.5	2.8	miss
nov_altss3619	1.428571429	16.66666667	XXX
nov_altss362	17.66666667	XXX	XXX
nov_altss3621	6	13.07142857	XXX
nov_altss3622	found	11.46153846	10.125
nov_altss3623	9.941176471	12.5	XXX
nov_altss3624	XXX	18.2	found
nov_altss3625	11.2	7.444444444	XXX
nov_altss3626	5	XXX	XXX
nov_altss3627	25.625	150	XXX
nov_altss3628	XXX	XXX	2.230769231
nov_altss3629	XXX	XXX	2
nov_altss363	XXX	14.14285714	XXX
nov_altss3630	16.5	10.18181818	15.63636364
nov_altss3631	XXX	XXX	9.428571429
nov_altss3633	40	42	XXX
nov_altss3635	XXX	XXX	0.428571429
nov_altss3636	XXX	found	2.444444444
nov_altss3637	20.57142857	XXX	XXX
nov_altss3638	XXX	7.909090909	XXX
nov_altss3639	XXX	XXX	21.77777778
nov_altss364	6.5	19.75	XXX
nov_altss3640	4	XXX	7.75
nov_altss3641	48	11.14285714	XXX
nov_altss3642	21.64705882	13.625	13.11764706
nov_altss3643	XXX	7.166666667	XXX
nov_altss3644	17.8	found	XXX
nov_altss3645	XXX	XXX	2.181818182
nov_altss3646	XXX	XXX	14.875
nov_altss3647	29.875	30.8	XXX
nov_altss3648	10.66666667	XXX	XXX
nov_altss3649	10	XXX	XXX
nov_altss365	XXX	XXX	17.36
nov_altss3650	31.2	XXX	XXX
nov_altss3651	16.57142857	XXX	XXX
nov_altss3652	11.71428571	XXX	XXX
nov_altss3653	12.33333333	9	XXX
nov_altss3654	15.72727273	found	XXX
nov_altss3655	34.2	20.33333333	XXX
nov_altss3656	XXX	XXX	13.55555556
nov_altss3657	2.066666667	2.25	0.909090909
nov_altss3658	13.2	XXX	XXX
nov_altss3659	18.3125	found	XXX
nov_altss366	4.833333333	XXX	XXX
nov_altss3660	XXX	5.5	XXX
nov_altss3661	XXX	1.5	XXX
nov_altss3663	51.6	35.33333333	XXX
nov_altss3664	XXX	9.666666667	XXX
nov_altss3665	XXX	XXX	16.16666667
nov_altss3666	XXX	XXX	6.307692308
nov_altss3667	XXX	XXX	3.625
nov_altss3668	XXX	XXX	13.3
nov_altss367	37.66666667	XXX	23.5
nov_altss3670	49.2	39.55555556	21.6
nov_altss3671	19.77777778	10.83333333	XXX
nov_altss3672	1.333333333	XXX	XXX
nov_altss3674	XXX	XXX	1.7
nov_altss3675	1.833333333	miss	XXX
nov_altss3676	XXX	5.5	XXX
nov_altss3677	XXX	XXX	3.8
nov_altss3678	XXX	7.2	XXX
nov_altss3679	XXX	8	30.93333333
nov_altss368	8.833333333	XXX	XXX
nov_altss3680	43.85714286	XXX	XXX
nov_altss3681	XXX	20.33333333	10.85714286
nov_altss3682	15.25	22.4	XXX
nov_altss3683	XXX	2.545454545	XXX
nov_altss3684	15.25	XXX	XXX
nov_altss3685	45.375	XXX	XXX
nov_altss3686	3.4	4	XXX
nov_altss3687	XXX	7	6
nov_altss3688	XXX	XXX	5.285714286
nov_altss3689	XXX	4.428571429	XXX
nov_altss369	17.23076923	17.16666667	XXX
nov_altss3690	46.42857143	XXX	33.31818182
nov_altss3691	23.42857143	3.333333333	16.6
nov_altss3692	20.2	XXX	XXX
nov_altss3693	XXX	25	18.375
nov_altss3694	XXX	XXX	23.25
nov_altss3695	30	XXX	XXX
nov_altss3696	XXX	XXX	3.928571429
nov_altss3697	XXX	XXX	1.818181818
nov_altss3698	XXX	1	XXX
nov_altss3699	XXX	XXX	12.55555556
nov_altss37	11.85714286	XXX	XXX
nov_altss370	XXX	XXX	15.8125
nov_altss3700	11	6	XXX
nov_altss3701	20.77777778	XXX	XXX
nov_altss3703	1.090909091	XXX	1.5
nov_altss3704	XXX	XXX	2
nov_altss3705	XXX	XXX	19.73333333
nov_altss3706	XXX	XXX	3.125
nov_altss3707	25.33333333	73	14.53333333
nov_altss3708	26.5	7.166666667	13.75
nov_altss3709	XXX	4.142857143	6.6
nov_altss371	XXX	10	XXX
nov_altss3710	43.5	80	33.7
nov_altss3711	XXX	XXX	9.4375
nov_altss3712	XXX	XXX	5.6
nov_altss3713	10.33333333	XXX	XXX
nov_altss3714	21	24	XXX
nov_altss3715	XXX	30.25	26.22222222
nov_altss3716	14.42857143	XXX	XXX
nov_altss3717	7.333333333	XXX	XXX
nov_altss3718	29.33333333	XXX	XXX
nov_altss3720	XXX	0.666666667	XXX
nov_altss3721	XXX	XXX	17.375
nov_altss3722	XXX	XXX	11.66666667
nov_altss3723	XXX	7.703703704	8
nov_altss3724	56	XXX	XXX
nov_altss3725	17.5625	20.28571429	XXX
nov_altss3726	XXX	XXX	7.294117647
nov_altss3727	XXX	8.2	XXX
nov_altss3728	XXX	1.125	XXX
nov_altss3729	XXX	XXX	20.42307692
nov_altss373	XXX	XXX	3
nov_altss3730	XXX	XXX	13.44444444
nov_altss3731	XXX	XXX	5.416666667
nov_altss3732	XXX	7.555555556	14.5
nov_altss3734	XXX	32	13.45454545
nov_altss3735	14	XXX	XXX
nov_altss3736	XXX	9	found
nov_altss3737	6	XXX	XXX
nov_altss3738	17	18	XXX
nov_altss3739	XXX	XXX	9.285714286
nov_altss374	3.5	XXX	XXX
nov_altss3740	1.545454545	XXX	XXX
nov_altss3741	5.25	XXX	XXX
nov_altss3742	5.2	3.7	1.428571429
nov_altss3743	XXX	10	XXX
nov_altss3745	32.66666667	15.06666667	19.02564103
nov_altss3746	8.125	XXX	XXX
nov_altss3747	27.43243243	25.1	25.83333333
nov_altss3749	XXX	XXX	4.8
nov_altss375	1.428571429	XXX	XXX
nov_altss3750	XXX	XXX	4.125
nov_altss3751	XXX	XXX	26.57142857
nov_altss3752	XXX	XXX	0.875
nov_altss3753	23.88888889	XXX	XXX
nov_altss3754	XXX	XXX	8.5
nov_altss3755	5.333333333	9.25	XXX
nov_altss3756	XXX	0.625	XXX
nov_altss3757	XXX	7	XXX
nov_altss3758	XXX	XXX	27.28571429
nov_altss3759	XXX	XXX	11.3
nov_altss376	23.16666667	XXX	XXX
nov_altss3760	10.14285714	XXX	XXX
nov_altss3761	338	22.9	32.5
nov_altss3762	XXX	7	XXX
nov_altss3763	XXX	13	XXX
nov_altss3764	XXX	7.6	XXX
nov_altss3765	XXX	10.2	XXX
nov_altss3766	33.66666667	18	XXX
nov_altss3767	XXX	XXX	3.111111111
nov_altss3769	XXX	9	5.125
nov_altss377	XXX	XXX	7.6
nov_altss3770	10.05714286	41	9.925925926
nov_altss3771	XXX	XXX	3.076923077
nov_altss3772	XXX	3.5	3.25
nov_altss3773	18.23529412	27.875	XXX
nov_altss3774	6.5	XXX	XXX
nov_altss3775	24.4	8.333333333	8.222222222
nov_altss3776	XXX	XXX	11.18181818
nov_altss3777	27.6	XXX	XXX
nov_altss3778	9.125	XXX	XXX
nov_altss378	XXX	XXX	36.2
nov_altss3780	10.34482759	9.6875	5.833333333
nov_altss3781	XXX	XXX	2.4
nov_altss3782	12.42857143	10	XXX
nov_altss3783	XXX	XXX	6.833333333
nov_altss3784	18.125	XXX	12.94117647
nov_altss3785	XXX	XXX	9.3
nov_altss3786	27.06666667	19.2	XXX
nov_altss3787	28.42857143	XXX	3.125
nov_altss3788	XXX	5.166666667	XXX
nov_altss3789	4.6	XXX	XXX
nov_altss379	9.5	10	XXX
nov_altss3790	4.1	XXX	XXX
nov_altss3791	14.81818182	11.54545455	XXX
nov_altss3792	12	5.6	XXX
nov_altss3793	1.636363636	4.833333333	1.703703704
nov_altss3794	XXX	XXX	1.375
nov_altss3795	XXX	12.83333333	XXX
nov_altss3796	XXX	6.888888889	9.551724138
nov_altss3797	XXX	9.6	XXX
nov_altss3798	XXX	XXX	2.222222222
nov_altss3799	24.125	XXX	XXX
nov_altss38	12.71428571	26.5	XXX
nov_altss380	XXX	3.5	3.15
nov_altss3800	XXX	5.714285714	XXX
nov_altss3801	XXX	XXX	10.93333333
nov_altss3802	XXX	3.727272727	XXX
nov_altss3803	XXX	12.75	XXX
nov_altss3804	XXX	XXX	7.6875
nov_altss3805	8.142857143	5	XXX
nov_altss3806	10	XXX	XXX
nov_altss3807	2.5	XXX	6.857142857
nov_altss3808	10.15384615	11	XXX
nov_altss3809	13.25	XXX	XXX
nov_altss381	22.8	XXX	XXX
nov_altss3810	16.57142857	XXX	XXX
nov_altss3811	17.66666667	9.6	13.28571429
nov_altss3812	XXX	XXX	6
nov_altss3814	XXX	10.28571429	XXX
nov_altss3815	12.66666667	XXX	XXX
nov_altss3816	XXX	XXX	2.545454545
nov_altss3817	19.8125	22.75	10.92592593
nov_altss3818	XXX	7.8	XXX
nov_altss3819	32.42857143	20.25	31.6
nov_altss382	38	23.5	16.45454545
nov_altss3820	63	13	10.5
nov_altss3821	XXX	17	9.827586207
nov_altss3822	XXX	25	XXX
nov_altss3823	20.25	14	XXX
nov_altss3824	XXX	9.8	XXX
nov_altss3825	7.666666667	25.33333333	XXX
nov_altss3826	XXX	found	5.6
nov_altss3827	XXX	4.166666667	XXX
nov_altss3828	XXX	XXX	2.272727273
nov_altss3829	4.25	1.833333333	XXX
nov_altss383	XXX	14.8	XXX
nov_altss3830	XXX	XXX	11.30769231
nov_altss3831	9.666666667	3	XXX
nov_altss3832	XXX	12.6	XXX
nov_altss3833	XXX	14.57142857	XXX
nov_altss3834	XXX	XXX	13.8
nov_altss3835	XXX	16.85714286	XXX
nov_altss3836	XXX	17.4	XXX
nov_altss3837	XXX	15.4	17
nov_altss3838	XXX	34	9.666666667
nov_altss3839	14.5	found	3.909090909
nov_altss384	XXX	7.6	XXX
nov_altss3840	XXX	25.16666667	XXX
nov_altss3841	XXX	7.7	XXX
nov_altss3842	8.916666667	XXX	XXX
nov_altss3843	14.45454545	XXX	XXX
nov_altss3844	XXX	found	23.55555556
nov_altss3845	XXX	3.5	0.555555556
nov_altss3846	32	34.14285714	XXX
nov_altss3847	XXX	found	33.2
nov_altss3848	XXX	XXX	23.8
nov_altss385	XXX	XXX	18.53846154
nov_altss3850	XXX	12	11.125
nov_altss3851	18.16666667	XXX	XXX
nov_altss3852	XXX	XXX	13.2
nov_altss3853	XXX	XXX	1.357142857
nov_altss3855	26	XXX	XXX
nov_altss3856	XXX	4.428571429	XXX
nov_altss3857	XXX	4.75	XXX
nov_altss3858	10.14285714	XXX	XXX
nov_altss3859	XXX	6.4	XXX
nov_altss386	13.2	14.33333333	XXX
nov_altss3860	41.6	47.5	XXX
nov_altss3861	XXX	XXX	2
nov_altss3862	13.6	XXX	XXX
nov_altss3863	miss	found	XXX
nov_altss3864	2.4	XXX	XXX
nov_altss3865	26	4.166666667	XXX
nov_altss3866	1.071428571	XXX	XXX
nov_altss3868	XXX	XXX	4.875
nov_altss3869	XXX	XXX	16.125
nov_altss3870	15	XXX	7
nov_altss3871	XXX	22.4	XXX
nov_altss3872	3.142857143	XXX	XXX
nov_altss3873	12.42857143	XXX	XXX
nov_altss3874	XXX	4.666666667	XXX
nov_altss3875	XXX	XXX	4.111111111
nov_altss3876	2.285714286	XXX	XXX
nov_altss3877	XXX	14.75	42
nov_altss3878	found	4.714285714	XXX
nov_altss3879	XXX	29.125	XXX
nov_altss388	XXX	XXX	20.1
nov_altss3880	25.08333333	29.5	XXX
nov_altss3881	XXX	XXX	14
nov_altss3882	13.66666667	XXX	XXX
nov_altss3883	XXX	XXX	9.066666667
nov_altss3884	XXX	4	4.571428571
nov_altss3885	XXX	14.125	XXX
nov_altss3886	XXX	XXX	18
nov_altss3887	XXX	XXX	8.642857143
nov_altss3888	XXX	4	XXX
nov_altss3889	14.4	18.33333333	14.05263158
nov_altss389	XXX	1.625	9.083333333
nov_altss3890	19	8	7.083333333
nov_altss3891	21.46153846	XXX	XXX
nov_altss3892	found	24	6.916666667
nov_altss3893	XXX	XXX	14.90909091
nov_altss3894	XXX	8	14.33333333
nov_altss3895	XXX	8.285714286	XXX
nov_altss3896	2.363636364	XXX	XXX
nov_altss3897	5	XXX	XXX
nov_altss3898	24.85714286	found	5.8
nov_altss3899	6.6	XXX	XXX
nov_altss39	42	29.44444444	26.71428571
nov_altss390	23.66666667	XXX	XXX
nov_altss3900	XXX	XXX	14.9
nov_altss3901	4.666666667	4	XXX
nov_altss3902	XXX	6.428571429	XXX
nov_altss3903	XXX	6	XXX
nov_altss3904	25	XXX	XXX
nov_altss3905	4.375	XXX	XXX
nov_altss3906	XXX	XXX	5
nov_altss3907	XXX	3.8	XXX
nov_altss3908	XXX	XXX	0.333333333
nov_altss3909	4.666666667	XXX	XXX
nov_altss391	3.6	XXX	XXX
nov_altss3910	136.5	55	17.88888889
nov_altss3911	XXX	5.6	XXX
nov_altss3912	6.4	XXX	XXX
nov_altss3913	10.85714286	XXX	XXX
nov_altss3914	5.111111111	13.33333333	XXX
nov_altss3915	XXX	7.4	XXX
nov_altss3916	XXX	found	3.230769231
nov_altss3917	11	7.75	XXX
nov_altss3918	XXX	19.6	XXX
nov_altss3919	34	11.11111111	99
nov_altss392	9.352941176	7.2	XXX
nov_altss3920	XXX	12.71428571	27.32142857
nov_altss3921	20.4	XXX	XXX
nov_altss3922	5.285714286	XXX	XXX
nov_altss3923	39.4	XXX	XXX
nov_altss3924	51	18.25	XXX
nov_altss3925	26.25	13.75	XXX
nov_altss3926	35	13.57142857	XXX
nov_altss3927	15.53846154	20.46153846	XXX
nov_altss3928	XXX	XXX	12.77777778
nov_altss3929	XXX	6.4	9.5
nov_altss393	30	XXX	XXX
nov_altss3930	1.25	9.75	XXX
nov_altss3931	XXX	XXX	10.23076923
nov_altss3932	XXX	3.285714286	XXX
nov_altss3933	2.777777778	XXX	XXX
nov_altss3934	XXX	3.6	XXX
nov_altss3935	XXX	XXX	9.571428571
nov_altss3936	1.25	7.25	4.733333333
nov_altss3937	XXX	1.6	XXX
nov_altss3938	6.666666667	XXX	XXX
nov_altss3939	7	XXX	XXX
nov_altss3940	6.222222222	XXX	XXX
nov_altss3941	18.83333333	XXX	XXX
nov_altss3942	32.14285714	XXX	XXX
nov_altss3943	XXX	XXX	19.7
nov_altss3944	32.75	11.2	12.10714286
nov_altss3946	XXX	XXX	15.85714286
nov_altss3948	XXX	XXX	2.142857143
nov_altss3949	XXX	XXX	10.83333333
nov_altss395	1.6	XXX	XXX
nov_altss3950	30	25	XXX
nov_altss3951	25.94117647	XXX	XXX
nov_altss3952	13.75	XXX	XXX
nov_altss3953	XXX	XXX	11.125
nov_altss3954	XXX	XXX	4.933333333
nov_altss3955	XXX	8.4	XXX
nov_altss3957	XXX	XXX	24.83333333
nov_altss3958	24.25	27.33333333	19.83333333
nov_altss3959	XXX	5.6	XXX
nov_altss396	56	11.6	15.33333333
nov_altss3960	XXX	XXX	5.166666667
nov_altss3961	XXX	XXX	22.14285714
nov_altss3962	XXX	XXX	19.37037037
nov_altss3963	13.3125	5.9375	8.567567568
nov_altss3964	29.8	29.25	13.68085106
nov_altss3965	XXX	XXX	21.375
nov_altss3966	15	XXX	XXX
nov_altss3967	XXX	XXX	13
nov_altss3968	28.28571429	XXX	XXX
nov_altss3969	XXX	XXX	13
nov_altss397	XXX	11	XXX
nov_altss3970	XXX	XXX	6.363636364
nov_altss3971	XXX	miss	0.285714286
nov_altss3972	XXX	XXX	2
nov_altss3973	12.29411765	6	6
nov_altss3974	41.2	15.08695652	XXX
nov_altss3975	37.5	12	14.41176471
nov_altss3976	1.166666667	XXX	XXX
nov_altss3977	XXX	14.6	11.17647059
nov_altss3978	XXX	20.16666667	XXX
nov_altss3979	XXX	9	XXX
nov_altss398	XXX	XXX	9.307692308
nov_altss3980	XXX	XXX	18.2
nov_altss3981	XXX	XXX	21.41666667
nov_altss3982	XXX	XXX	6.4
nov_altss3983	XXX	6.6	9.125
nov_altss3984	27	XXX	XXX
nov_altss3985	0.363636364	XXX	XXX
nov_altss3986	7.5	23	XXX
nov_altss3987	12.09090909	17.5	XXX
nov_altss3988	9.071428571	found	XXX
nov_altss3989	XXX	11	XXX
nov_altss399	18.9	7.952380952	5.3
nov_altss3990	found	1	14.4
nov_altss3991	XXX	XXX	1.75
nov_altss3992	30.71428571	XXX	XXX
nov_altss3993	1.6875	0.2	XXX
nov_altss3994	32.25	19.28571429	19.59259259
nov_altss3995	XXX	XXX	2.2
nov_altss3996	0.8	XXX	XXX
nov_altss3997	31.66666667	11.33333333	XXX
nov_altss3998	XXX	XXX	20.66666667
nov_altss3999	XXX	12	22.26315789
nov_altss4	XXX	16	XXX
nov_altss40	14.625	XXX	XXX
nov_altss400	XXX	0.5	0.25
nov_altss4000	XXX	XXX	2.5
nov_altss4001	48.83333333	XXX	XXX
nov_altss4002	19	XXX	XXX
nov_altss4003	XXX	XXX	16.16666667
nov_altss4004	2.4	XXX	XXX
nov_altss4005	2.928571429	XXX	2.727272727
nov_altss4006	5.933333333	XXX	XXX
nov_altss4007	XXX	XXX	16.90909091
nov_altss4008	XXX	XXX	1.25
nov_altss4009	4.25	6.5	XXX
nov_altss401	XXX	13.2	XXX
nov_altss4011	XXX	XXX	12.5
nov_altss4012	55	23	XXX
nov_altss4013	XXX	XXX	6
nov_altss4014	XXX	13.33333333	XXX
nov_altss4015	XXX	XXX	XXX
nov_altss4016	XXX	XXX	8.928571429
nov_altss4017	15.4	XXX	XXX
nov_altss4018	XXX	18.16666667	XXX
nov_altss4019	24.89156627	21.09677419	XXX
nov_altss402	13.25	25.14285714	XXX
nov_altss4020	XXX	8.714285714	XXX
nov_altss4021	33	16.76190476	XXX
nov_altss4022	XXX	16.11111111	XXX
nov_altss4023	27.75	XXX	XXX
nov_altss4024	19	XXX	XXX
nov_altss4025	XXX	2	XXX
nov_altss4026	XXX	XXX	15.16666667
nov_altss4027	11	XXX	5.611111111
nov_altss4028	XXX	XXX	11.4
nov_altss4029	XXX	0.6	XXX
nov_altss403	XXX	0.555555556	XXX
nov_altss4030	17.95652174	18.33333333	XXX
nov_altss4031	8.75	21.5	XXX
nov_altss4032	4.777777778	XXX	XXX
nov_altss4033	XXX	15	3.95
nov_altss4034	XXX	XXX	28
nov_altss4035	XXX	XXX	25.2195122
nov_altss4036	12.44444444	XXX	4.222222222
nov_altss4037	found	13.66666667	20.75
nov_altss4038	XXX	XXX	18.27272727
nov_altss4039	XXX	5	9
nov_altss404	7.555555556	XXX	XXX
nov_altss4040	19	7.777777778	45
nov_altss4041	12.875	XXX	XXX
nov_altss4042	1.5	30	XXX
nov_altss4043	18.30769231	9.55	XXX
nov_altss4044	XXX	XXX	7.142857143
nov_altss4045	15.14285714	XXX	9.06122449
nov_altss4046	4.875	XXX	XXX
nov_altss4047	XXX	3.428571429	XXX
nov_altss4048	XXX	24.5	12.25
nov_altss4049	XXX	7.111111111	6.833333333
nov_altss405	XXX	XXX	5
nov_altss4050	3.428571429	XXX	XXX
nov_altss4051	7.272727273	XXX	XXX
nov_altss4052	8.285714286	XXX	XXX
nov_altss4053	XXX	XXX	3.4
nov_altss4055	3.3125	6	XXX
nov_altss4056	11.8	XXX	XXX
nov_altss4057	16.16666667	XXX	XXX
nov_altss4058	10	XXX	5.8
nov_altss4059	6.4	XXX	XXX
nov_altss406	XXX	23.5	3
nov_altss4060	XXX	XXX	12.6
nov_altss4061	57.66666667	XXX	XXX
nov_altss4062	4.625	4.571428571	XXX
nov_altss4063	14.5	XXX	XXX
nov_altss4064	XXX	miss	12.39130435
nov_altss4065	21	16	XXX
nov_altss4066	2.375	XXX	XXX
nov_altss4067	XXX	XXX	15.46153846
nov_altss4068	XXX	9.166666667	XXX
nov_altss4069	XXX	3.4	3.933333333
nov_altss407	XXX	60	29.33333333
nov_altss4070	29.83333333	92	XXX
nov_altss4071	found	XXX	4.85
nov_altss4072	XXX	XXX	7.285714286
nov_altss4073	XXX	XXX	6.375
nov_altss4074	XXX	XXX	13.90909091
nov_altss4075	XXX	XXX	26.2
nov_altss4076	XXX	XXX	10.70588235
nov_altss4077	33.25	34	XXX
nov_altss4078	XXX	XXX	22.4
nov_altss4079	XXX	24.5	44.75
nov_altss408	3.2	XXX	XXX
nov_altss4080	XXX	XXX	7.5
nov_altss4081	16	8.785714286	6.925
nov_altss4082	13.75	XXX	12.66666667
nov_altss4083	19.75	22.75	XXX
nov_altss4084	23.2	XXX	XXX
nov_altss4085	XXX	0.666666667	0.428571429
nov_altss4086	XXX	XXX	9.823529412
nov_altss4087	XXX	5.8	5.4
nov_altss4088	XXX	XXX	20.30769231
nov_altss4089	19.83333333	XXX	XXX
nov_altss409	XXX	0.615384615	XXX
nov_altss4090	24.75	XXX	17.58823529
nov_altss4093	XXX	XXX	11.18181818
nov_altss4094	4	3	XXX
nov_altss4095	6	12.25	XXX
nov_altss4096	XXX	15	4.714285714
nov_altss4097	35.35294118	21.11111111	40.11111111
nov_altss4098	XXX	XXX	5.611111111
nov_altss4099	XXX	3.777777778	XXX
nov_altss41	XXX	XXX	2.333333333
nov_altss410	XXX	XXX	21.84615385
nov_altss4100	0.833333333	27.5	XXX
nov_altss4101	24	XXX	XXX
nov_altss4102	25.75	XXX	XXX
nov_altss4103	XXX	23.2	XXX
nov_altss4104	12.875	6	XXX
nov_altss4105	XXX	1.833333333	XXX
nov_altss4106	XXX	21.88888889	11.75
nov_altss4107	5.844827586	6.023809524	3.759259259
nov_altss4108	26.25	XXX	XXX
nov_altss411	XXX	0.8	XXX
nov_altss4111	XXX	XXX	0.888888889
nov_altss4112	2.125	found	XXX
nov_altss4113	21	16.5	XXX
nov_altss4114	11.33333333	9	XXX
nov_altss4115	XXX	25.88888889	17.4
nov_altss4116	XXX	XXX	23.85714286
nov_altss4117	51.5	10.2	miss
nov_altss4118	XXX	XXX	0.454545455
nov_altss4119	25.33333333	XXX	XXX
nov_altss412	34	23.25	XXX
nov_altss4120	16.4	XXX	34
nov_altss4121	XXX	13	1.833333333
nov_altss4123	0.5	miss	XXX
nov_altss4124	XXX	2.2	XXX
nov_altss4125	XXX	XXX	13.44444444
nov_altss4126	XXX	6.4	XXX
nov_altss4127	23.57142857	XXX	XXX
nov_altss4128	XXX	XXX	16.90909091
nov_altss4129	23.16666667	XXX	XXX
nov_altss413	21.14285714	8.166666667	XXX
nov_altss4130	13.75	XXX	9.333333333
nov_altss4131	3.181818182	2	2.347826087
nov_altss4132	XXX	XXX	14.44444444
nov_altss4133	XXX	XXX	6.166666667
nov_altss4134	XXX	XXX	12.16666667
nov_altss4135	25.66666667	10.08333333	XXX
nov_altss4136	4.625	11.5	5.708333333
nov_altss4137	XXX	3	2.6
nov_altss4138	33	XXX	8.666666667
nov_altss4139	XXX	12.75	15.89473684
nov_altss414	XXX	XXX	9.544303797
nov_altss4140	XXX	1.8	9.081632653
nov_altss4141	15.625	XXX	XXX
nov_altss4142	XXX	18.85714286	XXX
nov_altss4143	23.57142857	XXX	XXX
nov_altss4144	28.5	19.33333333	10.5
nov_altss4145	XXX	14	XXX
nov_altss4146	21.57142857	XXX	XXX
nov_altss4147	7.8	XXX	XXX
nov_altss4148	found	7.454545455	XXX
nov_altss4149	XXX	XXX	7.444444444
nov_altss415	XXX	XXX	14.19047619
nov_altss4150	XXX	XXX	10.6
nov_altss4151	60	20.25	15.72727273
nov_altss4152	3.571428571	8.181818182	2.777777778
nov_altss4153	5.333333333	XXX	XXX
nov_altss4154	XXX	6.714285714	XXX
nov_altss4155	XXX	XXX	13.57142857
nov_altss4156	XXX	XXX	5
nov_altss4157	XXX	3.8	XXX
nov_altss4158	found	7	XXX
nov_altss4159	XXX	15.66666667	XXX
nov_altss416	XXX	XXX	25.6
nov_altss4160	XXX	14	12.07142857
nov_altss4161	XXX	XXX	1.625
nov_altss4162	10	2	3.666666667
nov_altss4164	XXX	13.76470588	13.8
nov_altss4166	13.33333333	XXX	XXX
nov_altss4167	8.615384615	XXX	XXX
nov_altss4168	14.6	XXX	XXX
nov_altss4169	XXX	13.5	13.53571429
nov_altss417	23.66666667	XXX	XXX
nov_altss4170	XXX	47	17.11111111
nov_altss4171	6.090909091	XXX	XXX
nov_altss4172	8.125	XXX	found
nov_altss4173	XXX	XXX	11.4
nov_altss4174	XXX	2.375	XXX
nov_altss4175	found	3.8	XXX
nov_altss4176	XXX	6.4	XXX
nov_altss4177	XXX	13.28571429	XXX
nov_altss4178	4.5	3.909090909	7.166666667
nov_altss4179	18.33333333	XXX	XXX
nov_altss418	XXX	1	6.833333333
nov_altss4180	26.71428571	16.33333333	23
nov_altss4181	XXX	XXX	13.6
nov_altss4182	28.66666667	XXX	XXX
nov_altss4183	XXX	3.375	XXX
nov_altss4184	29.27272727	30.5	23.28571429
nov_altss4185	20	found	XXX
nov_altss4186	XXX	0.4	XXX
nov_altss4187	XXX	XXX	22.13333333
nov_altss4188	XXX	XXX	15.3125
nov_altss4189	XXX	XXX	18.33333333
nov_altss4190	0.25	1.5	XXX
nov_altss4191	found	7	12.2
nov_altss4192	5.375	XXX	XXX
nov_altss4193	XXX	XXX	12.6
nov_altss4194	7.285714286	found	XXX
nov_altss4195	1.714285714	XXX	XXX
nov_altss4196	23.28571429	XXX	XXX
nov_altss4197	5.363636364	XXX	XXX
nov_altss4198	12.16666667	XXX	XXX
nov_altss4199	XXX	3	XXX
nov_altss42	XXX	4.5	1.84375
nov_altss420	7	found	4
nov_altss4200	XXX	XXX	6.9375
nov_altss4201	XXX	18	3.538461538
nov_altss4202	18.21052632	25.42857143	XXX
nov_altss4204	5.904761905	8.666666667	XXX
nov_altss4205	XXX	6.111111111	XXX
nov_altss4206	XXX	miss	11.75
nov_altss4207	8.2	1.5	XXX
nov_altss4208	XXX	XXX	9.636363636
nov_altss4209	9.214285714	24.5	XXX
nov_altss421	0.8	4	XXX
nov_altss4210	XXX	XXX	6.538461538
nov_altss4211	XXX	XXX	4.076923077
nov_altss4212	XXX	XXX	2.96
nov_altss4213	XXX	XXX	3.9
nov_altss4214	XXX	XXX	5.375
nov_altss4215	XXX	3.75	XXX
nov_altss4216	XXX	XXX	12.57142857
nov_altss4217	XXX	XXX	2.333333333
nov_altss4219	25.2	XXX	XXX
nov_altss4220	15.78	XXX	27.72727273
nov_altss4221	XXX	20.63636364	XXX
nov_altss4222	9	20	XXX
nov_altss4223	27	XXX	XXX
nov_altss4224	XXX	XXX	5.444444444
nov_altss4225	3.020833333	3.708860759	XXX
nov_altss4226	5.833333333	XXX	XXX
nov_altss4227	27.2	XXX	XXX
nov_altss4228	XXX	XXX	17.44444444
nov_altss4229	XXX	3.714285714	2.214285714
nov_altss4230	XXX	12.33333333	XXX
nov_altss4231	17.2	10.58333333	10.85714286
nov_altss4232	XXX	XXX	2.3
nov_altss4233	XXX	7.888888889	XXX
nov_altss4234	4.166666667	XXX	XXX
nov_altss4235	19.57142857	10.1	29.5
nov_altss4236	XXX	24.14285714	XXX
nov_altss4237	0.571428571	XXX	XXX
nov_altss4238	11	XXX	XXX
nov_altss4239	XXX	XXX	found
nov_altss424	XXX	0.1	XXX
nov_altss4240	XXX	XXX	2.846153846
nov_altss4242	14.2	XXX	XXX
nov_altss4243	32.42857143	XXX	20.64285714
nov_altss4245	9	3.2	XXX
nov_altss4246	XXX	XXX	4.142857143
nov_altss4247	2.142857143	4.5	2.555555556
nov_altss4248	XXX	10	XXX
nov_altss4249	1.75	XXX	XXX
nov_altss425	43	25.125	17.41666667
nov_altss4250	17.09090909	XXX	XXX
nov_altss4251	XXX	XXX	5.5
nov_altss4252	XXX	9.4	XXX
nov_altss426	XXX	XXX	7.3125
nov_altss427	30.125	11.18518519	XXX
nov_altss428	XXX	3.6	XXX
nov_altss429	XXX	XXX	16.16666667
nov_altss43	138	XXX	11.04166667
nov_altss430	12.85714286	XXX	3
nov_altss431	11.83333333	XXX	XXX
nov_altss432	XXX	XXX	3.916666667
nov_altss433	13.57142857	20	27
nov_altss434	7.125	11.66666667	XXX
nov_altss435	XXX	13.6	XXX
nov_altss436	XXX	26	11.69230769
nov_altss437	14	XXX	XXX
nov_altss438	9.6	16.33333333	XXX
nov_altss439	XXX	XXX	2.666666667
nov_altss44	9.25	XXX	5.55
nov_altss440	XXX	1.666666667	XXX
nov_altss441	39.8	XXX	XXX
nov_altss443	XXX	10.66666667	19.66666667
nov_altss444	XXX	XXX	11
nov_altss445	XXX	21.66666667	10.28571429
nov_altss447	310	15.82647815	16.1659436
nov_altss448	XXX	XXX	10.75675676
nov_altss449	XXX	19.33333333	XXX
nov_altss45	XXX	XXX	10.5
nov_altss450	15	7	3.545454545
nov_altss451	5	8.333333333	XXX
nov_altss453	XXX	XXX	0.75
nov_altss454	XXX	XXX	21.4
nov_altss455	10.55555556	found	XXX
nov_altss456	9.8	3.5	XXX
nov_altss458	XXX	4	XXX
nov_altss459	59	22.14285714	12.84615385
nov_altss46	XXX	21.6	19.42105263
nov_altss460	21.90909091	XXX	XXX
nov_altss461	10.9	5.285714286	9.6
nov_altss462	XXX	XXX	23.25
nov_altss463	4.416666667	9.75	2.416666667
nov_altss464	XXX	16	XXX
nov_altss465	XXX	XXX	1.1
nov_altss466	XXX	XXX	8.833333333
nov_altss467	13.66666667	16	10.81578947
nov_altss468	XXX	XXX	17
nov_altss469	16	11.26666667	XXX
nov_altss47	XXX	XXX	12.88888889
nov_altss470	5	XXX	XXX
nov_altss471	9.666666667	XXX	XXX
nov_altss474	XXX	XXX	11
nov_altss475	27.8	29.33333333	XXX
nov_altss476	1.142857143	XXX	XXX
nov_altss477	30.14285714	9.529411765	XXX
nov_altss479	XXX	11.33333333	XXX
nov_altss48	20.16666667	21	9.931034483
nov_altss480	4.5	0.6	XXX
nov_altss481	15.8	20.83333333	XXX
nov_altss482	XXX	XXX	8.428571429
nov_altss483	16	XXX	XXX
nov_altss484	XXX	XXX	52.66666667
nov_altss485	20.8	XXX	XXX
nov_altss486	65	XXX	14.16666667
nov_altss487	7.5	11	XXX
nov_altss488	10.5	23.75	35
nov_altss49	13.5	XXX	XXX
nov_altss491	12.2	found	XXX
nov_altss492	6.583333333	XXX	XXX
nov_altss493	17.6	XXX	XXX
nov_altss494	XXX	33	7.5
nov_altss495	XXX	20.09090909	24.52173913
nov_altss496	XXX	8.555555556	XXX
nov_altss497	XXX	13.4	XXX
nov_altss498	10.2	XXX	XXX
nov_altss499	12.57142857	XXX	XXX
nov_altss5	26.66666667	48.5	XXX
nov_altss50	30.2	XXX	XXX
nov_altss500	XXX	17.2	12.42857143
nov_altss501	XXX	XXX	8.1
nov_altss502	19	7.666666667	XXX
nov_altss503	XXX	XXX	8.764705882
nov_altss504	9.7	7.285714286	13.18181818
nov_altss505	13.25	14	30.33333333
nov_altss506	6.75	XXX	XXX
nov_altss507	24.66666667	6.333333333	XXX
nov_altss508	XXX	59	11.1
nov_altss51	XXX	XXX	5.272727273
nov_altss510	XXX	12.625	18.83333333
nov_altss511	XXX	9.777777778	21.61904762
nov_altss513	XXX	XXX	26.63636364
nov_altss514	23	17.57142857	XXX
nov_altss515	XXX	5	6.538461538
nov_altss516	XXX	XXX	1.131147541
nov_altss517	XXX	XXX	8.8
nov_altss518	30.5	XXX	XXX
nov_altss519	XXX	2.333333333	12.1
nov_altss52	20.9	5	XXX
nov_altss520	7.75	XXX	XXX
nov_altss522	XXX	7.727272727	XXX
nov_altss523	XXX	XXX	3.666666667
nov_altss524	XXX	XXX	0.538461538
nov_altss525	XXX	XXX	27.91666667
nov_altss526	XXX	XXX	2.5
nov_altss527	XXX	XXX	13.66666667
nov_altss528	20.09090909	29.75	16.83333333
nov_altss529	2	1	XXX
nov_altss53	8.8	15.14285714	7.62962963
nov_altss530	8	XXX	3.772727273
nov_altss531	XXX	XXX	17.375
nov_altss532	XXX	5.714285714	28.5
nov_altss533	8.5	2	11.4
nov_altss534	3.428571429	8.333333333	XXX
nov_altss535	18	XXX	XXX
nov_altss537	23.8	XXX	XXX
nov_altss538	XXX	XXX	2.777777778
nov_altss539	XXX	XXX	17.625
nov_altss54	5.25	10.85714286	XXX
nov_altss541	XXX	XXX	3
nov_altss542	XXX	21.8	10.25
nov_altss543	4.428571429	6.2	4.318181818
nov_altss544	17.9	found	XXX
nov_altss545	20.375	29.5	11.09090909
nov_altss546	19.4375	26.44444444	19.04347826
nov_altss547	2.75	XXX	2.333333333
nov_altss548	XXX	15.2	XXX
nov_altss549	10.4	XXX	XXX
nov_altss55	XXX	4.4	XXX
nov_altss550	15.66666667	XXX	XXX
nov_altss551	XXX	XXX	11
nov_altss552	XXX	XXX	14.875
nov_altss554	17.6	XXX	XXX
nov_altss556	XXX	XXX	6.538461538
nov_altss557	XXX	XXX	3.75
nov_altss558	XXX	XXX	18.42857143
nov_altss559	28.625	XXX	XXX
nov_altss56	1.5	XXX	XXX
nov_altss560	XXX	XXX	1.416666667
nov_altss561	22.57142857	31.16666667	20.11111111
nov_altss562	XXX	XXX	17.27272727
nov_altss563	9.6	19.8	32
nov_altss564	XXX	XXX	2.5
nov_altss565	XXX	XXX	4.166666667
nov_altss567	16.69230769	12.25	XXX
nov_altss568	27.61538462	13.5	0.2
nov_altss569	XXX	7.25	XXX
nov_altss57	XXX	XXX	1.636363636
nov_altss572	XXX	XXX	0.555555556
nov_altss573	XXX	XXX	14
nov_altss574	XXX	2.333333333	XXX
nov_altss575	XXX	2.333333333	XXX
nov_altss577	XXX	XXX	7.333333333
nov_altss578	XXX	XXX	15
nov_altss579	XXX	6	XXX
nov_altss58	XXX	12.6	XXX
nov_altss580	XXX	XXX	2.153846154
nov_altss581	17.5	XXX	XXX
nov_altss582	XXX	XXX	9
nov_altss583	3.818181818	XXX	XXX
nov_altss584	XXX	20.28571429	XXX
nov_altss585	XXX	15.85714286	XXX
nov_altss586	XXX	XXX	5
nov_altss587	XXX	XXX	7.555555556
nov_altss588	6.181818182	XXX	XXX
nov_altss589	2.75	found	XXX
nov_altss59	XXX	0.5	XXX
nov_altss590	XXX	14.5	XXX
nov_altss591	XXX	13.85714286	XXX
nov_altss592	10.5	7.882352941	XXX
nov_altss593	6.666666667	10.66666667	23.25
nov_altss594	14.125	found	14.0625
nov_altss596	XXX	8	XXX
nov_altss597	XXX	12	XXX
nov_altss598	20.90909091	XXX	XXX
nov_altss599	XXX	XXX	6.75
nov_altss6	XXX	18.4	XXX
nov_altss60	13.25	8.2	XXX
nov_altss600	13.75	23	XXX
nov_altss601	XXX	15.14285714	XXX
nov_altss602	XXX	XXX	8.210526316
nov_altss603	4.5	36.8	XXX
nov_altss604	14.2	XXX	XXX
nov_altss605	XXX	XXX	12.77777778
nov_altss606	14.11111111	3.333333333	XXX
nov_altss607	69.4	XXX	XXX
nov_altss608	5.333333333	XXX	XXX
nov_altss609	XXX	8.5	8.947368421
nov_altss61	1.166666667	XXX	XXX
nov_altss610	XXX	XXX	17.875
nov_altss611	XXX	31.33333333	14
nov_altss612	14.06666667	4.25	23.36363636
nov_altss613	34	XXX	XXX
nov_altss614	32.125	20.07692308	XXX
nov_altss615	XXX	XXX	16.5
nov_altss616	7.2	XXX	XXX
nov_altss618	20.81818182	4	XXX
nov_altss619	19.5	XXX	XXX
nov_altss62	XXX	13.33333333	XXX
nov_altss620	XXX	XXX	10.4
nov_altss621	XXX	XXX	15.66666667
nov_altss622	XXX	6.8	XXX
nov_altss623	2.5	XXX	XXX
nov_altss624	XXX	XXX	19.33333333
nov_altss625	XXX	XXX	19.6
nov_altss626	XXX	40.83333333	XXX
nov_altss627	XXX	XXX	0.555555556
nov_altss628	5.4	found	XXX
nov_altss629	XXX	XXX	22.57142857
nov_altss630	8.571428571	found	XXX
nov_altss631	9.571428571	XXX	XXX
nov_altss632	XXX	XXX	26.6
nov_altss633	2.666666667	1.933333333	XXX
nov_altss634	9.333333333	XXX	XXX
nov_altss635	5.2	XXX	XXX
nov_altss636	5.5	19.875	3.928571429
nov_altss637	0.6	4	XXX
nov_altss638	2.4	1.666666667	1.785714286
nov_altss639	50.33333333	15.33333333	XXX
nov_altss64	34	35.25	8
nov_altss640	XXX	5.75	44.5
nov_altss642	XXX	XXX	8.153846154
nov_altss643	XXX	XXX	10.42857143
nov_altss644	16	6.333333333	XXX
nov_altss645	3.833333333	4	4.454545455
nov_altss646	XXX	3	XXX
nov_altss648	16.75	3.333333333	XXX
nov_altss649	XXX	36	7.488372093
nov_altss650	13.5	6.375	XXX
nov_altss651	22.63636364	XXX	6.9
nov_altss652	XXX	XXX	2.933333333
nov_altss653	14.33333333	XXX	12.44444444
nov_altss654	XXX	XXX	15.75
nov_altss655	found	XXX	11.54545455
nov_altss657	found	10	XXX
nov_altss658	XXX	XXX	8.636363636
nov_altss659	19.6	XXX	XXX
nov_altss66	XXX	1.714285714	5.847826087
nov_altss660	20.42857143	XXX	XXX
nov_altss661	XXX	9.8	XXX
nov_altss662	XXX	XXX	10.8
nov_altss663	XXX	37.5	16.03846154
nov_altss664	XXX	XXX	18.71428571
nov_altss666	4.75	XXX	XXX
nov_altss667	XXX	28	9.5
nov_altss668	27.68181818	XXX	XXX
nov_altss669	27.22222222	37.66666667	23.22222222
nov_altss67	11.66666667	XXX	XXX
nov_altss670	XXX	25.5	17.28571429
nov_altss671	XXX	10.8	XXX
nov_altss672	XXX	1	0.5
nov_altss673	XXX	4.545454545	XXX
nov_altss675	XXX	9.428571429	XXX
nov_altss676	2	XXX	XXX
nov_altss677	9.857142857	XXX	XXX
nov_altss678	XXX	XXX	1.166666667
nov_altss679	25	59	16.11111111
nov_altss68	XXX	XXX	13.58333333
nov_altss680	XXX	54	13.25
nov_altss681	15.2	XXX	XXX
nov_altss682	2.6875	3.666666667	3.833333333
nov_altss683	XXX	XXX	12.6
nov_altss684	5	XXX	XXX
nov_altss685	5.6	XXX	XXX
nov_altss686	XXX	1.75	XXX
nov_altss688	XXX	21.4	40.33333333
nov_altss689	XXX	2	XXX
nov_altss69	XXX	14.41666667	16.46153846
nov_altss690	22.33333333	12	18.14285714
nov_altss692	7.666666667	XXX	XXX
nov_altss693	4.857142857	XXX	XXX
nov_altss694	XXX	6.333333333	15.5
nov_altss695	XXX	XXX	12.5
nov_altss696	12.25	4.875	XXX
nov_altss697	found	8.6	24.33333333
nov_altss698	30.2	XXX	XXX
nov_altss699	XXX	10.8	XXX
nov_altss7	XXX	XXX	18.28571429
nov_altss70	XXX	XXX	5
nov_altss700	XXX	4.2	XXX
nov_altss701	34	found	XXX
nov_altss702	46	XXX	XXX
nov_altss704	18.14285714	XXX	XXX
nov_altss705	26.16	21.15384615	XXX
nov_altss706	XXX	XXX	15.88888889
nov_altss707	23	XXX	XXX
nov_altss708	XXX	24.33333333	8.193548387
nov_altss709	XXX	2.833333333	9.25
nov_altss71	6.5	XXX	XXX
nov_altss710	XXX	6.916666667	15.57142857
nov_altss711	XXX	12.66666667	XXX
nov_altss713	34.5	24.5	XXX
nov_altss714	XXX	XXX	7.4
nov_altss715	56.33333333	30	31.22222222
nov_altss716	XXX	XXX	5.75
nov_altss717	XXX	XXX	16.27272727
nov_altss718	7.75	43	XXX
nov_altss719	XXX	XXX	1.294117647
nov_altss72	15.09090909	12	24.16666667
nov_altss720	XXX	7.166666667	XXX
nov_altss722	XXX	9.4	XXX
nov_altss723	26.30769231	16	16.11111111
nov_altss724	12.61904762	17	XXX
nov_altss725	XXX	1.5	XXX
nov_altss726	8.705882353	4.470588235	XXX
nov_altss727	19.8	24	XXX
nov_altss728	XXX	found	8.285714286
nov_altss729	4.333333333	XXX	XXX
nov_altss730	XXX	15.5	10.75
nov_altss731	33.5	23.66666667	XXX
nov_altss732	XXX	XXX	20.2
nov_altss733	XXX	10.4	XXX
nov_altss734	12.25	7.333333333	11.2
nov_altss735	XXX	25.6	7.333333333
nov_altss736	XXX	XXX	6.5
nov_altss737	XXX	3.6	XXX
nov_altss739	XXX	XXX	8.9
nov_altss74	39.6	XXX	XXX
nov_altss740	16.83333333	XXX	XXX
nov_altss741	XXX	XXX	19.71428571
nov_altss742	16.77777778	XXX	XXX
nov_altss743	16	XXX	XXX
nov_altss744	15.2	XXX	XXX
nov_altss745	42.57142857	26	14.44444444
nov_altss746	XXX	XXX	1.25
nov_altss747	7.2	5.6	4.4375
nov_altss748	XXX	2.857142857	5.384615385
nov_altss749	30	20	XXX
nov_altss75	68.75	21	XXX
nov_altss750	15.44444444	XXX	XXX
nov_altss751	XXX	10	XXX
nov_altss752	9.75	6.333333333	8.444444444
nov_altss755	XXX	2	XXX
nov_altss756	3	1.6	3
nov_altss757	XXX	XXX	39.2
nov_altss758	XXX	XXX	16.3
nov_altss759	XXX	XXX	3.619047619
nov_altss76	1.444444444	XXX	XXX
nov_altss760	XXX	XXX	10.14285714
nov_altss761	25.25	47	XXX
nov_altss762	5.375	XXX	XXX
nov_altss763	XXX	XXX	15.92857143
nov_altss764	31.16666667	52	XXX
nov_altss765	XXX	XXX	9.4
nov_altss766	XXX	XXX	5.388888889
nov_altss768	XXX	XXX	17.66666667
nov_altss769	XXX	8.8	XXX
nov_altss77	4.636363636	XXX	XXX
nov_altss770	XXX	0.875	XXX
nov_altss771	XXX	XXX	1.444444444
nov_altss772	XXX	XXX	9.571428571
nov_altss773	XXX	XXX	12.83333333
nov_altss774	XXX	7.6	XXX
nov_altss775	16.27272727	XXX	XXX
nov_altss776	XXX	11.2	XXX
nov_altss777	XXX	0.571428571	XXX
nov_altss778	26.30232558	20.90909091	XXX
nov_altss779	4.666666667	XXX	XXX
nov_altss78	14	XXX	XXX
nov_altss780	XXX	10.8	XXX
nov_altss781	17.14285714	XXX	XXX
nov_altss782	17.08333333	XXX	XXX
nov_altss783	XXX	XXX	1.947368421
nov_altss784	20.2	25.36	XXX
nov_altss785	30.11111111	100	XXX
nov_altss786	10	XXX	XXX
nov_altss787	XXX	45	10.83333333
nov_altss788	XXX	39	1.555555556
nov_altss789	18.46153846	27.5	XXX
nov_altss79	XXX	10.28571429	XXX
nov_altss790	XXX	XXX	18.04347826
nov_altss791	48.2	22.18181818	XXX
nov_altss793	XXX	XXX	20.36363636
nov_altss794	6.333333333	XXX	XXX
nov_altss795	18.75	XXX	XXX
nov_altss796	XXX	7	5.4
nov_altss797	XXX	17.33333333	17.625
nov_altss798	XXX	55	21.3125
nov_altss799	XXX	0.8	XXX
nov_altss8	11.7	XXX	XXX
nov_altss80	9.166666667	XXX	XXX
nov_altss800	99	71	13.33333333
nov_altss801	XXX	4.7	XXX
nov_altss802	29.94117647	13	XXX
nov_altss803	23.8	15.5	XXX
nov_altss804	15.125	XXX	XXX
nov_altss805	XXX	XXX	2.4
nov_altss806	XXX	9	9.294117647
nov_altss807	XXX	XXX	11
nov_altss809	2.333333333	3.5	3.863636364
nov_altss81	20.5	XXX	7.538461538
nov_altss810	10.14285714	15.625	XXX
nov_altss811	6.615384615	XXX	XXX
nov_altss812	8.333333333	XXX	XXX
nov_altss813	1.6	XXX	0.909090909
nov_altss814	57	16.66666667	18
nov_altss815	XXX	6.3	XXX
nov_altss816	23.09090909	26	XXX
nov_altss817	12.375	XXX	XXX
nov_altss818	XXX	5	9
nov_altss819	1	2	XXX
nov_altss82	7.2	XXX	XXX
nov_altss820	13	17.6	13.28125
nov_altss821	XXX	XXX	22.81818182
nov_altss822	35	14.125	XXX
nov_altss823	13.16666667	13.5	XXX
nov_altss824	9.625	XXX	XXX
nov_altss825	XXX	13.4	XXX
nov_altss827	XXX	6.4	XXX
nov_altss828	XXX	XXX	9.222222222
nov_altss829	XXX	9	8.5
nov_altss83	3.2	XXX	XXX
nov_altss830	XXX	11.33333333	13.57894737
nov_altss831	XXX	XXX	13.81818182
nov_altss832	14.14285714	16.5	XXX
nov_altss833	19.55555556	XXX	XXX
nov_altss834	10	10.28571429	6.928571429
nov_altss835	XXX	XXX	23.14285714
nov_altss837	5.666666667	XXX	XXX
nov_altss838	16.66666667	XXX	XXX
nov_altss839	XXX	10.2	XXX
nov_altss84	XXX	14	XXX
nov_altss840	19.4	XXX	XXX
nov_altss841	XXX	XXX	10.66666667
nov_altss842	XXX	10.5	3.961538462
nov_altss844	6.428571429	5.285714286	XXX
nov_altss845	XXX	XXX	17
nov_altss847	XXX	XXX	24.5
nov_altss848	XXX	32.2	XXX
nov_altss849	9.1	XXX	XXX
nov_altss85	XXX	XXX	16
nov_altss850	8.923076923	7.833333333	XXX
nov_altss851	8.2	XXX	XXX
nov_altss852	12.2	XXX	XXX
nov_altss853	2.846153846	XXX	XXX
nov_altss854	XXX	9.571428571	XXX
nov_altss855	XXX	6.571428571	XXX
nov_altss856	35.58333333	found	XXX
nov_altss857	XXX	XXX	16.83333333
nov_altss858	4.615384615	9	XXX
nov_altss859	XXX	XXX	14.08333333
nov_altss86	3.636363636	16.45454545	XXX
nov_altss860	16.5	XXX	XXX
nov_altss862	XXX	XXX	0.428571429
nov_altss863	XXX	XXX	12.4375
nov_altss865	2.666666667	XXX	XXX
nov_altss866	47	8.285714286	XXX
nov_altss867	8.8	XXX	XXX
nov_altss868	14.8	XXX	XXX
nov_altss869	XXX	5.222222222	XXX
nov_altss87	2.333333333	1	XXX
nov_altss870	XXX	3.833333333	XXX
nov_altss871	XXX	XXX	21.42857143
nov_altss872	12.875	XXX	6.777777778
nov_altss873	XXX	17.58333333	XXX
nov_altss874	XXX	XXX	12.625
nov_altss875	40.71428571	XXX	XXX
nov_altss877	XXX	5.5	2.5
nov_altss878	12.875	XXX	XXX
nov_altss879	XXX	XXX	2.428571429
nov_altss88	XXX	23.625	XXX
nov_altss880	found	16.44444444	XXX
nov_altss881	13.33333333	miss	XXX
nov_altss882	XXX	7.2	XXX
nov_altss883	18.6	XXX	XXX
nov_altss884	15.16666667	miss	XXX
nov_altss885	11.11111111	XXX	XXX
nov_altss886	26.66666667	XXX	XXX
nov_altss887	XXX	XXX	7.142857143
nov_altss888	6.625	5.727272727	XXX
nov_altss889	7.571428571	XXX	XXX
nov_altss89	34.6	XXX	XXX
nov_altss890	12.71428571	XXX	XXX
nov_altss891	XXX	XXX	20.5
nov_altss892	13	7.5	2.692307692
nov_altss893	5.5	XXX	XXX
nov_altss894	87	29.875	XXX
nov_altss895	XXX	XXX	8.615384615
nov_altss896	24.09090909	XXX	XXX
nov_altss897	3.625	XXX	XXX
nov_altss898	1	XXX	XXX
nov_altss899	XXX	XXX	1.545454545
nov_altss9	XXX	5.5	XXX
nov_altss90	XXX	XXX	11.38461538
nov_altss900	38.66666667	24.77777778	14.41666667
nov_altss901	1.75	XXX	0.777777778
nov_altss902	XXX	2.777777778	XXX
nov_altss903	8	XXX	XXX
nov_altss904	15.29411765	10.84615385	13.44736842
nov_altss905	found	13.4	XXX
nov_altss906	20.2	XXX	XXX
nov_altss907	35	8.111111111	XXX
nov_altss908	XXX	11	XXX
nov_altss909	1.909090909	XXX	XXX
nov_altss91	XXX	20	7.75
nov_altss911	XXX	15.4	XXX
nov_altss913	XXX	XXX	21.42857143
nov_altss914	XXX	XXX	31.28571429
nov_altss915	XXX	9.8	XXX
nov_altss916	XXX	XXX	17
nov_altss917	18.28571429	XXX	XXX
nov_altss918	XXX	11.5	21.4
nov_altss919	23.25	XXX	17.36363636
nov_altss92	28.33333333	16.66666667	XXX
nov_altss920	29.5	XXX	XXX
nov_altss921	XXX	XXX	2.888888889
nov_altss922	XXX	XXX	3.333333333
nov_altss923	22	XXX	XXX
nov_altss924	13.125	XXX	XXX
nov_altss925	9.6	XXX	XXX
nov_altss926	XXX	9.375	XXX
nov_altss927	9.125	XXX	XXX
nov_altss928	0.25	XXX	XXX
nov_altss929	XXX	XXX	12
nov_altss93	XXX	XXX	13.25
nov_altss931	18.33333333	XXX	XXX
nov_altss932	15.25	8.75	12.75
nov_altss933	XXX	XXX	5.2
nov_altss934	1.625	6.5	XXX
nov_altss935	XXX	18.5	XXX
nov_altss936	XXX	0.8	XXX
nov_altss937	22	9.75	XXX
nov_altss938	XXX	32.6	37.5
nov_altss939	XXX	13.4	XXX
nov_altss94	XXX	XXX	17.16666667
nov_altss940	13.8	XXX	XXX
nov_altss942	18.375	16.66666667	18.23076923
nov_altss943	XXX	10.875	XXX
nov_altss944	XXX	XXX	3.111111111
nov_altss945	XXX	25.6	XXX
nov_altss946	XXX	3.571428571	XXX
nov_altss947	13.90909091	XXX	XXX
nov_altss948	2.111111111	XXX	XXX
nov_altss949	XXX	XXX	8.6
nov_altss950	1.4	2	XXX
nov_altss951	XXX	XXX	13.8
nov_altss952	14.16666667	XXX	XXX
nov_altss953	6.736842105	11.33333333	3.1
nov_altss954	42.6	162	26.45454545
nov_altss956	XXX	36	27.28571429
nov_altss957	XXX	23.71428571	XXX
nov_altss958	6.8	XXX	XXX
nov_altss959	XXX	27.2	XXX
nov_altss960	XXX	13.16666667	XXX
nov_altss961	XXX	5.6	XXX
nov_altss962	3.083333333	3.666666667	2.526315789
nov_altss963	XXX	XXX	1
nov_altss964	XXX	XXX	17.38461538
nov_altss965	20.36363636	XXX	XXX
nov_altss966	13.28571429	XXX	XXX
nov_altss967	XXX	XXX	5
nov_altss968	20.4	XXX	XXX
nov_altss969	XXX	XXX	18.14285714
nov_altss97	9.2	XXX	22.57142857
nov_altss970	6.8	XXX	XXX
nov_altss971	XXX	XXX	15
nov_altss972	XXX	XXX	19.83333333
nov_altss973	XXX	XXX	14.71428571
nov_altss974	XXX	XXX	14.2
nov_altss975	XXX	XXX	22.88888889
nov_altss976	16.25	15.07142857	XXX
nov_altss977	12.33333333	19.5	XXX
nov_altss978	7.285714286	XXX	XXX
nov_altss979	XXX	miss	0.555555556
nov_altss98	XXX	XXX	9.428571429
nov_altss980	XXX	XXX	9.375
nov_altss981	10.94736842	XXX	XXX
nov_altss982	7.166666667	XXX	XXX
nov_altss983	XXX	XXX	5.631578947
nov_altss984	23.42857143	XXX	31.17647059
nov_altss985	3.142857143	XXX	XXX
nov_altss986	37	26	4.9375
nov_altss987	XXX	found	2.8
nov_altss988	XXX	15.4	XXX
nov_altss989	XXX	23.2	XXX
nov_altss99	9.375	XXX	XXX
nov_altss990	8.142857143	XXX	XXX
nov_altss991	XXX	16	26.84615385
nov_altss992	XXX	7.285714286	XXX
nov_altss993	14.75	XXX	XXX
nov_altss994	18.28571429	13.625	XXX
nov_altss995	22.375	12.16666667	20.36363636
nov_altss996	21.5	XXX	XXX
nov_altss997	XXX	XXX	2.833333333
nov_altss998	XXX	28.2	XXX
nov_altss999	34.6	XXX	XXX
nov_novel1	XXX	XXX	XXX
nov_novel10	XXX	XXX	XXX
nov_novel100	6.636363636	10	XXX
nov_novel1001	XXX	XXX	3.117647059
nov_novel1002	XXX	XXX	XXX
nov_novel1003	XXX	XXX	XXX
nov_novel1005	17.5	14.8	XXX
nov_novel1006	XXX	XXX	XXX
nov_novel1009	5.368421053	4.41025641	1.574468085
nov_novel101	XXX	XXX	XXX
nov_novel1010	6.217391304	4.258064516	4.285714286
nov_novel1011	XXX	XXX	XXX
nov_novel1012	XXX	XXX	XXX
nov_novel1013	9.557788945	5.953191489	4.835616438
nov_novel1014	1.540983607	2.974358974	2.15
nov_novel1015	XXX	XXX	XXX
nov_novel1016	XXX	XXX	XXX
nov_novel1017	XXX	XXX	XXX
nov_novel1018	XXX	XXX	XXX
nov_novel102	21.51666667	17.45683453	15.47619048
nov_novel1021	XXX	XXX	XXX
nov_novel1022	XXX	XXX	XXX
nov_novel1023	XXX	XXX	XXX
nov_novel1025	XXX	XXX	XXX
nov_novel1026	21.25	XXX	33.91666667
nov_novel1027	XXX	XXX	XXX
nov_novel1028	8.051546392	10.64634146	9.160714286
nov_novel1029	5.963636364	3.892857143	XXX
nov_novel103	XXX	19	XXX
nov_novel1030	35.28571429	XXX	XXX
nov_novel1031	XXX	XXX	XXX
nov_novel1032	9.537190083	6.772727273	XXX
nov_novel1034	XXX	XXX	XXX
nov_novel1035	14.98026316	12.51149425	11.07462687
nov_novel1037	XXX	XXX	XXX
nov_novel1038	XXX	XXX	XXX
nov_novel1039	16.11111111	6.888888889	found
nov_novel104	XXX	XXX	XXX
nov_novel1040	XXX	XXX	XXX
nov_novel1041	9.76085031	9.132924335	8.904059041
nov_novel1042	2.74251497	3.373333333	2.848739496
nov_novel1043	XXX	XXX	XXX
nov_novel1045	XXX	XXX	XXX
nov_novel1046	XXX	XXX	XXX
nov_novel1047	XXX	XXX	XXX
nov_novel1048	XXX	XXX	XXX
nov_novel1049	XXX	8.333333333	XXX
nov_novel105	19.19512195	19.86363636	18.95454545
nov_novel1051	XXX	XXX	XXX
nov_novel1052	XXX	XXX	XXX
nov_novel1053	24.91935484	13.3255814	8.785714286
nov_novel1054	5.93258427	9.107142857	9.285714286
nov_novel1055	2.789473684	4.066666667	3.452830189
nov_novel1056	XXX	XXX	XXX
nov_novel1057	XXX	XXX	XXX
nov_novel1058	XXX	XXX	XXX
nov_novel1059	XXX	XXX	XXX
nov_novel106	XXX	XXX	XXX
nov_novel1060	XXX	XXX	XXX
nov_novel1061	XXX	XXX	XXX
nov_novel1062	12.67407407	9.679144385	12.87378641
nov_novel1063	XXX	XXX	XXX
nov_novel1065	1.066518847	0.929078014	1.009950249
nov_novel1066	XXX	XXX	XXX
nov_novel1067	1.274914089	1.870445344	1.165898618
nov_novel1068	XXX	XXX	XXX
nov_novel1069	XXX	1.873239437	1.98206278
nov_novel107	XXX	XXX	XXX
nov_novel1072	XXX	XXX	XXX
nov_novel1073	XXX	XXX	XXX
nov_novel1074	XXX	XXX	XXX
nov_novel1075	XXX	XXX	XXX
nov_novel1076	XXX	XXX	XXX
nov_novel1077	11.89211618	9.477453581	7.795501022
nov_novel1078	XXX	XXX	XXX
nov_novel1079	28.5	XXX	XXX
nov_novel1080	XXX	XXX	XXX
nov_novel1081	XXX	XXX	XXX
nov_novel1082	XXX	XXX	XXX
nov_novel1083	XXX	XXX	XXX
nov_novel1084	XXX	XXX	XXX
nov_novel1085	XXX	XXX	XXX
nov_novel1086	XXX	XXX	XXX
nov_novel1087	XXX	XXX	XXX
nov_novel1088	XXX	XXX	XXX
nov_novel1089	XXX	XXX	XXX
nov_novel109	9.333333333	11.57142857	9.222222222
nov_novel1091	3.92481203	4.428571429	4.534562212
nov_novel1092	XXX	XXX	XXX
nov_novel1093	XXX	XXX	XXX
nov_novel1094	XXX	XXX	XXX
nov_novel1095	XXX	XXX	XXX
nov_novel1096	XXX	XXX	XXX
nov_novel1097	18.075	10.56296296	5.743478261
nov_novel1098	6.334269663	5.953974895	6.839662447
nov_novel11	6.158273381	8.100529101	5.297619048
nov_novel110	XXX	XXX	XXX
nov_novel1100	XXX	XXX	XXX
nov_novel1101	1.694444444	3.888888889	1.333333333
nov_novel1102	17.92519685	12.07731959	11.76986301
nov_novel1103	XXX	XXX	9
nov_novel1104	XXX	XXX	XXX
nov_novel1105	XXX	XXX	XXX
nov_novel1106	XXX	XXX	XXX
nov_novel1108	XXX	XXX	XXX
nov_novel1109	XXX	XXX	XXX
nov_novel111	XXX	XXX	XXX
nov_novel1110	XXX	XXX	XXX
nov_novel1112	0.166666667	1.454545455	XXX
nov_novel1113	XXX	XXX	XXX
nov_novel1114	XXX	XXX	XXX
nov_novel1115	XXX	XXX	XXX
nov_novel1116	XXX	XXX	XXX
nov_novel1117	XXX	0.5	XXX
nov_novel1118	XXX	XXX	71.28571429
nov_novel1119	XXX	XXX	XXX
nov_novel112	9.791666667	6.803278689	15
nov_novel1120	XXX	XXX	XXX
nov_novel1122	XXX	XXX	XXX
nov_novel1123	XXX	XXX	XXX
nov_novel1124	XXX	XXX	XXX
nov_novel1125	4.565693431	5.231939164	6.430555556
nov_novel1126	XXX	XXX	XXX
nov_novel1127	XXX	XXX	XXX
nov_novel1128	XXX	XXX	XXX
nov_novel1129	XXX	XXX	XXX
nov_novel113	XXX	XXX	XXX
nov_novel1131	XXX	XXX	XXX
nov_novel1132	XXX	XXX	XXX
nov_novel1133	XXX	XXX	XXX
nov_novel1134	XXX	XXX	XXX
nov_novel1135	14.01818182	15.5046729	29.28571429
nov_novel1136	XXX	28.08333333	XXX
nov_novel1137	19.66666667	26.33333333	21.86111111
nov_novel1139	1.798780488	0.834146341	1.051282051
nov_novel114	9.540636042	9.103585657	7.35059761
nov_novel1140	XXX	17	XXX
nov_novel1141	5.327014218	7.806818182	5.893333333
nov_novel1143	XXX	XXX	XXX
nov_novel1144	0.912751678	1.295081967	0.813432836
nov_novel1145	XXX	XXX	XXX
nov_novel1146	9.665467626	7.3515625	6.86
nov_novel1147	70	13.05882353	18.5106383
nov_novel1148	XXX	XXX	XXX
nov_novel1149	XXX	XXX	XXX
nov_novel115	XXX	XXX	XXX
nov_novel1150	XXX	XXX	XXX
nov_novel1151	XXX	XXX	XXX
nov_novel1152	XXX	XXX	XXX
nov_novel1153	23.74358974	15.15862069	16.15942029
nov_novel1154	XXX	XXX	XXX
nov_novel1155	XXX	XXX	XXX
nov_novel1156	5.40166205	4.44012945	3.969387755
nov_novel1157	XXX	XXX	XXX
nov_novel1158	52	4.769230769	14.53846154
nov_novel1159	XXX	XXX	XXX
nov_novel116	6.833333333	6.818181818	7.066666667
nov_novel1160	XXX	XXX	13.33333333
nov_novel1161	16.20958084	15.56521739	17.3377193
nov_novel1162	3.76056338	7.11627907	3.218390805
nov_novel1163	XXX	XXX	XXX
nov_novel1164	18.67346939	6.485549133	14.59375
nov_novel1165	XXX	15	XXX
nov_novel1166	XXX	XXX	XXX
nov_novel1167	XXX	XXX	XXX
nov_novel1168	XXX	XXX	XXX
nov_novel1169	XXX	XXX	XXX
nov_novel1170	XXX	XXX	XXX
nov_novel1171	XXX	XXX	XXX
nov_novel1172	XXX	XXX	XXX
nov_novel1174	XXX	XXX	XXX
nov_novel1175	XXX	XXX	XXX
nov_novel1176	XXX	XXX	XXX
nov_novel1177	10.22222222	XXX	XXX
nov_novel118	6.931034483	3.387387387	3.678431373
nov_novel1180	15.06	12.53125	10.66129032
nov_novel1181	13.68604651	12.21538462	10.71428571
nov_novel1182	XXX	XXX	XXX
nov_novel1184	XXX	XXX	XXX
nov_novel1185	XXX	XXX	XXX
nov_novel1186	XXX	XXX	XXX
nov_novel1187	1.691566265	1.263852243	2.465116279
nov_novel1188	8.056962025	6.346752059	6.182954545
nov_novel1189	3.923076923	5.954773869	3.025974026
nov_novel1190	XXX	XXX	XXX
nov_novel1191	XXX	XXX	XXX
nov_novel1192	9.533333333	6.030769231	5.459459459
nov_novel1193	XXX	XXX	XXX
nov_novel1194	XXX	XXX	XXX
nov_novel1195	XXX	XXX	XXX
nov_novel1196	XXX	XXX	XXX
nov_novel1197	XXX	XXX	XXX
nov_novel1198	XXX	XXX	XXX
nov_novel1199	4.656221198	2.862275449	3.470588235
nov_novel12	XXX	XXX	XXX
nov_novel120	XXX	XXX	XXX
nov_novel1200	5.48	3.833333333	XXX
nov_novel1201	15.88235294	23.62162162	21.52173913
nov_novel1202	1.125	1.125	0.307692308
nov_novel1203	XXX	XXX	XXX
nov_novel1204	XXX	XXX	XXX
nov_novel1205	XXX	XXX	XXX
nov_novel1206	XXX	XXX	2.5
nov_novel1207	XXX	XXX	XXX
nov_novel1208	XXX	XXX	XXX
nov_novel1209	21.29268293	13	11.60273973
nov_novel1210	XXX	XXX	XXX
nov_novel1211	0.643272852	0.736604261	0.47378768
nov_novel1212	XXX	XXX	XXX
nov_novel1213	XXX	XXX	XXX
nov_novel1214	XXX	XXX	XXX
nov_novel1215	XXX	XXX	XXX
nov_novel1216	XXX	XXX	XXX
nov_novel1217	XXX	XXX	XXX
nov_novel1218	XXX	XXX	XXX
nov_novel1219	XXX	XXX	XXX
nov_novel122	XXX	XXX	XXX
nov_novel1220	XXX	XXX	XXX
nov_novel1221	XXX	XXX	XXX
nov_novel1222	XXX	XXX	XXX
nov_novel1224	XXX	XXX	XXX
nov_novel1225	XXX	XXX	XXX
nov_novel1226	XXX	XXX	XXX
nov_novel1227	XXX	XXX	5.888888889
nov_novel123	2.247126437	2.038961039	1.506493506
nov_novel1233	XXX	found	found
nov_novel1234	11.69230769	33.66666667	XXX
nov_novel1235	XXX	XXX	XXX
nov_novel1236	XXX	XXX	XXX
nov_novel1237	9.447247706	5.646540881	5.839506173
nov_novel1238	XXX	XXX	XXX
nov_novel1239	1.468085106	1.090909091	1.219047619
nov_novel124	39.5	12.05263158	13.2962963
nov_novel1241	6.604761905	7.930864198	5.368421053
nov_novel1242	7.978723404	9.483333333	3.229620662
nov_novel1243	XXX	XXX	XXX
nov_novel1244	2.75	2.660714286	2.326530612
nov_novel1245	5.952380952	13	4.541666667
nov_novel1246	XXX	XXX	XXX
nov_novel1249	6.74137931	7.098591549	6.345945946
nov_novel125	XXX	XXX	XXX
nov_novel1250	XXX	XXX	24.11111111
nov_novel1251	XXX	59	103
nov_novel1253	XXX	XXX	XXX
nov_novel1254	XXX	XXX	XXX
nov_novel1255	XXX	XXX	XXX
nov_novel1256	11.125	15.0625	26.38461538
nov_novel1257	14.03431373	13.28125	12.08
nov_novel1259	6.25	3	XXX
nov_novel126	XXX	XXX	XXX
nov_novel1260	XXX	XXX	XXX
nov_novel1261	3.222222222	4	2.945454545
nov_novel1263	XXX	XXX	XXX
nov_novel1264	XXX	XXX	XXX
nov_novel1265	XXX	XXX	XXX
nov_novel1266	XXX	XXX	XXX
nov_novel1267	XXX	XXX	XXX
nov_novel1268	XXX	XXX	XXX
nov_novel127	found	1.2	1.06
nov_novel1270	XXX	XXX	XXX
nov_novel1271	XXX	XXX	XXX
nov_novel1272	XXX	XXX	XXX
nov_novel1273	XXX	XXX	XXX
nov_novel1275	4.198555957	5.795138889	5.220216607
nov_novel1277	12.23305085	10.92962963	10.56338028
nov_novel1279	XXX	XXX	XXX
nov_novel128	XXX	XXX	XXX
nov_novel1280	XXX	XXX	XXX
nov_novel1281	XXX	XXX	XXX
nov_novel1282	XXX	XXX	XXX
nov_novel1283	XXX	32	XXX
nov_novel1284	21.33333333	XXX	XXX
nov_novel1285	3	found	XXX
nov_novel1287	XXX	XXX	XXX
nov_novel1288	6.924302789	5.137755102	4.32
nov_novel1289	XXX	XXX	XXX
nov_novel129	8.218430034	8.693379791	6.799331104
nov_novel1290	XXX	28	XXX
nov_novel1291	XXX	XXX	XXX
nov_novel1292	XXX	XXX	XXX
nov_novel1293	XXX	XXX	XXX
nov_novel1294	10.51315789	7.377631579	8.989208633
nov_novel1295	XXX	XXX	XXX
nov_novel1296	7.361179361	5.555825243	7.138528139
nov_novel1297	XXX	XXX	XXX
nov_novel1298	XXX	XXX	XXX
nov_novel1299	XXX	17.09574468	10.63681592
nov_novel13	XXX	3	XXX
nov_novel130	XXX	XXX	XXX
nov_novel1301	5.245487365	4.931958763	3.320754717
nov_novel1302	5.666666667	found	5
nov_novel1305	XXX	XXX	XXX
nov_novel1306	XXX	XXX	XXX
nov_novel1307	XXX	36.5	16.81081081
nov_novel1309	XXX	XXX	XXX
nov_novel1310	5.051282051	4.654545455	13.33333333
nov_novel1312	XXX	XXX	XXX
nov_novel1313	XXX	XXX	XXX
nov_novel1314	XXX	XXX	XXX
nov_novel1315	11.89130435	12.92682927	6.5
nov_novel1316	XXX	XXX	XXX
nov_novel1317	XXX	XXX	XXX
nov_novel1318	2.979027645	1.87922358	3.892473118
nov_novel1319	XXX	XXX	XXX
nov_novel1320	XXX	XXX	XXX
nov_novel1321	1.5	1.375	miss
nov_novel1322	XXX	XXX	XXX
nov_novel1323	12.40909091	8.085714286	3.588235294
nov_novel1324	XXX	XXX	XXX
nov_novel1325	23.54516129	16.33465347	14.93243243
nov_novel1326	XXX	XXX	XXX
nov_novel1327	4.025210084	2.992337165	2.87431694
nov_novel1328	10	7.148514851	6.137931034
nov_novel1329	13.76666667	13.36	11.94594595
nov_novel133	XXX	XXX	XXX
nov_novel1330	3.956521739	5.5	21.375
nov_novel1331	XXX	XXX	XXX
nov_novel1332	XXX	miss	miss
nov_novel1333	18.02348993	16.97435897	16.74693878
nov_novel1334	1.444444444	3.75	0.8
nov_novel1335	XXX	XXX	XXX
nov_novel1336	0.765625	0.729166667	0.357723577
nov_novel1337	XXX	XXX	XXX
nov_novel1338	XXX	XXX	XXX
nov_novel1339	2.5	7	XXX
nov_novel1341	13.84818482	8.874233129	10.74774775
nov_novel1343	XXX	XXX	XXX
nov_novel1344	XXX	XXX	XXX
nov_novel1345	12.13888889	8.757425743	6.930555556
nov_novel1346	XXX	XXX	XXX
nov_novel1347	XXX	XXX	XXX
nov_novel1348	XXX	XXX	XXX
nov_novel1349	6.587853774	6.597498579	8.597875569
nov_novel135	XXX	XXX	XXX
nov_novel1350	XXX	XXX	XXX
nov_novel1351	XXX	XXX	XXX
nov_novel1352	9.065088757	9.155737705	10.8630137
nov_novel1353	XXX	XXX	XXX
nov_novel1354	4.798104265	4.287221571	6.14516129
nov_novel1355	XXX	XXX	XXX
nov_novel1356	XXX	XXX	XXX
nov_novel1357	XXX	XXX	XXX
nov_novel1359	XXX	XXX	XXX
nov_novel136	XXX	XXX	XXX
nov_novel1360	XXX	XXX	XXX
nov_novel1361	2.111111111	0.666666667	XXX
nov_novel1363	19.78010471	14.10763889	12.71293375
nov_novel1364	7.19133574	7.313253012	5.917355372
nov_novel1365	XXX	XXX	XXX
nov_novel1366	XXX	XXX	XXX
nov_novel1367	XXX	XXX	XXX
nov_novel1368	XXX	XXX	XXX
nov_novel137	XXX	42.25	XXX
nov_novel1371	7.9	3.727272727	5.566037736
nov_novel1372	XXX	XXX	XXX
nov_novel1373	XXX	XXX	XXX
nov_novel1376	XXX	XXX	XXX
nov_novel1377	XXX	XXX	XXX
nov_novel1378	2.578313253	3.265306122	2.117647059
nov_novel1379	10.76111111	13.21531632	10.97420868
nov_novel138	XXX	XXX	XXX
nov_novel1380	18.2	XXX	XXX
nov_novel1381	XXX	XXX	XXX
nov_novel1382	17.54621849	9.633204633	5.173913043
nov_novel1383	7.924242424	6.705882353	4.805084746
nov_novel1384	XXX	XXX	XXX
nov_novel1385	XXX	XXX	XXX
nov_novel1387	miss	XXX	XXX
nov_novel1388	8.982905983	7	3
nov_novel1389	11.28666667	9.671428571	9.270491803
nov_novel139	XXX	XXX	XXX
nov_novel1390	XXX	XXX	XXX
nov_novel1391	XXX	XXX	XXX
nov_novel1392	XXX	XXX	XXX
nov_novel1393	XXX	XXX	XXX
nov_novel1394	XXX	XXX	XXX
nov_novel1395	XXX	XXX	XXX
nov_novel1396	XXX	XXX	XXX
nov_novel1397	XXX	XXX	XXX
nov_novel1398	25.984375	26.36363636	20.08333333
nov_novel14	17.22	16.15422886	15.18103448
nov_novel140	XXX	XXX	XXX
nov_novel1400	XXX	XXX	XXX
nov_novel1401	XXX	XXX	XXX
nov_novel1402	XXX	XXX	XXX
nov_novel1403	19.46797609	13.38146718	11.66152528
nov_novel1404	XXX	XXX	XXX
nov_novel1405	XXX	XXX	XXX
nov_novel1407	XXX	XXX	XXX
nov_novel1408	XXX	XXX	XXX
nov_novel1409	2	3	XXX
nov_novel141	XXX	XXX	XXX
nov_novel1410	XXX	XXX	XXX
nov_novel1411	22.56862745	11.36734694	13.36170213
nov_novel1412	XXX	9.333333333	5.208333333
nov_novel1413	XXX	XXX	XXX
nov_novel1414	23	2.5	XXX
nov_novel1415	8	7.5	8.846153846
nov_novel1416	XXX	XXX	XXX
nov_novel1417	XXX	XXX	XXX
nov_novel1418	XXX	XXX	XXX
nov_novel1419	XXX	XXX	XXX
nov_novel142	9.292682927	5.916666667	6.43
nov_novel1420	XXX	XXX	XXX
nov_novel1421	12	17.5	XXX
nov_novel1423	XXX	XXX	36.125
nov_novel1424	56.33333333	XXX	XXX
nov_novel1425	XXX	XXX	XXX
nov_novel1426	XXX	XXX	XXX
nov_novel1427	XXX	18.5	5
nov_novel1428	XXX	XXX	XXX
nov_novel1429	XXX	XXX	XXX
nov_novel143	XXX	5.454545455	4.108247423
nov_novel1430	8.485294118	5.409375	7.926470588
nov_novel1431	12.78151261	12.13106796	8.086206897
nov_novel1432	XXX	XXX	XXX
nov_novel1433	XXX	XXX	XXX
nov_novel1434	XXX	XXX	XXX
nov_novel1435	XXX	XXX	XXX
nov_novel1436	4.885714286	3.71875	5.3125
nov_novel1437	6.192307692	2.970873786	3.01125
nov_novel1438	XXX	XXX	XXX
nov_novel1439	XXX	XXX	XXX
nov_novel144	XXX	XXX	XXX
nov_novel1440	XXX	XXX	XXX
nov_novel1442	XXX	XXX	XXX
nov_novel1443	XXX	XXX	XXX
nov_novel1445	19.75833333	11.18390805	7.642857143
nov_novel1446	XXX	XXX	XXX
nov_novel1448	2.717647059	4	XXX
nov_novel1449	XXX	XXX	XXX
nov_novel145	XXX	XXX	XXX
nov_novel1450	XXX	XXX	XXX
nov_novel1451	XXX	XXX	XXX
nov_novel1452	20.62857143	11	16.75
nov_novel1453	33	found	XXX
nov_novel1454	XXX	XXX	XXX
nov_novel1455	XXX	XXX	XXX
nov_novel1456	8.188846641	24.59615385	XXX
nov_novel1457	XXX	XXX	XXX
nov_novel1458	XXX	XXX	XXX
nov_novel1459	XXX	XXX	XXX
nov_novel146	XXX	XXX	XXX
nov_novel1460	XXX	XXX	XXX
nov_novel1461	XXX	XXX	XXX
nov_novel1462	XXX	XXX	XXX
nov_novel1463	5.635036496	6.563492063	4.702970297
nov_novel1465	2.936739659	1.604026846	1.573643411
nov_novel1467	XXX	XXX	XXX
nov_novel1468	XXX	7.7	XXX
nov_novel1469	XXX	24	XXX
nov_novel1470	13.50793651	8.548387097	7.23655914
nov_novel1471	6.807692308	5.90625	7.483870968
nov_novel1472	10.16794451	9.393624394	found
nov_novel1473	5.916786227	2.909904153	2.35862069
nov_novel1474	XXX	XXX	XXX
nov_novel1475	XXX	XXX	XXX
nov_novel1476	XXX	10	XXX
nov_novel1477	XXX	XXX	XXX
nov_novel1479	5.773255814	5.048543689	9.966101695
nov_novel148	0.333333333	4.909090909	2.825757576
nov_novel1480	XXX	XXX	XXX
nov_novel1481	12.59036145	8.421568627	12.28571429
nov_novel1482	XXX	XXX	XXX
nov_novel1483	XXX	XXX	XXX
nov_novel1484	XXX	XXX	XXX
nov_novel1485	XXX	XXX	XXX
nov_novel1486	XXX	XXX	XXX
nov_novel1487	XXX	XXX	XXX
nov_novel1488	XXX	19	XXX
nov_novel1489	XXX	found	XXX
nov_novel149	1.7	8.956521739	5.373271889
nov_novel1490	8.699386503	5.653846154	6.485714286
nov_novel1491	XXX	XXX	XXX
nov_novel1493	XXX	1	XXX
nov_novel1494	XXX	XXX	XXX
nov_novel1495	XXX	XXX	XXX
nov_novel1496	XXX	XXX	XXX
nov_novel1497	XXX	XXX	XXX
nov_novel1499	10.15822785	5.163636364	6.83
nov_novel15	9.455026455	7.76056338	7.634920635
nov_novel150	11.74358974	16.85714286	29.11111111
nov_novel1500	XXX	XXX	XXX
nov_novel1501	XXX	XXX	XXX
nov_novel1502	XXX	XXX	XXX
nov_novel1503	7.070904645	6.110311751	5.612440191
nov_novel1504	XXX	XXX	XXX
nov_novel1505	XXX	XXX	XXX
nov_novel1506	XXX	XXX	XXX
nov_novel1507	XXX	0.333333333	0.25
nov_novel1508	XXX	XXX	XXX
nov_novel1509	XXX	XXX	XXX
nov_novel151	3.515957447	0.913669065	0.949275362
nov_novel1510	2.348946136	1.841346154	1.778705637
nov_novel1511	5	XXX	XXX
nov_novel1512	XXX	XXX	XXX
nov_novel1513	34.56451613	18.6	22.92857143
nov_novel1514	12.35918367	7.06407767	8.224806202
nov_novel1515	XXX	XXX	XXX
nov_novel1516	XXX	XXX	XXX
nov_novel1517	XXX	XXX	XXX
nov_novel1518	XXX	XXX	XXX
nov_novel1519	3.70074813	2.977941176	2.654255319
nov_novel152	XXX	XXX	XXX
nov_novel1520	XXX	36	10
nov_novel1521	XXX	XXX	XXX
nov_novel1523	XXX	XXX	XXX
nov_novel1524	4.108108108	2.409090909	2.076923077
nov_novel1525	XXX	XXX	XXX
nov_novel1526	XXX	XXX	XXX
nov_novel1527	4.978494624	5.215517241	3.900763359
nov_novel1528	XXX	XXX	XXX
nov_novel1529	18.36727273	18.33333333	15.10294118
nov_novel153	XXX	XXX	XXX
nov_novel1530	XXX	XXX	XXX
nov_novel1531	XXX	XXX	XXX
nov_novel1532	XXX	XXX	XXX
nov_novel1533	found	16.33333333	XXX
nov_novel1534	9.007246377	6.620481928	5.906976744
nov_novel1535	XXX	XXX	XXX
nov_novel1536	XXX	XXX	XXX
nov_novel1537	14.22957198	11.91549296	12.5
nov_novel1538	XXX	XXX	XXX
nov_novel1539	2.228571429	2.857142857	0.75
nov_novel1540	XXX	XXX	XXX
nov_novel1541	13.33333333	XXX	XXX
nov_novel1542	3.5	3.333333333	4.4
nov_novel1543	XXX	XXX	XXX
nov_novel1544	XXX	XXX	XXX
nov_novel1545	40	1.333333333	17.44444444
nov_novel1546	17.25581395	9.579487179	7.677752294
nov_novel1547	XXX	XXX	XXX
nov_novel1549	XXX	XXX	XXX
nov_novel155	XXX	XXX	XXX
nov_novel1550	11.04904632	8.593023256	7.831325301
nov_novel1551	XXX	XXX	XXX
nov_novel1552	XXX	XXX	XXX
nov_novel1553	XXX	found	XXX
nov_novel1554	1.7	0.75	XXX
nov_novel1555	XXX	XXX	XXX
nov_novel1556	17.23188406	17.93333333	14.67857143
nov_novel1557	XXX	XXX	XXX
nov_novel1558	XXX	11.33333333	XXX
nov_novel1559	19.35294118	6.823529412	3.384615385
nov_novel1560	5.164556962	7.483333333	5.134146341
nov_novel1561	XXX	XXX	XXX
nov_novel1562	XXX	XXX	XXX
nov_novel1563	XXX	XXX	XXX
nov_novel1564	XXX	XXX	XXX
nov_novel1565	XXX	XXX	XXX
nov_novel1566	XXX	XXX	XXX
nov_novel1567	XXX	10.42857143	XXX
nov_novel1569	XXX	XXX	XXX
nov_novel1570	XXX	XXX	XXX
nov_novel1571	XXX	XXX	XXX
nov_novel1572	XXX	XXX	XXX
nov_novel1573	69	14.83333333	XXX
nov_novel1575	XXX	XXX	XXX
nov_novel1576	XXX	XXX	XXX
nov_novel1577	XXX	XXX	XXX
nov_novel1578	77	XXX	XXX
nov_novel1579	XXX	XXX	XXX
nov_novel158	9.992907801	11.53594771	8.772727273
nov_novel1580	XXX	XXX	XXX
nov_novel1584	XXX	XXX	XXX
nov_novel1585	0.576923077	1.333333333	0.677419355
nov_novel1586	XXX	XXX	31
nov_novel1587	XXX	XXX	XXX
nov_novel1588	2.108036891	2.90625	2.09375
nov_novel159	XXX	XXX	XXX
nov_novel1591	XXX	XXX	XXX
nov_novel1592	XXX	XXX	XXX
nov_novel1593	miss	miss	miss
nov_novel1594	2.901960784	3.76	16.5
nov_novel1595	11.65942029	7.049019608	8.775510204
nov_novel1596	XXX	9.333333333	XXX
nov_novel1597	XXX	XXX	XXX
nov_novel1598	XXX	XXX	XXX
nov_novel1599	2.868421053	1.566037736	0.142857143
nov_novel160	20.40952381	XXX	XXX
nov_novel1600	XXX	XXX	XXX
nov_novel1601	XXX	XXX	XXX
nov_novel1602	18.15178571	16.50935829	28.33333333
nov_novel1603	XXX	XXX	XXX
nov_novel1604	XXX	XXX	XXX
nov_novel1605	6.790178571	5.218045113	3.25
nov_novel1607	XXX	XXX	XXX
nov_novel1609	24.35185185	22.94	20.49788136
nov_novel161	XXX	XXX	XXX
nov_novel1610	XXX	XXX	XXX
nov_novel1611	1.676470588	0.918238994	0.947169811
nov_novel1612	XXX	XXX	XXX
nov_novel1613	XXX	XXX	XXX
nov_novel1614	XXX	XXX	5.769230769
nov_novel1616	XXX	XXX	XXX
nov_novel1617	XXX	XXX	XXX
nov_novel1618	1.920792079	6.134615385	4
nov_novel1619	XXX	XXX	XXX
nov_novel162	7.363636364	10.6	1.071428571
nov_novel1620	XXX	XXX	XXX
nov_novel1622	2.223404255	5.094339623	3.375
nov_novel1623	XXX	XXX	XXX
nov_novel1624	XXX	XXX	11.90909091
nov_novel1625	9.142857143	4.25	3.858267717
nov_novel1626	XXX	XXX	XXX
nov_novel1627	XXX	XXX	XXX
nov_novel1628	11.22807018	8.059405941	4.646840149
nov_novel1629	XXX	XXX	XXX
nov_novel163	XXX	XXX	XXX
nov_novel1630	found	XXX	XXX
nov_novel1631	XXX	found	XXX
nov_novel1632	31.625	27	XXX
nov_novel1634	12	XXX	XXX
nov_novel1636	XXX	XXX	XXX
nov_novel1637	12.65671642	8.685714286	13.7012987
nov_novel1638	20.5	15.66666667	XXX
nov_novel1639	17	12.76373626	20.52
nov_novel164	XXX	XXX	XXX
nov_novel1640	found	found	0.75
nov_novel1641	XXX	XXX	XXX
nov_novel1642	XXX	11.33333333	9.863636364
nov_novel1643	6.475609756	2.895522388	4.013953488
nov_novel1644	XXX	XXX	XXX
nov_novel1645	XXX	XXX	XXX
nov_novel1646	XXX	XXX	XXX
nov_novel1647	XXX	XXX	XXX
nov_novel1648	XXX	XXX	XXX
nov_novel1649	8.736363636	11.76767677	miss
nov_novel165	XXX	XXX	XXX
nov_novel1652	5.111111111	11.6	5.833333333
nov_novel1653	4.727272727	5.308310992	XXX
nov_novel1654	12.5033557	8.504347826	5.069767442
nov_novel1655	found	XXX	XXX
nov_novel1656	XXX	XXX	XXX
nov_novel1657	XXX	XXX	XXX
nov_novel1658	XXX	XXX	XXX
nov_novel1659	XXX	XXX	XXX
nov_novel166	6.25	8.786666667	14.96969697
nov_novel1660	18.33333333	19	XXX
nov_novel1661	XXX	XXX	XXX
nov_novel1662	XXX	XXX	XXX
nov_novel1663	XXX	XXX	XXX
nov_novel1664	XXX	XXX	XXX
nov_novel1665	XXX	XXX	XXX
nov_novel1666	XXX	XXX	XXX
nov_novel1667	XXX	XXX	XXX
nov_novel1668	XXX	37.33333333	XXX
nov_novel1669	XXX	XXX	XXX
nov_novel167	XXX	XXX	XXX
nov_novel1670	XXX	XXX	XXX
nov_novel1671	XXX	XXX	XXX
nov_novel1672	XXX	XXX	XXX
nov_novel1673	XXX	XXX	XXX
nov_novel1676	XXX	XXX	XXX
nov_novel1677	XXX	XXX	XXX
nov_novel1678	XXX	XXX	XXX
nov_novel1679	5.454545455	7.875	6.414634146
nov_novel168	XXX	XXX	XXX
nov_novel1680	XXX	XXX	XXX
nov_novel1681	XXX	XXX	XXX
nov_novel1682	10.74444444	7.801136364	8.015789474
nov_novel1683	XXX	XXX	XXX
nov_novel1684	XXX	XXX	XXX
nov_novel1685	XXX	XXX	XXX
nov_novel1686	XXX	XXX	XXX
nov_novel1687	XXX	XXX	XXX
nov_novel1688	XXX	XXX	XXX
nov_novel1689	XXX	XXX	XXX
nov_novel1691	XXX	XXX	XXX
nov_novel1692	XXX	XXX	XXX
nov_novel1693	XXX	XXX	XXX
nov_novel1695	XXX	XXX	XXX
nov_novel1696	18.05333333	9.129213483	11.81818182
nov_novel1697	12	10.99408284	11.57837838
nov_novel1698	18.96275072	15.35730594	7.851580135
nov_novel1699	8.176470588	13.15384615	9.789473684
nov_novel170	45	22	35.33333333
nov_novel1700	XXX	XXX	XXX
nov_novel1701	9.5	XXX	XXX
nov_novel1702	XXX	XXX	XXX
nov_novel1703	9.157894737	6.094339623	0.774193548
nov_novel1704	XXX	XXX	XXX
nov_novel1705	13.59319388	11.37609075	1.5
nov_novel1706	XXX	XXX	XXX
nov_novel1707	5.75	23.4	9.8
nov_novel1708	1.637254902	1.439114391	XXX
nov_novel1709	XXX	XXX	XXX
nov_novel171	17.64893617	14.63736264	18.85714286
nov_novel1710	3.771014493	3.801980198	2.979591837
nov_novel1712	XXX	XXX	XXX
nov_novel1713	4.66962963	4.305433186	3.541666667
nov_novel1714	12.22727273	4.519230769	6.949579832
nov_novel1715	17.44144144	15.05714286	18.51428571
nov_novel1716	XXX	XXX	XXX
nov_novel1717	2.348699095	2.620502901	2.406304729
nov_novel1718	XXX	XXX	XXX
nov_novel1719	XXX	XXX	XXX
nov_novel1720	XXX	XXX	XXX
nov_novel1721	XXX	XXX	XXX
nov_novel1722	XXX	XXX	XXX
nov_novel1723	7.725490196	4.967741935	4.2
nov_novel1724	XXX	XXX	XXX
nov_novel1725	XXX	XXX	XXX
nov_novel1726	13.57142857	4.6	6.571428571
nov_novel1728	3.302013423	1.659685864	1.781456954
nov_novel1731	9.779569892	9.52617801	8.6
nov_novel1732	8.805555556	7.80952381	XXX
nov_novel1733	16.75609756	15.95454545	10.64375
nov_novel1734	XXX	XXX	XXX
nov_novel1735	XXX	XXX	XXX
nov_novel1736	2.532738095	2.003448276	1.616481775
nov_novel1737	11.02258065	11.72972973	10.88888889
nov_novel1738	11.66666667	1.125	2
nov_novel174	27.81428571	31.20408163	XXX
nov_novel1742	21.33333333	XXX	14.35714286
nov_novel1743	XXX	XXX	XXX
nov_novel1744	2.265625	4.452830189	4.042553191
nov_novel1745	XXX	XXX	XXX
nov_novel1746	XXX	XXX	XXX
nov_novel1748	found	13.6	XXX
nov_novel1749	2.300376565	4.074673426	9.391304348
nov_novel175	XXX	4	XXX
nov_novel1750	2.862068966	3.220125786	2.886956522
nov_novel1751	XXX	XXX	XXX
nov_novel1752	7.476190476	4.692307692	XXX
nov_novel1753	6.1890625	3.955161627	3.721473495
nov_novel1754	8.064748201	9.092783505	3.828571429
nov_novel1755	XXX	XXX	XXX
nov_novel1756	XXX	XXX	XXX
nov_novel1757	XXX	XXX	XXX
nov_novel1758	5.553505535	6.792	6.972527473
nov_novel1759	XXX	XXX	XXX
nov_novel1760	XXX	XXX	XXX
nov_novel1761	XXX	5.666666667	XXX
nov_novel1762	XXX	XXX	XXX
nov_novel1763	2.946808511	1.861111111	2
nov_novel1764	19.78200692	17.16564417	18.96774194
nov_novel1765	XXX	XXX	XXX
nov_novel1766	XXX	XXX	XXX
nov_novel1767	XXX	XXX	XXX
nov_novel1768	XXX	XXX	XXX
nov_novel1769	XXX	XXX	XXX
nov_novel1770	XXX	XXX	XXX
nov_novel1771	12.56613757	8.696691176	12.14117647
nov_novel1772	5.7	XXX	miss
nov_novel1773	XXX	XXX	XXX
nov_novel1774	13.96402878	8.057471264	21.23809524
nov_novel1775	XXX	XXX	XXX
nov_novel1777	XXX	XXX	XXX
nov_novel1778	XXX	XXX	XXX
nov_novel1779	XXX	XXX	6.5
nov_novel178	XXX	XXX	XXX
nov_novel1781	3.2875	7.467889908	1.083333333
nov_novel1782	found	XXX	XXX
nov_novel1783	XXX	XXX	XXX
nov_novel1784	XXX	XXX	XXX
nov_novel1785	XXX	XXX	XXX
nov_novel1786	XXX	XXX	XXX
nov_novel1787	XXX	XXX	XXX
nov_novel1788	XXX	28.33333333	XXX
nov_novel1789	XXX	XXX	XXX
nov_novel1790	1.199801193	1.009345794	1.858695652
nov_novel1791	XXX	XXX	XXX
nov_novel1792	XXX	XXX	XXX
nov_novel1793	0.615384615	0.16	XXX
nov_novel1794	XXX	XXX	XXX
nov_novel1795	XXX	XXX	XXX
nov_novel1796	XXX	XXX	XXX
nov_novel1797	XXX	XXX	XXX
nov_novel1798	XXX	XXX	XXX
nov_novel18	XXX	XXX	XXX
nov_novel180	XXX	XXX	XXX
nov_novel1800	XXX	XXX	XXX
nov_novel1801	XXX	XXX	XXX
nov_novel1802	9.557163531	9.914322251	11.24567474
nov_novel1803	53	7	7.296296296
nov_novel1804	XXX	XXX	XXX
nov_novel1805	XXX	XXX	XXX
nov_novel1807	XXX	XXX	XXX
nov_novel1808	25.72527473	17.70967742	31.14285714
nov_novel1809	XXX	XXX	XXX
nov_novel181	XXX	XXX	XXX
nov_novel1810	XXX	XXX	XXX
nov_novel1811	XXX	XXX	XXX
nov_novel1812	XXX	XXX	XXX
nov_novel1813	XXX	XXX	XXX
nov_novel1814	XXX	51	22.80645161
nov_novel1815	XXX	XXX	XXX
nov_novel1816	6.409090909	5.967741935	4.244897959
nov_novel1818	4.148698885	4.443708609	4.028571429
nov_novel1819	XXX	XXX	XXX
nov_novel182	XXX	XXX	XXX
nov_novel1820	XXX	XXX	XXX
nov_novel1821	XXX	XXX	XXX
nov_novel1822	1.704	1.126213592	0.894736842
nov_novel1823	XXX	5.333333333	XXX
nov_novel1825	5.717391304	1.953488372	1.282258065
nov_novel1826	8.040506329	6.372881356	7.464566929
nov_novel1827	11.05995717	10.78656126	12.89230769
nov_novel1828	XXX	XXX	XXX
nov_novel1829	XXX	XXX	XXX
nov_novel183	13.33333333	12.5	XXX
nov_novel1830	XXX	XXX	XXX
nov_novel1831	XXX	XXX	XXX
nov_novel1832	XXX	XXX	XXX
nov_novel1834	XXX	XXX	XXX
nov_novel1835	XXX	XXX	XXX
nov_novel1836	XXX	XXX	XXX
nov_novel1837	10.62916667	8.387243736	12.9375
nov_novel1838	XXX	XXX	XXX
nov_novel1839	XXX	XXX	XXX
nov_novel184	XXX	XXX	XXX
nov_novel1840	XXX	16.11764706	XXX
nov_novel1841	9.058823529	7.452261307	9.770833333
nov_novel1842	XXX	XXX	XXX
nov_novel1843	3.383795309	2.597122302	3.674603175
nov_novel1844	XXX	XXX	XXX
nov_novel1845	XXX	XXX	XXX
nov_novel1846	XXX	XXX	XXX
nov_novel1847	4.138888889	3.432225064	1.924834942
nov_novel1848	XXX	XXX	XXX
nov_novel1849	XXX	XXX	XXX
nov_novel185	10.71052632	8.552083333	15.76033058
nov_novel1850	XXX	XXX	XXX
nov_novel1851	15.9009901	14.38028169	14.43181818
nov_novel1852	26.625	21.98333333	30.046875
nov_novel1853	4.454545455	XXX	3.741935484
nov_novel1854	12.92682927	7.862745098	5.574468085
nov_novel1855	XXX	XXX	XXX
nov_novel1856	XXX	XXX	XXX
nov_novel1857	XXX	XXX	XXX
nov_novel1858	6.806122449	4.591950464	3.199855236
nov_novel1859	XXX	XXX	XXX
nov_novel186	XXX	XXX	XXX
nov_novel1862	XXX	XXX	XXX
nov_novel1863	XXX	XXX	XXX
nov_novel1865	XXX	XXX	XXX
nov_novel1866	XXX	XXX	XXX
nov_novel1867	3.349062702	4.764556962	6.840909091
nov_novel1868	4.322222222	6.526315789	6.542857143
nov_novel1869	12.14723926	13.21978022	7.852941176
nov_novel187	XXX	XXX	XXX
nov_novel1870	XXX	10.71428571	XXX
nov_novel1871	11.5257732	7.81300813	8.35
nov_novel1872	XXX	XXX	XXX
nov_novel1873	XXX	XXX	XXX
nov_novel1874	XXX	XXX	XXX
nov_novel1875	1.580089343	1.691578947	0.625
nov_novel1876	XXX	XXX	XXX
nov_novel1878	XXX	XXX	XXX
nov_novel1879	XXX	XXX	XXX
nov_novel188	XXX	XXX	XXX
nov_novel1880	2.047619048	1.36	1.6
nov_novel1881	XXX	XXX	XXX
nov_novel1882	XXX	XXX	XXX
nov_novel1883	XXX	XXX	XXX
nov_novel1884	XXX	XXX	XXX
nov_novel1885	XXX	XXX	XXX
nov_novel1886	XXX	XXX	XXX
nov_novel1887	7.913043478	10.30769231	11.06666667
nov_novel1888	XXX	XXX	XXX
nov_novel1889	7.921348315	7.03030303	3.935483871
nov_novel189	XXX	XXX	XXX
nov_novel1890	XXX	XXX	XXX
nov_novel1891	XXX	XXX	XXX
nov_novel1892	XXX	XXX	XXX
nov_novel1893	XXX	XXX	XXX
nov_novel1894	17.22916667	11.48275862	miss
nov_novel1895	XXX	XXX	XXX
nov_novel1896	XXX	XXX	XXX
nov_novel1897	XXX	XXX	XXX
nov_novel1898	5.040229885	6.547619048	4.924731183
nov_novel1899	6.04964539	3.871428571	4.05801105
nov_novel19	XXX	XXX	XXX
nov_novel190	XXX	XXX	16
nov_novel1900	XXX	32	12.90566038
nov_novel1902	XXX	XXX	XXX
nov_novel1903	16.08823529	8.677165354	5.12
nov_novel1904	4.814814815	8.25	2.475
nov_novel1905	XXX	XXX	XXX
nov_novel1906	25.88888889	7.5	9.714285714
nov_novel1907	XXX	XXX	XXX
nov_novel1908	XXX	XXX	XXX
nov_novel1909	XXX	XXX	XXX
nov_novel191	XXX	XXX	XXX
nov_novel1910	XXX	XXX	XXX
nov_novel1911	7.003067485	5.571428571	3.741739717
nov_novel1912	6.188034188	18.18181818	5.185185185
nov_novel1913	XXX	XXX	XXX
nov_novel1914	0.5	0.557692308	0.560402685
nov_novel1915	4.527377522	5.736434109	3.797945205
nov_novel1916	3.339001063	2.735516373	5.130653266
nov_novel1917	XXX	XXX	XXX
nov_novel1918	XXX	XXX	XXX
nov_novel1919	XXX	XXX	XXX
nov_novel192	XXX	XXX	XXX
nov_novel1920	XXX	XXX	XXX
nov_novel1921	1.798507463	1.273712737	1.081836327
nov_novel1922	XXX	XXX	XXX
nov_novel1923	XXX	XXX	XXX
nov_novel1925	XXX	XXX	XXX
nov_novel1926	XXX	XXX	XXX
nov_novel1928	XXX	XXX	XXX
nov_novel1929	XXX	XXX	XXX
nov_novel193	XXX	XXX	XXX
nov_novel1930	XXX	XXX	XXX
nov_novel1931	XXX	XXX	XXX
nov_novel1932	XXX	XXX	XXX
nov_novel1933	XXX	XXX	XXX
nov_novel1934	XXX	XXX	XXX
nov_novel1935	XXX	XXX	XXX
nov_novel1936	XXX	XXX	XXX
nov_novel1937	3.973131822	3.381319623	2.241539482
nov_novel1938	XXX	XXX	XXX
nov_novel1939	XXX	XXX	XXX
nov_novel194	XXX	XXX	XXX
nov_novel1940	XXX	XXX	XXX
nov_novel1941	XXX	XXX	XXX
nov_novel1942	XXX	XXX	XXX
nov_novel1943	15.53333333	27.25	17.44
nov_novel1944	5.888349515	5.140939597	5.534246575
nov_novel1945	7.983870968	11.04444444	28.125
nov_novel1946	7.051724138	4.602941176	5.512820513
nov_novel1947	11.88372093	12.49056604	12.82926829
nov_novel1948	XXX	XXX	XXX
nov_novel1949	XXX	XXX	XXX
nov_novel195	10.73877551	9.266423358	8.094594595
nov_novel1950	6.142857143	4.853658537	4.366071429
nov_novel1951	5.75	4.444444444	4.333333333
nov_novel1952	XXX	XXX	XXX
nov_novel1953	XXX	XXX	XXX
nov_novel1954	XXX	XXX	XXX
nov_novel1955	XXX	XXX	XXX
nov_novel1956	XXX	XXX	XXX
nov_novel1957	XXX	XXX	XXX
nov_novel1958	XXX	XXX	XXX
nov_novel1959	XXX	XXX	XXX
nov_novel196	2.198170732	1.773584906	1.776422764
nov_novel1960	XXX	12.55555556	XXX
nov_novel1963	XXX	XXX	XXX
nov_novel1964	6.288888889	12.375	XXX
nov_novel1965	XXX	XXX	XXX
nov_novel1966	XXX	XXX	XXX
nov_novel1967	XXX	XXX	XXX
nov_novel1968	XXX	XXX	XXX
nov_novel1969	XXX	XXX	XXX
nov_novel1970	XXX	XXX	XXX
nov_novel1971	XXX	XXX	XXX
nov_novel1972	XXX	XXX	XXX
nov_novel1973	XXX	XXX	XXX
nov_novel1974	XXX	XXX	XXX
nov_novel1975	XXX	XXX	XXX
nov_novel1976	3.086206897	4.764705882	2.431372549
nov_novel1977	XXX	XXX	XXX
nov_novel1978	XXX	XXX	XXX
nov_novel1979	XXX	XXX	XXX
nov_novel1980	XXX	XXX	XXX
nov_novel1981	XXX	XXX	XXX
nov_novel1982	found	0.5	4.5
nov_novel1983	36.90909091	38.45454545	16.7037037
nov_novel1984	0.739393939	0.710344828	0.554858934
nov_novel1985	XXX	XXX	XXX
nov_novel1986	XXX	XXX	XXX
nov_novel1987	XXX	XXX	XXX
nov_novel1988	XXX	XXX	XXX
nov_novel1989	3.823529412	5.978021978	3.877777778
nov_novel1990	22.95833333	12	16.30434783
nov_novel1992	XXX	XXX	XXX
nov_novel1993	XXX	XXX	XXX
nov_novel1995	20.45901639	15.68227425	17.8
nov_novel1996	5.178010471	5.511764706	2.538461538
nov_novel1997	19.59047619	27.39366516	14.64698163
nov_novel1998	XXX	XXX	XXX
nov_novel1999	10.66666667	XXX	XXX
nov_novel2	XXX	XXX	XXX
nov_novel20	11	XXX	XXX
nov_novel200	found	XXX	found
nov_novel2000	XXX	XXX	XXX
nov_novel2001	XXX	XXX	XXX
nov_novel2003	XXX	XXX	XXX
nov_novel2004	XXX	XXX	XXX
nov_novel2005	XXX	XXX	XXX
nov_novel2006	XXX	XXX	XXX
nov_novel2007	XXX	XXX	XXX
nov_novel2008	XXX	XXX	XXX
nov_novel201	10.85714286	XXX	XXX
nov_novel2010	XXX	XXX	XXX
nov_novel2011	XXX	XXX	XXX
nov_novel2012	XXX	XXX	XXX
nov_novel2013	XXX	XXX	XXX
nov_novel2014	XXX	XXX	XXX
nov_novel2016	XXX	XXX	XXX
nov_novel2017	4.38	3.956521739	3.9125
nov_novel2018	XXX	XXX	XXX
nov_novel2019	XXX	XXX	XXX
nov_novel202	XXX	XXX	XXX
nov_novel2020	XXX	XXX	XXX
nov_novel2021	XXX	XXX	XXX
nov_novel2023	XXX	XXX	10.83333333
nov_novel2024	4.923076923	5.684210526	5
nov_novel2025	22.16666667	11.3	11.8
nov_novel2026	13.95824295	15.77675277	XXX
nov_novel2027	found	XXX	XXX
nov_novel2028	XXX	XXX	XXX
nov_novel2029	1.448275862	2.25	1.52173913
nov_novel2030	26.4953271	36.94100295	24.35283993
nov_novel2031	5.513402062	7.429718876	8.484848485
nov_novel2032	XXX	XXX	XXX
nov_novel2033	XXX	XXX	XXX
nov_novel2034	XXX	XXX	XXX
nov_novel2035	29.42857143	XXX	XXX
nov_novel2036	XXX	XXX	XXX
nov_novel2037	1.316326531	1.113372093	0.980728051
nov_novel2038	XXX	XXX	XXX
nov_novel2039	13.8721351	8.61509434	8.21722561
nov_novel204	XXX	59	8.5
nov_novel2040	XXX	XXX	18.57142857
nov_novel2041	XXX	XXX	XXX
nov_novel2042	XXX	XXX	XXX
nov_novel2043	XXX	XXX	XXX
nov_novel2044	XXX	XXX	XXX
nov_novel2045	9.638728324	8.267068273	6.836858006
nov_novel2046	2.216981132	2.232009926	1.30652921
nov_novel2047	XXX	XXX	XXX
nov_novel2048	XXX	XXX	XXX
nov_novel2049	8.025830258	6.314356436	6.784090909
nov_novel205	XXX	XXX	XXX
nov_novel2050	7.511904762	13.625	XXX
nov_novel2051	XXX	XXX	XXX
nov_novel2052	XXX	XXX	XXX
nov_novel2053	8.638297872	6.493055556	8.230769231
nov_novel2054	4.620915033	3.579754601	4.039106145
nov_novel2055	XXX	3	0.674528302
nov_novel2056	XXX	XXX	XXX
nov_novel2057	XXX	XXX	XXX
nov_novel2058	XXX	XXX	XXX
nov_novel206	XXX	1.235294118	3.136986301
nov_novel2060	14.4969697	12.41573034	11.01470588
nov_novel2061	XXX	XXX	XXX
nov_novel2062	16.2	XXX	XXX
nov_novel2063	XXX	XXX	XXX
nov_novel2064	8.247706422	12.76229508	7.803571429
nov_novel2065	XXX	XXX	XXX
nov_novel2066	XXX	XXX	XXX
nov_novel2067	XXX	XXX	7.316901408
nov_novel2069	XXX	XXX	XXX
nov_novel207	16.88636364	7.317757009	miss
nov_novel2070	XXX	XXX	XXX
nov_novel2071	18.37037037	8.833333333	XXX
nov_novel2072	XXX	15.33333333	XXX
nov_novel2073	XXX	XXX	0.4
nov_novel2074	17.38225256	9.289215686	11.84810127
nov_novel2075	37.4375	23.57894737	15.84278768
nov_novel2076	XXX	XXX	XXX
nov_novel2077	1.642458101	0.929245283	1.114754098
nov_novel2078	1.9875	2.686567164	1.947368421
nov_novel2079	XXX	XXX	XXX
nov_novel208	XXX	XXX	XXX
nov_novel2080	XXX	XXX	XXX
nov_novel2081	XXX	XXX	XXX
nov_novel2082	XXX	XXX	XXX
nov_novel2083	2.6	4.870967742	3.666666667
nov_novel2084	XXX	10	XXX
nov_novel2085	XXX	XXX	XXX
nov_novel2086	XXX	XXX	XXX
nov_novel2087	5.340909091	7.154285714	4.976190476
nov_novel2088	XXX	XXX	XXX
nov_novel2089	8.35	5.8	6
nov_novel209	13.93591906	7.355371901	9.060679612
nov_novel2090	XXX	XXX	XXX
nov_novel2091	XXX	XXX	XXX
nov_novel2092	XXX	XXX	XXX
nov_novel2093	28.70588235	16.125	15.41438356
nov_novel2094	XXX	XXX	17
nov_novel2095	XXX	XXX	XXX
nov_novel2097	7.691489362	7.167682927	7.391304348
nov_novel21	5.666666667	3.888888889	3.327272727
nov_novel210	XXX	XXX	XXX
nov_novel2100	43	29.29411765	18.84615385
nov_novel2101	10.69230769	20	13.87878788
nov_novel2102	XXX	XXX	XXX
nov_novel2103	XXX	XXX	XXX
nov_novel2104	XXX	XXX	XXX
nov_novel2106	XXX	XXX	XXX
nov_novel2107	XXX	XXX	XXX
nov_novel2108	XXX	XXX	XXX
nov_novel2109	10.6	XXX	XXX
nov_novel211	XXX	XXX	XXX
nov_novel2110	XXX	XXX	XXX
nov_novel2111	XXX	XXX	XXX
nov_novel2112	1.240740741	1.787878788	1.611111111
nov_novel2114	1.495350803	2.426850258	4.74691358
nov_novel2116	XXX	XXX	XXX
nov_novel2117	XXX	XXX	XXX
nov_novel2118	XXX	XXX	XXX
nov_novel2119	XXX	XXX	XXX
nov_novel212	XXX	XXX	XXX
nov_novel2120	XXX	XXX	XXX
nov_novel2121	6.871212121	5.058064516	5.008849558
nov_novel2122	XXX	XXX	XXX
nov_novel2123	XXX	XXX	XXX
nov_novel2124	XXX	XXX	XXX
nov_novel2125	15.37777778	16	13.72222222
nov_novel2126	3.409090909	2.747159091	2.069892473
nov_novel2127	12.27027027	7.378378378	14.95
nov_novel2128	2.673913043	3.527027027	3.857142857
nov_novel2129	XXX	XXX	XXX
nov_novel213	1.346774194	0.777027027	0.945652174
nov_novel2130	XXX	XXX	XXX
nov_novel2131	XXX	XXX	XXX
nov_novel2132	XXX	XXX	XXX
nov_novel2133	XXX	XXX	XXX
nov_novel2134	XXX	XXX	XXX
nov_novel2135	11.83333333	6.5	XXX
nov_novel2136	XXX	XXX	XXX
nov_novel2137	XXX	XXX	XXX
nov_novel2138	XXX	XXX	found
nov_novel2139	XXX	XXX	19.16666667
nov_novel214	3.822553897	4.215717723	4.4498998
nov_novel2140	9.216216216	10.5625	12
nov_novel2141	XXX	XXX	XXX
nov_novel2142	2.571428571	2.769230769	3.209677419
nov_novel2144	11.4556962	11.72815534	10.85
nov_novel2145	XXX	XXX	XXX
nov_novel2146	XXX	XXX	XXX
nov_novel2147	XXX	XXX	XXX
nov_novel2148	3.560851927	5.265608466	XXX
nov_novel2149	14.37256221	12.4404242	10.16666667
nov_novel215	XXX	XXX	XXX
nov_novel2150	15.3876652	11.81737589	28.33333333
nov_novel2151	XXX	XXX	XXX
nov_novel2152	22.80952381	10.63291139	11.57777778
nov_novel2153	XXX	XXX	XXX
nov_novel2154	18.27272727	8.143958869	10.04216867
nov_novel2155	XXX	XXX	XXX
nov_novel2156	XXX	XXX	XXX
nov_novel2157	XXX	XXX	XXX
nov_novel2158	26	12.375	XXX
nov_novel2159	16.79422383	13.60497238	16.75449102
nov_novel216	miss	XXX	9.545454545
nov_novel2160	XXX	XXX	XXX
nov_novel2161	XXX	XXX	XXX
nov_novel2162	0.912280702	0.635135135	0.570652174
nov_novel2163	XXX	XXX	XXX
nov_novel2164	XXX	XXX	XXX
nov_novel2165	XXX	XXX	XXX
nov_novel2166	XXX	XXX	XXX
nov_novel2167	XXX	XXX	XXX
nov_novel2168	10.64285714	5.066115702	3.811320755
nov_novel2169	XXX	XXX	XXX
nov_novel217	8.998144712	6.279120879	6.653799759
nov_novel2170	4.962121212	2.612903226	2.634920635
nov_novel2171	XXX	3.111111111	XXX
nov_novel2172	XXX	XXX	XXX
nov_novel2174	11.18662519	6.612385321	7.771812081
nov_novel2175	XXX	XXX	XXX
nov_novel2176	9.942583732	22.26865672	22.5862069
nov_novel2177	XXX	XXX	XXX
nov_novel2178	5.22	4.151515152	XXX
nov_novel218	12.01578947	10.34453782	6.719101124
nov_novel2180	XXX	XXX	XXX
nov_novel2181	found	11.83333333	XXX
nov_novel2182	XXX	XXX	XXX
nov_novel2183	XXX	XXX	XXX
nov_novel2184	8.244444444	6.430493274	5.167388167
nov_novel2186	XXX	XXX	XXX
nov_novel2187	XXX	XXX	XXX
nov_novel2188	XXX	XXX	XXX
nov_novel2189	XXX	XXX	found
nov_novel219	XXX	XXX	XXX
nov_novel2191	XXX	XXX	XXX
nov_novel2192	XXX	XXX	XXX
nov_novel2193	10.3125	4.818181818	4.846153846
nov_novel2194	XXX	XXX	XXX
nov_novel2195	XXX	XXX	XXX
nov_novel2196	15.07042254	29.5	22.63636364
nov_novel2197	9.443820225	7.624161074	12.62264151
nov_novel2199	XXX	XXX	XXX
nov_novel22	XXX	7	XXX
nov_novel220	17.64210526	11.71428571	11.13333333
nov_novel2200	XXX	XXX	XXX
nov_novel2201	2.483478261	3.044795784	2.211267606
nov_novel2202	11.225	14.93055556	12.90625
nov_novel2203	XXX	XXX	XXX
nov_novel2204	4.457317073	3.943462898	4.888888889
nov_novel2205	XXX	XXX	XXX
nov_novel2206	14.43478261	14.69230769	16.69230769
nov_novel2207	XXX	XXX	XXX
nov_novel2208	XXX	XXX	XXX
nov_novel2209	XXX	XXX	XXX
nov_novel221	XXX	XXX	XXX
nov_novel2210	10.31690141	12.79055258	22.125
nov_novel2211	XXX	XXX	XXX
nov_novel2212	XXX	XXX	XXX
nov_novel2213	XXX	XXX	XXX
nov_novel2214	XXX	XXX	XXX
nov_novel2215	14.46666667	12.0625	8.666666667
nov_novel2216	19.49152542	17.82857143	23.34146341
nov_novel2217	11.15077605	9.219219219	8.961977186
nov_novel2218	XXX	XXX	XXX
nov_novel2219	XXX	XXX	XXX
nov_novel222	7.65625	4.34375	miss
nov_novel2220	XXX	XXX	XXX
nov_novel2221	1.833333333	7	XXX
nov_novel2222	XXX	XXX	XXX
nov_novel2223	XXX	XXX	XXX
nov_novel2224	XXX	XXX	XXX
nov_novel2225	XXX	XXX	XXX
nov_novel2226	XXX	XXX	XXX
nov_novel2227	XXX	XXX	XXX
nov_novel2228	4.899511514	3.960546282	4.44611059
nov_novel2229	11.82142857	18.57575758	XXX
nov_novel223	7.826086957	4.653366584	4.068441065
nov_novel2230	XXX	XXX	XXX
nov_novel2231	0.495176849	0.664556962	0.558441558
nov_novel2232	XXX	XXX	XXX
nov_novel2234	XXX	XXX	XXX
nov_novel2235	XXX	XXX	XXX
nov_novel2236	XXX	XXX	XXX
nov_novel2237	7.231060606	6.712230216	7.13559322
nov_novel2238	27.79245283	18.40487805	11.02140078
nov_novel2239	XXX	XXX	32.31914894
nov_novel224	XXX	XXX	XXX
nov_novel2240	XXX	XXX	XXX
nov_novel2241	4.442477876	2.799007444	3.436681223
nov_novel2242	XXX	XXX	XXX
nov_novel2243	XXX	XXX	XXX
nov_novel2245	XXX	XXX	XXX
nov_novel2246	XXX	XXX	XXX
nov_novel2247	13.33333333	9.666666667	XXX
nov_novel2248	XXX	XXX	XXX
nov_novel225	20.32	14.90076336	10.05454545
nov_novel2250	XXX	XXX	XXX
nov_novel2251	XXX	XXX	XXX
nov_novel2252	30.25	XXX	XXX
nov_novel2253	2.366666667	6.833333333	2.688953488
nov_novel2255	XXX	XXX	XXX
nov_novel2257	XXX	XXX	XXX
nov_novel2258	XXX	XXX	XXX
nov_novel2259	6.375	17.5	4.926650367
nov_novel226	XXX	XXX	XXX
nov_novel2260	XXX	XXX	XXX
nov_novel2261	11.0952381	10.08333333	2.44
nov_novel2262	XXX	XXX	XXX
nov_novel2263	XXX	XXX	XXX
nov_novel2264	XXX	XXX	XXX
nov_novel2265	XXX	XXX	XXX
nov_novel2266	3.819868996	2.45681211	2.281849484
nov_novel2267	8.178294574	4.921290323	5.493939394
nov_novel2268	1.906976744	1.672131148	1.385245902
nov_novel2269	XXX	XXX	XXX
nov_novel227	XXX	XXX	XXX
nov_novel2272	XXX	XXX	XXX
nov_novel2273	XXX	7	XXX
nov_novel2274	XXX	XXX	XXX
nov_novel2275	XXX	XXX	XXX
nov_novel2276	found	22.14285714	XXX
nov_novel2277	XXX	XXX	XXX
nov_novel2278	XXX	XXX	XXX
nov_novel2279	4.776119403	5.333333333	8.695652174
nov_novel2280	2.818181818	2.341463415	13
nov_novel2281	XXX	XXX	XXX
nov_novel2282	XXX	XXX	XXX
nov_novel2283	3.888888889	2.476190476	0.2
nov_novel2286	XXX	XXX	XXX
nov_novel2287	XXX	XXX	XXX
nov_novel2288	12.21276596	11.55891239	7.4625
nov_novel2289	XXX	XXX	XXX
nov_novel229	15.3	6.818181818	5.0625
nov_novel2290	5.800453515	7.643564356	6.438502674
nov_novel2291	20.61538462	12.65517241	13.5060241
nov_novel2292	8.153846154	3.181818182	miss
nov_novel2293	21.02941176	17.86956522	XXX
nov_novel2294	XXX	XXX	XXX
nov_novel2295	XXX	XXX	XXX
nov_novel2296	XXX	XXX	XXX
nov_novel2297	XXX	XXX	XXX
nov_novel2298	found	found	0.842105263
nov_novel2299	XXX	XXX	XXX
nov_novel23	6.956521739	5.25	6.25
nov_novel230	XXX	XXX	XXX
nov_novel2300	XXX	XXX	XXX
nov_novel2301	11.16666667	6.151515152	XXX
nov_novel2302	XXX	XXX	XXX
nov_novel2303	XXX	XXX	XXX
nov_novel2304	0.69047619	1.214285714	7.642857143
nov_novel2305	XXX	XXX	XXX
nov_novel2306	6.4	5.921052632	5.461538462
nov_novel2307	XXX	XXX	XXX
nov_novel2308	XXX	XXX	XXX
nov_novel2309	XXX	XXX	XXX
nov_novel231	XXX	XXX	XXX
nov_novel2310	XXX	XXX	XXX
nov_novel2311	XXX	XXX	XXX
nov_novel2312	8.181818182	15.69230769	18
nov_novel2313	9.84	30.75	XXX
nov_novel2314	XXX	XXX	XXX
nov_novel2315	XXX	XXX	XXX
nov_novel2316	8.266666667	4.409836066	5.874251497
nov_novel2317	6.166666667	4.84516129	3.168539326
nov_novel2318	XXX	XXX	XXX
nov_novel2319	4.875	2.583333333	3.523809524
nov_novel2320	XXX	XXX	XXX
nov_novel2321	XXX	XXX	XXX
nov_novel2322	XXX	XXX	XXX
nov_novel2323	XXX	XXX	XXX
nov_novel2324	1.858108108	3.43902439	3.055555556
nov_novel2325	6.620967742	7.658536585	5.272727273
nov_novel2326	18.1011236	21.76363636	17.3964497
nov_novel2327	7.125	2.571428571	XXX
nov_novel2328	XXX	XXX	XXX
nov_novel2329	XXX	XXX	XXX
nov_novel233	XXX	XXX	XXX
nov_novel2330	3.460580913	2.848039216	1.740740741
nov_novel2331	XXX	XXX	XXX
nov_novel2332	XXX	XXX	XXX
nov_novel2333	XXX	XXX	XXX
nov_novel2334	XXX	XXX	XXX
nov_novel2336	XXX	XXX	XXX
nov_novel2337	XXX	XXX	XXX
nov_novel2338	XXX	XXX	XXX
nov_novel2339	XXX	XXX	XXX
nov_novel234	XXX	XXX	XXX
nov_novel2340	XXX	XXX	XXX
nov_novel2341	XXX	XXX	XXX
nov_novel2342	XXX	XXX	XXX
nov_novel2343	8.29787234	10.03225806	7.572815534
nov_novel2344	XXX	XXX	XXX
nov_novel2345	XXX	XXX	XXX
nov_novel2346	XXX	XXX	XXX
nov_novel2347	XXX	XXX	XXX
nov_novel2348	found	XXX	XXX
nov_novel2349	found	found	XXX
nov_novel235	3.071735232	3.185497962	5.425332112
nov_novel2350	8.506493506	6.403225806	4.076776347
nov_novel2351	11.51923077	12.7654321	15.15625
nov_novel2352	5.831932773	9.519163763	9.111111111
nov_novel2353	XXX	XXX	XXX
nov_novel2354	XXX	XXX	XXX
nov_novel2355	XXX	XXX	XXX
nov_novel2356	14.52941176	10.32608696	8.59375
nov_novel2358	XXX	XXX	XXX
nov_novel2359	1.194122196	1.666666667	1.064327485
nov_novel236	XXX	XXX	XXX
nov_novel2360	XXX	XXX	XXX
nov_novel2361	12.45098039	7.142857143	4.6
nov_novel2362	XXX	XXX	XXX
nov_novel2363	11.10810811	29	9.962365591
nov_novel2364	XXX	XXX	XXX
nov_novel2365	XXX	XXX	XXX
nov_novel2366	XXX	XXX	XXX
nov_novel2367	XXX	8	XXX
nov_novel2368	10.70909091	8.893442623	6.9
nov_novel237	XXX	XXX	XXX
nov_novel2371	XXX	XXX	XXX
nov_novel2372	XXX	XXX	XXX
nov_novel2373	14.22689076	13.77073171	15.76666667
nov_novel2374	XXX	XXX	XXX
nov_novel2375	XXX	XXX	XXX
nov_novel2376	XXX	XXX	XXX
nov_novel2377	XXX	XXX	XXX
nov_novel2378	XXX	XXX	XXX
nov_novel2379	XXX	XXX	XXX
nov_novel238	1.790363483	1.729792148	1.691275168
nov_novel2380	XXX	XXX	XXX
nov_novel2381	XXX	XXX	XXX
nov_novel2382	5.343283582	4.660550459	3.75
nov_novel2383	7.428571429	7.428571429	20.10526316
nov_novel2384	XXX	XXX	XXX
nov_novel2385	XXX	XXX	XXX
nov_novel2386	XXX	XXX	XXX
nov_novel2387	12.66666667	34.83333333	17.23239437
nov_novel2388	XXX	XXX	XXX
nov_novel2389	XXX	XXX	XXX
nov_novel239	3.465648855	1.993055556	2.262135922
nov_novel2391	XXX	XXX	XXX
nov_novel2392	XXX	XXX	found
nov_novel2393	XXX	XXX	XXX
nov_novel2394	2.375	3.538461538	1.702564103
nov_novel2395	XXX	XXX	XXX
nov_novel2396	4.458333333	10.53333333	5.379746835
nov_novel2397	6.272727273	3.634615385	2.912631579
nov_novel2398	XXX	XXX	XXX
nov_novel2399	XXX	XXX	XXX
nov_novel24	XXX	XXX	XXX
nov_novel240	1.75862069	3.863636364	3
nov_novel2400	XXX	XXX	XXX
nov_novel2401	XXX	XXX	XXX
nov_novel2402	XXX	XXX	XXX
nov_novel2403	XXX	XXX	XXX
nov_novel2404	XXX	XXX	XXX
nov_novel2405	9.50729927	10.17350528	4.381917878
nov_novel2406	XXX	XXX	XXX
nov_novel2407	XXX	XXX	XXX
nov_novel2408	XXX	XXX	XXX
nov_novel2409	XXX	XXX	XXX
nov_novel241	XXX	XXX	XXX
nov_novel2410	XXX	XXX	XXX
nov_novel2411	23.25	16.5	15.9047619
nov_novel2412	2.908653846	3.429250892	2.261439495
nov_novel2413	10.76	14.91428571	5.15
nov_novel2414	XXX	XXX	XXX
nov_novel2415	XXX	XXX	XXX
nov_novel2416	4.383561644	1.636363636	1.822222222
nov_novel2417	1.876923077	2.107526882	miss
nov_novel2418	XXX	XXX	XXX
nov_novel2419	XXX	XXX	XXX
nov_novel242	2.5	1.826086957	2.886227545
nov_novel2420	XXX	XXX	XXX
nov_novel2421	XXX	XXX	XXX
nov_novel2422	XXX	XXX	XXX
nov_novel2423	XXX	XXX	XXX
nov_novel2424	XXX	XXX	XXX
nov_novel2425	XXX	XXX	XXX
nov_novel2426	XXX	XXX	XXX
nov_novel2427	XXX	XXX	XXX
nov_novel2428	XXX	XXX	XXX
nov_novel2429	22.20833333	50.75	21.85
nov_novel243	6.739726027	4.14507772	3.615044248
nov_novel2430	XXX	XXX	XXX
nov_novel2431	XXX	XXX	XXX
nov_novel2432	XXX	XXX	XXX
nov_novel2433	XXX	XXX	XXX
nov_novel2434	2.875706215	2.753333333	2.22705314
nov_novel2435	XXX	XXX	XXX
nov_novel2436	XXX	XXX	XXX
nov_novel2437	14.41269841	7.2	4.907590759
nov_novel2438	6.432835821	7.10787172	5.518987342
nov_novel2439	XXX	XXX	XXX
nov_novel244	24.23140496	27.49206349	13.61864407
nov_novel2440	8.666666667	9.321428571	6.789772727
nov_novel2441	XXX	XXX	XXX
nov_novel2442	XXX	XXX	XXX
nov_novel2443	XXX	XXX	XXX
nov_novel2444	17.33333333	XXX	6.243445693
nov_novel2445	XXX	XXX	XXX
nov_novel2447	XXX	XXX	XXX
nov_novel2448	XXX	XXX	XXX
nov_novel2449	XXX	XXX	XXX
nov_novel245	XXX	XXX	XXX
nov_novel2450	XXX	XXX	XXX
nov_novel2451	8.706443914	4.058510638	4.561643836
nov_novel2452	34.33333333	20	XXX
nov_novel2453	10.91666667	XXX	4
nov_novel2454	2.769230769	2.740740741	0.423076923
nov_novel2455	XXX	XXX	XXX
nov_novel2456	XXX	XXX	XXX
nov_novel2457	5.495238095	5.615062762	4.792134831
nov_novel2458	XXX	XXX	XXX
nov_novel2459	XXX	XXX	XXX
nov_novel246	XXX	XXX	XXX
nov_novel2460	XXX	XXX	XXX
nov_novel2461	XXX	XXX	XXX
nov_novel2462	XXX	XXX	XXX
nov_novel2463	XXX	XXX	XXX
nov_novel2464	14.14851485	9.65060241	8.65625
nov_novel2465	17.36363636	14	19.175
nov_novel2466	XXX	XXX	XXX
nov_novel2467	XXX	XXX	XXX
nov_novel2468	XXX	XXX	XXX
nov_novel247	XXX	XXX	XXX
nov_novel2470	XXX	XXX	XXX
nov_novel2471	XXX	XXX	XXX
nov_novel2472	2.15	2.490566038	1.7265625
nov_novel2473	1.877307275	3.025210084	XXX
nov_novel2474	XXX	XXX	XXX
nov_novel2475	23.02380952	23.9	18.89655172
nov_novel2476	XXX	XXX	XXX
nov_novel2477	5.388888889	12.57142857	4.996289425
nov_novel2478	3.1	3.373493976	2.327731092
nov_novel2479	XXX	XXX	XXX
nov_novel2481	XXX	XXX	XXX
nov_novel2482	XXX	XXX	XXX
nov_novel2483	XXX	XXX	XXX
nov_novel2484	3.526210183	2.452956173	1.77514518
nov_novel2485	7.786764706	5.340645161	6.307189542
nov_novel2486	XXX	XXX	XXX
nov_novel2487	XXX	XXX	XXX
nov_novel2488	XXX	XXX	XXX
nov_novel2489	miss	6.035714286	4.807280514
nov_novel249	XXX	72	8.116666667
nov_novel2490	XXX	1.863636364	XXX
nov_novel2491	XXX	XXX	XXX
nov_novel2492	8.972292191	6.817582418	7.093645485
nov_novel2493	24.2	5.076923077	4.035714286
nov_novel2494	XXX	XXX	XXX
nov_novel2495	1.134615385	2.5	1.615384615
nov_novel2496	XXX	4.857142857	XXX
nov_novel2497	XXX	XXX	XXX
nov_novel2498	XXX	22	XXX
nov_novel2499	XXX	XXX	XXX
nov_novel25	miss	27	1.941176471
nov_novel2500	7.055393586	4.812593703	5.644230769
nov_novel2501	7.750733138	8.100478469	4.679029957
nov_novel2502	XXX	XXX	XXX
nov_novel2503	XXX	XXX	XXX
nov_novel2504	11.7	4.675531915	7.417910448
nov_novel2505	XXX	XXX	XXX
nov_novel2506	XXX	XXX	XXX
nov_novel2507	XXX	XXX	XXX
nov_novel2508	XXX	XXX	XXX
nov_novel2509	7.893886967	6.195547533	6.504542278
nov_novel251	XXX	XXX	XXX
nov_novel2511	found	XXX	found
nov_novel2512	XXX	XXX	XXX
nov_novel2513	2.584415584	3.202020202	2.4
nov_novel2514	XXX	XXX	XXX
nov_novel2515	XXX	XXX	XXX
nov_novel2516	9.235457064	6.368811881	5.511904762
nov_novel2517	XXX	XXX	XXX
nov_novel2518	XXX	XXX	XXX
nov_novel2519	XXX	XXX	XXX
nov_novel252	XXX	XXX	XXX
nov_novel2520	XXX	XXX	XXX
nov_novel2521	6.513513514	3.84	4.794594595
nov_novel2522	XXX	XXX	XXX
nov_novel2524	XXX	found	found
nov_novel2525	14	4.918367347	6.995192308
nov_novel2526	8.21875	3.976744186	4.426470588
nov_novel2527	4.319488818	4.12987013	2.736842105
nov_novel2528	3.62543554	2.795665635	3.725
nov_novel2529	XXX	17.33333333	16.18666667
nov_novel253	7.603305785	5.676300578	4.780952381
nov_novel2530	XXX	XXX	XXX
nov_novel2531	XXX	XXX	XXX
nov_novel2532	XXX	XXX	XXX
nov_novel2533	4.905487805	3.183760684	4.38317757
nov_novel2534	XXX	XXX	XXX
nov_novel2535	XXX	XXX	XXX
nov_novel2536	XXX	XXX	XXX
nov_novel2537	XXX	XXX	XXX
nov_novel2538	4.666666667	XXX	XXX
nov_novel2539	2.638888889	5.136363636	3.507462687
nov_novel254	XXX	XXX	XXX
nov_novel2540	15.25316456	10.50160772	10.58490566
nov_novel2541	XXX	XXX	XXX
nov_novel2542	XXX	XXX	XXX
nov_novel2543	XXX	XXX	XXX
nov_novel2544	34	XXX	XXX
nov_novel2545	XXX	XXX	XXX
nov_novel2546	XXX	XXX	XXX
nov_novel2547	XXX	5	XXX
nov_novel2548	XXX	XXX	XXX
nov_novel2549	3.666666667	11.5	0.043478261
nov_novel255	XXX	XXX	XXX
nov_novel2550	XXX	XXX	XXX
nov_novel2551	XXX	XXX	XXX
nov_novel2552	XXX	XXX	XXX
nov_novel2553	1.500990099	1.093055556	1.75862069
nov_novel2555	4.25	10.5	1.696969697
nov_novel2556	14.31578947	8.040816327	18.22807018
nov_novel2558	8.115870787	7.71417004	13.64285714
nov_novel2559	XXX	XXX	XXX
nov_novel2560	XXX	XXX	XXX
nov_novel2561	17.73529412	8.870967742	9.824074074
nov_novel2562	XXX	XXX	XXX
nov_novel2563	XXX	XXX	XXX
nov_novel2564	7.408	4.861344538	7.344262295
nov_novel2565	XXX	XXX	XXX
nov_novel2566	XXX	XXX	XXX
nov_novel2567	XXX	XXX	XXX
nov_novel2568	XXX	XXX	XXX
nov_novel2569	7.641935484	11.05454545	9.769633508
nov_novel257	XXX	XXX	XXX
nov_novel2570	XXX	XXX	XXX
nov_novel2571	26.35416667	21.04081633	20.57142857
nov_novel2572	XXX	XXX	XXX
nov_novel2573	XXX	XXX	XXX
nov_novel2574	XXX	XXX	XXX
nov_novel2575	XXX	XXX	XXX
nov_novel2576	XXX	XXX	XXX
nov_novel2577	XXX	XXX	XXX
nov_novel2578	XXX	XXX	XXX
nov_novel2579	XXX	XXX	XXX
nov_novel258	XXX	XXX	XXX
nov_novel2580	XXX	XXX	XXX
nov_novel2581	XXX	XXX	XXX
nov_novel2582	XXX	XXX	XXX
nov_novel2584	XXX	12	XXX
nov_novel2585	XXX	XXX	XXX
nov_novel2586	5.355555556	5.443396226	4.160714286
nov_novel2587	XXX	XXX	XXX
nov_novel2588	XXX	XXX	XXX
nov_novel2589	XXX	XXX	XXX
nov_novel259	4.517006803	5.241134752	4.314935065
nov_novel2590	XXX	XXX	XXX
nov_novel2591	XXX	XXX	XXX
nov_novel2592	XXX	XXX	XXX
nov_novel2594	4.737426036	3.019673504	4.682847896
nov_novel2595	XXX	XXX	XXX
nov_novel2596	2.870967742	11.33333333	5.705882353
nov_novel2597	XXX	XXX	XXX
nov_novel2598	14.43168317	12.13136289	14.8344519
nov_novel2599	9.991631799	6.458762887	4.746835443
nov_novel26	XXX	XXX	XXX
nov_novel260	14.71681416	12.36813187	9.196819085
nov_novel2600	XXX	XXX	XXX
nov_novel2601	XXX	XXX	XXX
nov_novel2602	found	found	XXX
nov_novel2603	XXX	found	XXX
nov_novel2604	XXX	XXX	XXX
nov_novel2605	XXX	XXX	XXX
nov_novel2606	XXX	XXX	10.8
nov_novel2607	XXX	XXX	XXX
nov_novel2608	XXX	XXX	XXX
nov_novel2609	XXX	XXX	XXX
nov_novel261	XXX	XXX	XXX
nov_novel2610	XXX	XXX	XXX
nov_novel2611	XXX	XXX	XXX
nov_novel2612	XXX	XXX	XXX
nov_novel2613	XXX	31	XXX
nov_novel2614	38.25	25.05555556	26.47619048
nov_novel2615	8.547468354	5.170588235	5.280182232
nov_novel2616	XXX	found	XXX
nov_novel2617	XXX	XXX	XXX
nov_novel2618	5.737198795	7.131156039	7.509803922
nov_novel2619	11.4609375	5.399038462	7.530769231
nov_novel262	XXX	XXX	XXX
nov_novel2620	7.583333333	11.70754717	13.30555556
nov_novel2621	XXX	XXX	XXX
nov_novel2622	found	found	XXX
nov_novel2623	21.71428571	10.54545455	XXX
nov_novel2624	6.026362039	4.244859813	5.172413793
nov_novel2625	1.366197183	1.597855228	1.205323194
nov_novel2626	XXX	XXX	XXX
nov_novel2627	XXX	XXX	XXX
nov_novel2628	2.670452064	3.001028101	3.525667351
nov_novel2629	XXX	XXX	XXX
nov_novel263	XXX	XXX	XXX
nov_novel2630	XXX	XXX	XXX
nov_novel2631	11.28895184	6.388140162	7.640949555
nov_novel2632	XXX	XXX	6.6
nov_novel2633	XXX	XXX	XXX
nov_novel2634	XXX	XXX	XXX
nov_novel2635	XXX	XXX	XXX
nov_novel2636	XXX	XXX	XXX
nov_novel2637	XXX	XXX	7.75
nov_novel2638	XXX	XXX	XXX
nov_novel2639	XXX	XXX	XXX
nov_novel264	XXX	XXX	XXX
nov_novel2640	XXX	XXX	XXX
nov_novel2641	XXX	XXX	XXX
nov_novel2642	XXX	XXX	XXX
nov_novel2643	XXX	XXX	XXX
nov_novel2644	XXX	XXX	XXX
nov_novel2645	XXX	16.6	XXX
nov_novel2646	XXX	XXX	XXX
nov_novel2647	XXX	XXX	XXX
nov_novel2648	XXX	XXX	XXX
nov_novel2649	2.13906467	2.189686447	1.357142857
nov_novel265	4.185185185	1.951612903	2.407407407
nov_novel2650	XXX	XXX	XXX
nov_novel2651	XXX	XXX	XXX
nov_novel2652	13.50632911	7.537878788	4.826086957
nov_novel2653	4.327868852	4.761904762	3.34375
nov_novel2654	3.685714286	7.224489796	4.420959147
nov_novel2655	9.978494624	7.209302326	8.75
nov_novel2656	XXX	XXX	XXX
nov_novel2657	XXX	XXX	XXX
nov_novel2659	XXX	XXX	XXX
nov_novel266	XXX	XXX	XXX
nov_novel2660	XXX	XXX	XXX
nov_novel2661	XXX	XXX	XXX
nov_novel2662	1.290322581	3.722222222	XXX
nov_novel2663	9.11627907	4.144927536	XXX
nov_novel2664	XXX	XXX	XXX
nov_novel2665	XXX	XXX	XXX
nov_novel2666	1.696629213	2.051282051	1
nov_novel2667	XXX	XXX	XXX
nov_novel2668	XXX	XXX	XXX
nov_novel2669	XXX	XXX	XXX
nov_novel267	XXX	XXX	XXX
nov_novel2670	XXX	XXX	XXX
nov_novel2671	XXX	XXX	XXX
nov_novel2672	5.925925926	XXX	3.251968504
nov_novel2673	12.36	13.13333333	11.22222222
nov_novel2674	XXX	XXX	XXX
nov_novel2675	3.25	3.848484848	XXX
nov_novel2676	14.59016393	7.778894472	10.38333333
nov_novel2677	XXX	XXX	XXX
nov_novel2678	9.916666667	12.04166667	0.870967742
nov_novel2679	XXX	XXX	XXX
nov_novel268	11.53284672	13.01123596	9.586956522
nov_novel2680	0.978125	XXX	XXX
nov_novel2681	0.40625	1.366666667	0.795180723
nov_novel2682	2.739726027	2.239263804	3.057894737
nov_novel2683	XXX	XXX	XXX
nov_novel2684	XXX	XXX	XXX
nov_novel2685	6.702702703	6.024489796	7.615384615
nov_novel2687	XXX	XXX	XXX
nov_novel2688	XXX	XXX	XXX
nov_novel2689	XXX	XXX	XXX
nov_novel269	XXX	XXX	XXX
nov_novel2690	XXX	XXX	XXX
nov_novel2691	XXX	XXX	XXX
nov_novel2692	XXX	XXX	XXX
nov_novel2693	XXX	XXX	XXX
nov_novel2694	2.669477234	1.518311608	1.453058752
nov_novel2695	XXX	XXX	XXX
nov_novel2696	20.54545455	54.55172414	23.725
nov_novel2697	XXX	XXX	XXX
nov_novel2698	XXX	1.5	1.315789474
nov_novel2699	16.25093633	10.52380952	11.9
nov_novel27	XXX	XXX	XXX
nov_novel270	XXX	XXX	XXX
nov_novel2700	2.689320388	2.149606299	2.061068702
nov_novel2701	24.72727273	14.22222222	13.08653846
nov_novel2702	2.222222222	6.416666667	2.247311828
nov_novel2703	XXX	XXX	XXX
nov_novel2704	XXX	XXX	XXX
nov_novel2705	14.944	10.81987578	11.46153846
nov_novel2706	XXX	XXX	XXX
nov_novel2707	11.24590164	12.75	3.230769231
nov_novel2708	17.47540984	16.16666667	7.054545455
nov_novel2709	9.244897959	12.39285714	9.807692308
nov_novel271	XXX	XXX	XXX
nov_novel2710	5.880159787	3.927821522	4.47467167
nov_novel2711	2.275503123	1.794883941	1.711206897
nov_novel2712	XXX	XXX	XXX
nov_novel2713	10.16363636	13.40322581	8.963934426
nov_novel2714	XXX	XXX	XXX
nov_novel2715	XXX	XXX	XXX
nov_novel2716	XXX	XXX	4.52173913
nov_novel2717	13.75	8.095238095	10.23529412
nov_novel2718	9.828125	11.89473684	4.905660377
nov_novel2719	38	XXX	16
nov_novel272	found	XXX	XXX
nov_novel2720	XXX	XXX	XXX
nov_novel2721	4.712121212	8.423076923	3.833333333
nov_novel2722	4.715189873	4.560165975	6.358974359
nov_novel2723	13.22454308	16.0952381	15.84939759
nov_novel2724	XXX	found	XXX
nov_novel2725	XXX	XXX	XXX
nov_novel2726	13.10344828	17.68421053	14.09859155
nov_novel2727	XXX	XXX	20.57142857
nov_novel2728	XXX	XXX	XXX
nov_novel2729	XXX	XXX	XXX
nov_novel273	XXX	XXX	XXX
nov_novel2730	XXX	XXX	XXX
nov_novel2732	XXX	XXX	XXX
nov_novel2733	XXX	XXX	XXX
nov_novel2734	XXX	found	3.4
nov_novel2735	1.382142857	1.362139918	0.837837838
nov_novel2736	7.608695652	6.660592255	4.933780386
nov_novel2737	22.525	16.5862069	11.25
nov_novel2738	XXX	XXX	XXX
nov_novel274	10.57142857	5.550724638	15.33333333
nov_novel2741	17.23188406	19.43243243	5.826086957
nov_novel2742	XXX	XXX	XXX
nov_novel2743	XXX	XXX	XXX
nov_novel2744	XXX	4	XXX
nov_novel2745	2.380168313	3.086334056	8.434782609
nov_novel2746	XXX	XXX	XXX
nov_novel2747	XXX	XXX	XXX
nov_novel2748	4.611111111	8.302325581	4.606557377
nov_novel2749	3	XXX	XXX
nov_novel2752	found	12.66666667	18.38888889
nov_novel2754	XXX	XXX	XXX
nov_novel2755	29.94366197	16.76397516	17.7900232
nov_novel2756	XXX	XXX	XXX
nov_novel2757	XXX	15.5	XXX
nov_novel2758	XXX	XXX	XXX
nov_novel2759	XXX	XXX	XXX
nov_novel276	XXX	XXX	XXX
nov_novel2760	XXX	XXX	XXX
nov_novel2761	XXX	XXX	XXX
nov_novel2762	2.818181818	5.733333333	2.103896104
nov_novel2763	XXX	XXX	XXX
nov_novel2764	XXX	XXX	30.75
nov_novel2765	XXX	16	XXX
nov_novel2766	XXX	XXX	XXX
nov_novel2767	XXX	XXX	XXX
nov_novel2768	XXX	XXX	XXX
nov_novel2769	XXX	XXX	XXX
nov_novel277	XXX	XXX	XXX
nov_novel2770	XXX	XXX	XXX
nov_novel2771	XXX	XXX	XXX
nov_novel2773	12.11645102	12.73406193	9.511383538
nov_novel2774	XXX	XXX	XXX
nov_novel2775	XXX	XXX	XXX
nov_novel2776	13.9478673	13.32258065	9.219178082
nov_novel2777	XXX	XXX	XXX
nov_novel2779	26.87252747	17.15408805	18.52138493
nov_novel278	XXX	XXX	XXX
nov_novel2780	XXX	XXX	XXX
nov_novel2781	XXX	XXX	XXX
nov_novel2782	19.44886364	20.8	21
nov_novel2783	XXX	XXX	XXX
nov_novel2784	6	4.266666667	XXX
nov_novel2785	3.516908213	3.704545455	2.297297297
nov_novel2786	5.451612903	4.634482759	3.23880597
nov_novel2787	XXX	XXX	XXX
nov_novel2788	XXX	XXX	XXX
nov_novel2789	XXX	XXX	XXX
nov_novel279	XXX	XXX	XXX
nov_novel2790	XXX	XXX	XXX
nov_novel2791	XXX	15	XXX
nov_novel2792	XXX	XXX	XXX
nov_novel2793	XXX	XXX	XXX
nov_novel2794	XXX	XXX	XXX
nov_novel2795	11.62162162	15	XXX
nov_novel2796	XXX	XXX	13.69230769
nov_novel2797	18.37127846	20.51439791	12.96382289
nov_novel2799	XXX	XXX	XXX
nov_novel28	5.789473684	4.297297297	2.954545455
nov_novel280	XXX	XXX	XXX
nov_novel2800	6.781456954	5.11875	6.679104478
nov_novel2801	XXX	XXX	XXX
nov_novel2802	XXX	XXX	XXX
nov_novel2803	14.14173228	14.96952909	4.588188769
nov_novel2804	XXX	XXX	XXX
nov_novel2805	XXX	26.85714286	XXX
nov_novel2806	XXX	XXX	XXX
nov_novel2807	XXX	XXX	XXX
nov_novel2808	XXX	0.8	XXX
nov_novel2809	XXX	XXX	XXX
nov_novel281	2.946308725	1.820512821	2.223776224
nov_novel2810	miss	14	0.357142857
nov_novel2811	XXX	XXX	1.394366197
nov_novel2812	3.962703963	3.715355805	4.235521236
nov_novel2813	18.04793388	16.79741379	15.6645469
nov_novel2814	XXX	found	found
nov_novel2815	3.877192982	6.4296875	6.446153846
nov_novel2816	11.83863081	7.3412527	15.45833333
nov_novel2817	6.727741935	4.725707257	4.57979798
nov_novel2818	XXX	XXX	XXX
nov_novel2819	XXX	XXX	XXX
nov_novel282	XXX	XXX	XXX
nov_novel2820	XXX	XXX	26.6
nov_novel2822	21.94676806	16.19871795	16.22155689
nov_novel2823	XXX	XXX	XXX
nov_novel2824	XXX	XXX	5.583333333
nov_novel2825	XXX	XXX	XXX
nov_novel2827	XXX	XXX	XXX
nov_novel2828	XXX	found	found
nov_novel2829	XXX	XXX	XXX
nov_novel283	XXX	XXX	XXX
nov_novel2830	XXX	XXX	XXX
nov_novel2832	XXX	XXX	XXX
nov_novel2833	XXX	XXX	XXX
nov_novel2834	found	XXX	found
nov_novel2837	XXX	XXX	XXX
nov_novel2838	XXX	XXX	XXX
nov_novel2839	XXX	XXX	XXX
nov_novel2840	XXX	XXX	XXX
nov_novel2841	XXX	XXX	XXX
nov_novel2842	XXX	XXX	XXX
nov_novel2843	7.35042735	7.6328125	4.724137931
nov_novel2844	miss	14	XXX
nov_novel2845	XXX	XXX	XXX
nov_novel2846	XXX	XXX	XXX
nov_novel2847	XXX	XXX	XXX
nov_novel2848	XXX	XXX	XXX
nov_novel2849	2.860240556	3.24695122	3.63597613
nov_novel285	XXX	XXX	XXX
nov_novel2850	XXX	XXX	XXX
nov_novel2851	found	XXX	XXX
nov_novel2852	9.585714286	6.602564103	5.740740741
nov_novel2853	XXX	XXX	XXX
nov_novel2854	5.540540541	3.169811321	5.083333333
nov_novel2855	4.565420561	4.28372093	3.877300614
nov_novel2856	XXX	XXX	XXX
nov_novel2857	XXX	XXX	XXX
nov_novel2858	XXX	XXX	XXX
nov_novel2859	16	XXX	XXX
nov_novel286	XXX	XXX	XXX
nov_novel2860	0.52238806	0.486017358	8.025
nov_novel2861	XXX	XXX	XXX
nov_novel2862	XXX	XXX	XXX
nov_novel2863	XXX	XXX	XXX
nov_novel2864	XXX	XXX	XXX
nov_novel2865	10.86956522	13.97674419	15.31818182
nov_novel2866	14.94339623	33.09090909	12.1
nov_novel2867	XXX	XXX	XXX
nov_novel2868	miss	3	XXX
nov_novel2869	XXX	XXX	XXX
nov_novel287	XXX	XXX	XXX
nov_novel2870	XXX	XXX	XXX
nov_novel2871	XXX	XXX	49.5
nov_novel2872	XXX	XXX	XXX
nov_novel2873	XXX	XXX	XXX
nov_novel2874	XXX	XXX	XXX
nov_novel2875	6.294117647	9.909090909	8.166666667
nov_novel2876	XXX	XXX	XXX
nov_novel2877	3.191176471	1.701863354	1.857740586
nov_novel2878	XXX	XXX	XXX
nov_novel2879	8.22810219	5.739460371	5.515450644
nov_novel288	XXX	XXX	XXX
nov_novel2880	XXX	XXX	XXX
nov_novel2881	15.390625	9.044444444	12.07692308
nov_novel2882	XXX	XXX	XXX
nov_novel2883	XXX	XXX	XXX
nov_novel2884	XXX	XXX	XXX
nov_novel2886	XXX	XXX	XXX
nov_novel2887	23.25	12.00531915	10.98461538
nov_novel2888	XXX	XXX	XXX
nov_novel2889	0.871794872	4.428571429	XXX
nov_novel289	13.44394619	12.43919598	7.501644737
nov_novel2890	8.968085106	10.69090909	4.21875
nov_novel2891	XXX	XXX	XXX
nov_novel2892	XXX	XXX	XXX
nov_novel2893	XXX	XXX	XXX
nov_novel2894	XXX	XXX	XXX
nov_novel2895	XXX	XXX	XXX
nov_novel2896	8.480769231	8.025641026	4.674603175
nov_novel2897	10.62222222	8.14556962	6.579908676
nov_novel2898	XXX	XXX	XXX
nov_novel2899	XXX	XXX	XXX
nov_novel29	XXX	XXX	XXX
nov_novel2900	XXX	XXX	XXX
nov_novel2901	XXX	XXX	XXX
nov_novel2902	XXX	XXX	XXX
nov_novel2903	XXX	XXX	XXX
nov_novel2904	XXX	XXX	XXX
nov_novel2905	1.698347107	1.5	2.054166667
nov_novel2906	XXX	XXX	XXX
nov_novel2907	XXX	XXX	XXX
nov_novel2908	XXX	XXX	XXX
nov_novel2909	XXX	XXX	XXX
nov_novel291	XXX	6.428571429	XXX
nov_novel2910	XXX	XXX	XXX
nov_novel2911	miss	XXX	6.777777778
nov_novel2912	XXX	XXX	XXX
nov_novel2913	XXX	XXX	XXX
nov_novel2914	XXX	XXX	XXX
nov_novel2915	XXX	XXX	XXX
nov_novel2916	XXX	XXX	XXX
nov_novel2917	XXX	XXX	XXX
nov_novel2918	3.577235772	3.879781421	0.822222222
nov_novel2919	XXX	XXX	XXX
nov_novel292	XXX	XXX	XXX
nov_novel2920	XXX	XXX	XXX
nov_novel2922	XXX	XXX	XXX
nov_novel2923	2.958148383	2.040178571	2.475067385
nov_novel2924	XXX	XXX	XXX
nov_novel2925	9.445578231	9.641304348	2.133333333
nov_novel2926	13.24137931	27.875	13.6
nov_novel2927	5.473418785	4.260948129	6.557692308
nov_novel2928	XXX	XXX	XXX
nov_novel2929	14.83333333	7.235294118	5.512690355
nov_novel293	XXX	XXX	XXX
nov_novel2930	13.65116279	16.8177458	17.30882353
nov_novel2931	5.713483146	5.344537815	10.82352941
nov_novel2932	XXX	XXX	XXX
nov_novel2933	XXX	XXX	XXX
nov_novel2934	XXX	XXX	XXX
nov_novel2935	XXX	XXX	XXX
nov_novel2936	5.864864865	7.533333333	2.173913043
nov_novel2937	XXX	XXX	XXX
nov_novel2938	XXX	XXX	XXX
nov_novel2939	XXX	XXX	XXX
nov_novel294	24.17060367	15.23101777	18.49197861
nov_novel2940	5.532934132	6.054852321	3.504065041
nov_novel2941	XXX	XXX	XXX
nov_novel2942	XXX	XXX	XXX
nov_novel2943	XXX	XXX	XXX
nov_novel2944	XXX	XXX	XXX
nov_novel2945	1.4	1	XXX
nov_novel2946	XXX	XXX	XXX
nov_novel2947	18.74	18.10588235	7.391097923
nov_novel2948	XXX	XXX	XXX
nov_novel2949	XXX	XXX	XXX
nov_novel295	XXX	XXX	XXX
nov_novel2950	XXX	XXX	XXX
nov_novel2951	XXX	XXX	XXX
nov_novel2952	XXX	XXX	XXX
nov_novel2953	15.14285714	12.95744681	10.85714286
nov_novel2954	XXX	XXX	XXX
nov_novel2955	11.42857143	22.04	13.51260504
nov_novel2956	2.868896651	4.517765616	7.75
nov_novel2958	XXX	5	XXX
nov_novel2959	XXX	XXX	4.941176471
nov_novel296	XXX	found	XXX
nov_novel2960	XXX	7.142857143	2.863636364
nov_novel2961	XXX	XXX	XXX
nov_novel2962	XXX	XXX	XXX
nov_novel2963	4.815789474	2.854545455	3.444444444
nov_novel2964	75.66666667	110.5	111
nov_novel2965	XXX	XXX	XXX
nov_novel2966	XXX	XXX	XXX
nov_novel2967	XXX	XXX	XXX
nov_novel2968	XXX	XXX	XXX
nov_novel2969	XXX	XXX	XXX
nov_novel297	XXX	found	XXX
nov_novel2970	XXX	XXX	XXX
nov_novel2971	8.5	XXX	15.5
nov_novel2972	23.4	62	XXX
nov_novel2973	XXX	XXX	XXX
nov_novel2974	XXX	XXX	XXX
nov_novel2976	XXX	XXX	XXX
nov_novel2977	XXX	XXX	XXX
nov_novel2978	XXX	XXX	XXX
nov_novel2979	XXX	XXX	XXX
nov_novel298	XXX	XXX	XXX
nov_novel2980	XXX	XXX	XXX
nov_novel2981	XXX	XXX	0.923076923
nov_novel2982	XXX	XXX	XXX
nov_novel2983	XXX	XXX	XXX
nov_novel2984	XXX	XXX	XXX
nov_novel2985	XXX	XXX	XXX
nov_novel2986	XXX	XXX	17.16666667
nov_novel2987	XXX	XXX	XXX
nov_novel2988	19.34090909	9.884615385	5.666666667
nov_novel2989	XXX	XXX	XXX
nov_novel299	XXX	XXX	XXX
nov_novel2990	XXX	10	XXX
nov_novel2991	XXX	XXX	XXX
nov_novel2993	XXX	XXX	XXX
nov_novel2994	XXX	found	4.090909091
nov_novel2996	XXX	XXX	XXX
nov_novel2997	15.93103448	11.00631579	10.05555556
nov_novel2999	16.04545455	12	5.293333333
nov_novel3	XXX	XXX	XXX
nov_novel30	XXX	XXX	XXX
nov_novel3000	24.80107527	9.297674419	25.27272727
nov_novel3001	XXX	XXX	XXX
nov_novel3002	XXX	XXX	XXX
nov_novel3003	XXX	XXX	XXX
nov_novel3005	XXX	XXX	XXX
nov_novel3006	XXX	XXX	XXX
nov_novel3007	XXX	XXX	5
nov_novel3008	XXX	XXX	XXX
nov_novel3009	XXX	XXX	XXX
nov_novel301	1.444444444	12.64285714	33.25
nov_novel3010	3.20242915	2.627627628	5.666666667
nov_novel3011	XXX	XXX	XXX
nov_novel3012	XXX	XXX	XXX
nov_novel3013	XXX	XXX	XXX
nov_novel3014	XXX	XXX	XXX
nov_novel3015	XXX	XXX	XXX
nov_novel3016	XXX	XXX	XXX
nov_novel3017	XXX	XXX	XXX
nov_novel3018	3.425	3.162790698	1.330578512
nov_novel3019	XXX	XXX	XXX
nov_novel302	XXX	XXX	XXX
nov_novel3020	XXX	XXX	XXX
nov_novel3021	XXX	11	XXX
nov_novel3022	XXX	XXX	XXX
nov_novel3023	XXX	found	XXX
nov_novel3024	XXX	XXX	found
nov_novel3025	7.428571429	29.57142857	found
nov_novel3026	XXX	XXX	XXX
nov_novel3027	XXX	XXX	XXX
nov_novel3028	XXX	XXX	XXX
nov_novel3029	XXX	XXX	XXX
nov_novel303	XXX	XXX	XXX
nov_novel3030	miss	miss	XXX
nov_novel3031	XXX	XXX	XXX
nov_novel3032	XXX	XXX	XXX
nov_novel3033	XXX	XXX	XXX
nov_novel3035	9.024896266	6.043604651	3.301202624
nov_novel3036	XXX	XXX	XXX
nov_novel3037	XXX	XXX	XXX
nov_novel3038	XXX	XXX	XXX
nov_novel3039	XXX	XXX	XXX
nov_novel304	XXX	XXX	XXX
nov_novel3040	XXX	XXX	XXX
nov_novel3041	XXX	XXX	XXX
nov_novel3042	XXX	XXX	XXX
nov_novel3044	XXX	XXX	XXX
nov_novel3045	XXX	XXX	XXX
nov_novel3046	14.5753012	18.87931034	17.96885813
nov_novel3047	3.13253012	2.663043478	2.418006431
nov_novel3048	XXX	XXX	XXX
nov_novel3049	11.44155844	8.378378378	7.55625
nov_novel305	XXX	XXX	XXX
nov_novel3050	XXX	XXX	XXX
nov_novel3051	XXX	XXX	XXX
nov_novel3052	XXX	XXX	XXX
nov_novel3054	XXX	XXX	XXX
nov_novel3055	XXX	XXX	XXX
nov_novel3056	5.12987013	3.806930693	4.056338028
nov_novel3057	XXX	XXX	XXX
nov_novel3058	XXX	XXX	XXX
nov_novel3060	0.104166667	0.321428571	0.130434783
nov_novel3061	XXX	XXX	XXX
nov_novel3062	XXX	XXX	XXX
nov_novel3063	found	4.529411765	XXX
nov_novel3064	5.054455446	4.189716312	5.117948718
nov_novel3065	1.051282051	0.759493671	0.313432836
nov_novel3066	XXX	XXX	XXX
nov_novel3067	23.46981627	11.73560768	22.96875
nov_novel3068	0.916666667	3.909090909	2.258741259
nov_novel3069	XXX	XXX	XXX
nov_novel307	XXX	XXX	XXX
nov_novel3071	3	1.666666667	7.139534884
nov_novel3072	XXX	XXX	52.5
nov_novel3075	XXX	XXX	21.33333333
nov_novel3076	1.578475336	1.714285714	miss
nov_novel3077	XXX	1.5	9.4
nov_novel3078	XXX	XXX	XXX
nov_novel3079	XXX	XXX	XXX
nov_novel3080	13.97326203	12.72769953	10.35353535
nov_novel3081	5.801115242	5.874476987	6.85
nov_novel3082	2.3	3.613445378	3.870588235
nov_novel3083	XXX	XXX	XXX
nov_novel3084	18.8	XXX	XXX
nov_novel3085	0.998266898	0.848950333	0.344856661
nov_novel3086	XXX	XXX	XXX
nov_novel3087	XXX	XXX	XXX
nov_novel3089	XXX	XXX	XXX
nov_novel3090	XXX	XXX	XXX
nov_novel3091	XXX	XXX	XXX
nov_novel3092	XXX	XXX	XXX
nov_novel3093	XXX	XXX	XXX
nov_novel3094	XXX	XXX	XXX
nov_novel3095	XXX	XXX	XXX
nov_novel3096	XXX	XXX	XXX
nov_novel3097	XXX	XXX	XXX
nov_novel3098	20.69360269	13.01104972	12.53150685
nov_novel3099	XXX	XXX	XXX
nov_novel310	5.115163148	4.797169811	4.216450216
nov_novel3100	XXX	XXX	10.125
nov_novel3101	XXX	XXX	XXX
nov_novel3102	XXX	XXX	XXX
nov_novel3103	XXX	XXX	XXX
nov_novel3104	13.23011016	8.375784753	9.836660617
nov_novel3105	XXX	XXX	XXX
nov_novel3106	0.579617834	0.46179402	0.470588235
nov_novel3107	XXX	XXX	XXX
nov_novel3108	XXX	29.4	19.90625
nov_novel3109	XXX	XXX	XXX
nov_novel3110	XXX	XXX	XXX
nov_novel3111	11.85964912	9.080645161	XXX
nov_novel3112	XXX	17	5
nov_novel3113	XXX	0.5	XXX
nov_novel3114	XXX	XXX	XXX
nov_novel3115	XXX	XXX	XXX
nov_novel3116	XXX	XXX	XXX
nov_novel3117	XXX	XXX	XXX
nov_novel3118	XXX	XXX	XXX
nov_novel3119	0.880597015	1.4	0.890625
nov_novel312	XXX	XXX	XXX
nov_novel3120	XXX	XXX	XXX
nov_novel3121	XXX	XXX	XXX
nov_novel3122	5.1375	7.007751938	8.773333333
nov_novel3123	XXX	XXX	XXX
nov_novel3124	XXX	XXX	XXX
nov_novel3125	XXX	XXX	XXX
nov_novel3126	9.476190476	10.05882353	XXX
nov_novel3127	XXX	XXX	XXX
nov_novel3128	3.835	2.78021978	5.692307692
nov_novel3129	23.27272727	15.6	17.78
nov_novel313	XXX	found	XXX
nov_novel3130	XXX	XXX	XXX
nov_novel3131	XXX	XXX	XXX
nov_novel3132	18.93896714	22.96956522	11.91331719
nov_novel3133	XXX	XXX	XXX
nov_novel3134	XXX	XXX	XXX
nov_novel3135	XXX	13.5	XXX
nov_novel3136	XXX	XXX	XXX
nov_novel3137	XXX	XXX	XXX
nov_novel3138	XXX	XXX	XXX
nov_novel3139	7.506329114	5.70212766	12.1372549
nov_novel3140	XXX	XXX	XXX
nov_novel3141	XXX	XXX	XXX
nov_novel3142	XXX	XXX	XXX
nov_novel3143	XXX	XXX	XXX
nov_novel3144	XXX	XXX	XXX
nov_novel3145	XXX	XXX	XXX
nov_novel3147	7.68751527	5.885686048	5.086706102
nov_novel3148	10.42857143	7.75	XXX
nov_novel3149	22.88888889	15.68181818	XXX
nov_novel3150	XXX	XXX	20.25
nov_novel3151	7.227272727	5.783783784	6.323076923
nov_novel3152	13.61538462	6.727272727	9.053763441
nov_novel3153	XXX	XXX	XXX
nov_novel3154	XXX	XXX	XXX
nov_novel3156	0.635619243	0.624466572	1.086956522
nov_novel3157	XXX	XXX	XXX
nov_novel3158	XXX	5.846153846	7.9375
nov_novel3159	XXX	XXX	XXX
nov_novel316	1.588932806	1.063829787	0.833333333
nov_novel3161	XXX	XXX	XXX
nov_novel3162	XXX	XXX	XXX
nov_novel3163	21.64935065	15.57943925	10.65217391
nov_novel3164	XXX	XXX	XXX
nov_novel3165	XXX	XXX	XXX
nov_novel3166	19.32374101	20.95757576	19.84552846
nov_novel3167	XXX	XXX	XXX
nov_novel3168	XXX	XXX	XXX
nov_novel3169	XXX	XXX	XXX
nov_novel3170	XXX	XXX	XXX
nov_novel3171	12	XXX	XXX
nov_novel3172	4.925120773	3.666666667	2.232467532
nov_novel3174	XXX	XXX	XXX
nov_novel3176	XXX	XXX	XXX
nov_novel3177	XXX	XXX	XXX
nov_novel3178	XXX	XXX	XXX
nov_novel3179	XXX	XXX	XXX
nov_novel318	7.793209877	5.998637602	XXX
nov_novel3180	3.691666667	2.536423841	3.057142857
nov_novel3181	4	XXX	XXX
nov_novel3182	XXX	XXX	XXX
nov_novel3183	XXX	XXX	XXX
nov_novel3184	7.695488722	5.348214286	6.294117647
nov_novel3185	4.56	4.272486772	3.80608365
nov_novel3186	XXX	XXX	XXX
nov_novel3188	XXX	XXX	XXX
nov_novel319	XXX	XXX	XXX
nov_novel3190	XXX	XXX	XXX
nov_novel3191	7.495850622	6.646039604	6.253913043
nov_novel3192	XXX	XXX	XXX
nov_novel3193	XXX	7.222222222	XXX
nov_novel3194	28.15744681	20.76960784	12.60714286
nov_novel3195	XXX	XXX	XXX
nov_novel3196	XXX	XXX	XXX
nov_novel3197	2.489959839	2.99086758	2.833333333
nov_novel3198	XXX	XXX	XXX
nov_novel3199	XXX	XXX	XXX
nov_novel32	XXX	XXX	XXX
nov_novel320	11.14285714	XXX	XXX
nov_novel3200	XXX	XXX	XXX
nov_novel3201	21.93710692	10.38853503	5.993052875
nov_novel3202	1.246498599	0.736024845	1.205128205
nov_novel3203	XXX	XXX	XXX
nov_novel3204	3.705882353	2.493902439	2.564102564
nov_novel3205	6.755244755	6.84962406	6.480392157
nov_novel3206	XXX	XXX	XXX
nov_novel3207	XXX	XXX	4
nov_novel3208	6.305970149	2.833333333	3.981132075
nov_novel3209	6.36	8.816455696	7.294117647
nov_novel321	20.18691589	31.46428571	14.21428571
nov_novel3210	XXX	XXX	XXX
nov_novel3211	XXX	XXX	XXX
nov_novel3212	XXX	XXX	XXX
nov_novel3213	XXX	XXX	XXX
nov_novel3214	XXX	XXX	XXX
nov_novel3215	XXX	XXX	XXX
nov_novel3216	7.912109375	9.653104925	6.700680272
nov_novel3217	6.240506329	2.907413853	5.425837321
nov_novel3218	17.58870968	25.21088435	19.52173913
nov_novel3219	XXX	XXX	XXX
nov_novel322	9.071246819	9.744369369	2.831683168
nov_novel3220	XXX	XXX	XXX
nov_novel3221	XXX	XXX	XXX
nov_novel3222	8.928571429	10.00694444	7.506849315
nov_novel3223	XXX	XXX	XXX
nov_novel3224	XXX	XXX	XXX
nov_novel3226	XXX	XXX	XXX
nov_novel3227	XXX	XXX	XXX
nov_novel3228	XXX	XXX	XXX
nov_novel3229	1.351351351	miss	1.855263158
nov_novel323	1.5	9.090909091	XXX
nov_novel3230	XXX	XXX	XXX
nov_novel3232	XXX	XXX	XXX
nov_novel3233	XXX	XXX	XXX
nov_novel3234	XXX	XXX	XXX
nov_novel3235	9.491666667	7.512605042	6.429447853
nov_novel3236	XXX	XXX	XXX
nov_novel3238	XXX	XXX	XXX
nov_novel3239	4	3.211267606	4.307692308
nov_novel324	XXX	XXX	XXX
nov_novel3240	XXX	XXX	XXX
nov_novel3241	XXX	XXX	XXX
nov_novel3242	XXX	XXX	XXX
nov_novel3243	XXX	XXX	XXX
nov_novel3244	XXX	XXX	XXX
nov_novel3245	found	XXX	XXX
nov_novel3246	XXX	0.625	XXX
nov_novel3247	XXX	XXX	XXX
nov_novel3248	XXX	XXX	XXX
nov_novel3249	XXX	XXX	XXX
nov_novel325	2.857142857	5.833333333	2.460784314
nov_novel3250	XXX	XXX	XXX
nov_novel3251	XXX	XXX	XXX
nov_novel3252	XXX	XXX	XXX
nov_novel3253	XXX	XXX	XXX
nov_novel3254	5.5	1.5	1.5
nov_novel3255	XXX	XXX	XXX
nov_novel3256	XXX	XXX	XXX
nov_novel3257	XXX	8.666666667	XXX
nov_novel3258	XXX	XXX	4
nov_novel3259	XXX	XXX	XXX
nov_novel3260	XXX	XXX	XXX
nov_novel3261	XXX	XXX	XXX
nov_novel3262	XXX	XXX	XXX
nov_novel3263	XXX	XXX	XXX
nov_novel3264	10.36619718	7.491129785	8.62781457
nov_novel3265	XXX	XXX	XXX
nov_novel3266	17.6031746	12.07692308	9.625
nov_novel3267	XXX	XXX	XXX
nov_novel3268	XXX	XXX	XXX
nov_novel3269	found	XXX	XXX
nov_novel327	XXX	XXX	XXX
nov_novel3270	XXX	XXX	XXX
nov_novel3271	9.828571429	4.75	4.573170732
nov_novel3272	XXX	XXX	XXX
nov_novel3273	XXX	XXX	XXX
nov_novel3274	XXX	XXX	XXX
nov_novel3275	XXX	XXX	XXX
nov_novel3276	2.909090909	5.282051282	XXX
nov_novel3277	XXX	XXX	XXX
nov_novel3278	XXX	XXX	XXX
nov_novel3279	XXX	XXX	XXX
nov_novel328	XXX	XXX	XXX
nov_novel3280	XXX	XXX	XXX
nov_novel3281	12.4559194	23.0875576	XXX
nov_novel3282	3.269565217	2.294642857	2.39380531
nov_novel3283	XXX	XXX	XXX
nov_novel3284	XXX	XXX	XXX
nov_novel3285	6.333333333	2.583333333	XXX
nov_novel3286	XXX	XXX	14.5
nov_novel3287	6.336966394	6.987024221	5.49795501
nov_novel3288	44.83333333	XXX	XXX
nov_novel3289	XXX	XXX	XXX
nov_novel329	9.833333333	4.517241379	8.934782609
nov_novel3290	XXX	XXX	XXX
nov_novel3291	XXX	XXX	XXX
nov_novel3292	XXX	XXX	XXX
nov_novel3293	7.208955224	12.29787234	6.68202765
nov_novel3294	13.18461538	9.775	14.70588235
nov_novel3295	9.177419355	7.99047619	6.769230769
nov_novel3296	XXX	XXX	XXX
nov_novel3297	XXX	XXX	XXX
nov_novel3298	11.14788732	10.15311005	6.855769231
nov_novel3299	XXX	XXX	XXX
nov_novel33	XXX	XXX	XXX
nov_novel330	XXX	XXX	XXX
nov_novel3300	XXX	XXX	XXX
nov_novel3301	XXX	XXX	XXX
nov_novel3302	XXX	XXX	XXX
nov_novel3303	XXX	XXX	XXX
nov_novel3304	XXX	XXX	XXX
nov_novel3305	XXX	XXX	XXX
nov_novel3306	XXX	XXX	XXX
nov_novel3307	XXX	XXX	XXX
nov_novel3308	XXX	XXX	XXX
nov_novel3309	9.333333333	4.896551724	4.729166667
nov_novel3310	8.923076923	12.3	3.117647059
nov_novel3312	XXX	XXX	XXX
nov_novel3313	XXX	XXX	XXX
nov_novel3314	4.615384615	5.75	6.991549296
nov_novel3315	XXX	XXX	XXX
nov_novel3316	XXX	XXX	XXX
nov_novel3317	XXX	XXX	XXX
nov_novel3318	3.061728395	5.564102564	3.613636364
nov_novel3319	4.124231242	2.72923777	2.354700855
nov_novel332	XXX	XXX	XXX
nov_novel3320	23.93877551	6.90625	11.55769231
nov_novel3321	6.713432836	4.663122924	7.079925651
nov_novel3322	XXX	XXX	XXX
nov_novel3323	found	XXX	XXX
nov_novel3324	XXX	XXX	XXX
nov_novel3325	XXX	XXX	XXX
nov_novel3328	XXX	XXX	XXX
nov_novel333	XXX	XXX	XXX
nov_novel3330	39.5	8.142857143	XXX
nov_novel3331	XXX	XXX	XXX
nov_novel3333	XXX	XXX	XXX
nov_novel3334	14.60620155	12.3540146	14.92857143
nov_novel3335	XXX	XXX	XXX
nov_novel3336	XXX	XXX	XXX
nov_novel3337	XXX	XXX	XXX
nov_novel3338	XXX	XXX	XXX
nov_novel3339	XXX	XXX	XXX
nov_novel334	4.87804878	3.895953757	4.307692308
nov_novel3340	2.333333333	2.206896552	1.196696697
nov_novel3341	XXX	XXX	XXX
nov_novel3342	XXX	XXX	XXX
nov_novel3343	9.730769231	8.6	7.838709677
nov_novel3344	2.4	3.176470588	8
nov_novel3345	XXX	XXX	XXX
nov_novel3346	XXX	XXX	1.666666667
nov_novel3347	XXX	XXX	XXX
nov_novel3348	found	3	17
nov_novel3349	9.662619254	6.925085131	5.8125
nov_novel335	3.443349754	3.118705036	3.203947368
nov_novel3350	XXX	XXX	XXX
nov_novel3351	3.4	2.545454545	3.833333333
nov_novel3352	XXX	XXX	XXX
nov_novel3353	5.628808864	3.794557823	3.924019608
nov_novel3354	XXX	XXX	XXX
nov_novel3355	XXX	XXX	XXX
nov_novel3356	XXX	XXX	XXX
nov_novel3357	9.571428571	XXX	XXX
nov_novel3358	XXX	XXX	XXX
nov_novel3359	XXX	XXX	XXX
nov_novel336	XXX	XXX	XXX
nov_novel3360	XXX	XXX	XXX
nov_novel3361	XXX	XXX	XXX
nov_novel3362	XXX	XXX	XXX
nov_novel3363	XXX	XXX	XXX
nov_novel3364	XXX	XXX	XXX
nov_novel3365	XXX	XXX	XXX
nov_novel3366	XXX	XXX	XXX
nov_novel3367	XXX	XXX	XXX
nov_novel3368	XXX	XXX	XXX
nov_novel3369	XXX	XXX	XXX
nov_novel337	XXX	XXX	XXX
nov_novel3371	XXX	XXX	XXX
nov_novel3372	XXX	XXX	XXX
nov_novel3373	1.238095238	1.872340426	0.986394558
nov_novel3374	1.8125	4.75	XXX
nov_novel3375	XXX	XXX	XXX
nov_novel3376	12.25831202	8.764563107	9.16080402
nov_novel3377	XXX	XXX	XXX
nov_novel3378	XXX	XXX	XXX
nov_novel3379	XXX	XXX	XXX
nov_novel338	XXX	XXX	XXX
nov_novel3380	XXX	XXX	XXX
nov_novel3381	8.8125	found	6.350364964
nov_novel3382	XXX	XXX	XXX
nov_novel3383	XXX	XXX	XXX
nov_novel3385	XXX	XXX	XXX
nov_novel3386	9.014705882	9.93442623	9.047619048
nov_novel3387	XXX	XXX	XXX
nov_novel3388	23.59808612	13.92672414	18.74825175
nov_novel3389	XXX	XXX	XXX
nov_novel339	XXX	XXX	XXX
nov_novel3390	XXX	XXX	XXX
nov_novel3392	5.918918919	4.572727273	4.380952381
nov_novel3393	5.615384615	5.833333333	XXX
nov_novel3394	XXX	XXX	XXX
nov_novel3395	XXX	XXX	XXX
nov_novel3396	XXX	XXX	XXX
nov_novel3397	XXX	XXX	XXX
nov_novel3398	3.234693878	4.075471698	3.063953488
nov_novel3399	18.31428571	36.18181818	XXX
nov_novel34	46	XXX	XXX
nov_novel340	XXX	XXX	XXX
nov_novel3400	9.189333333	4.577464789	6.678100264
nov_novel3401	XXX	XXX	XXX
nov_novel3402	4.692849099	3.893599335	4.404404873
nov_novel3403	XXX	XXX	XXX
nov_novel3404	3.65	0.705882353	miss
nov_novel3405	4.960629921	2.744360902	3.462837838
nov_novel3406	XXX	XXX	XXX
nov_novel3407	XXX	XXX	XXX
nov_novel3408	XXX	XXX	XXX
nov_novel3409	XXX	XXX	XXX
nov_novel341	XXX	XXX	found
nov_novel3410	miss	5.409090909	6.157894737
nov_novel3411	6.316666667	4.741176471	5.392857143
nov_novel3412	XXX	XXX	XXX
nov_novel3413	XXX	XXX	XXX
nov_novel3414	9.547540984	6.609090909	4.192307692
nov_novel3415	XXX	XXX	XXX
nov_novel3416	XXX	XXX	XXX
nov_novel3417	12.64	8.434844193	3.638740563
nov_novel3418	14.91280654	18.61802575	13.02253521
nov_novel3419	1.735849057	1.617283951	XXX
nov_novel342	XXX	XXX	XXX
nov_novel3420	XXX	XXX	XXX
nov_novel3421	XXX	XXX	XXX
nov_novel3422	7.834453782	7.313831848	8.886692015
nov_novel3423	XXX	XXX	XXX
nov_novel3424	XXX	XXX	XXX
nov_novel3426	XXX	XXX	XXX
nov_novel3427	XXX	XXX	7.25
nov_novel3428	XXX	XXX	XXX
nov_novel3429	XXX	XXX	XXX
nov_novel343	XXX	XXX	XXX
nov_novel3430	XXX	XXX	XXX
nov_novel3431	XXX	XXX	XXX
nov_novel3432	6.727272727	4.829268293	3.230769231
nov_novel3433	6.333333333	4.5	XXX
nov_novel3434	XXX	XXX	XXX
nov_novel3435	XXX	XXX	XXX
nov_novel3436	3.19047619	14.18181818	found
nov_novel3437	2.173076923	4.615384615	2.742857143
nov_novel3438	0.615384615	0.937677054	0.766666667
nov_novel3439	8.246575342	13.36111111	6.697674419
nov_novel344	XXX	XXX	XXX
nov_novel3440	7.616045845	4.364197531	3.778229908
nov_novel3441	XXX	XXX	XXX
nov_novel3442	5.585714286	3.24742268	4.031746032
nov_novel3443	10.51515152	7.462365591	9.285714286
nov_novel3444	XXX	26	XXX
nov_novel3445	XXX	XXX	XXX
nov_novel3446	miss	20.25	13.35064935
nov_novel3447	2.213872832	1.463087248	1.620967742
nov_novel3448	XXX	XXX	XXX
nov_novel3449	26.05208333	16.48421053	20.63953488
nov_novel345	XXX	XXX	XXX
nov_novel3450	8.133333333	3.284210526	6.210526316
nov_novel3451	XXX	XXX	XXX
nov_novel3452	XXX	XXX	XXX
nov_novel3453	14.93333333	17.51666667	2
nov_novel3454	XXX	XXX	XXX
nov_novel3455	5.753676471	4.086734694	3.801242236
nov_novel3456	12.23788546	9.720812183	6.451612903
nov_novel3457	XXX	XXX	XXX
nov_novel3459	XXX	XXX	XXX
nov_novel346	XXX	XXX	XXX
nov_novel3460	5.910179641	4.0456621	3.066455696
nov_novel3461	XXX	XXX	XXX
nov_novel3462	3.722222222	6.333333333	3.777777778
nov_novel3463	10.3997669	13.18489985	9.424202128
nov_novel3464	8.50273224	9.881355932	17
nov_novel3465	XXX	XXX	found
nov_novel3466	20.63636364	25	XXX
nov_novel3467	XXX	XXX	XXX
nov_novel3468	XXX	XXX	XXX
nov_novel3469	8.225865209	4.876689189	7.277777778
nov_novel347	13.33333333	10.5	XXX
nov_novel3470	13.23222749	8.838709677	12.52688172
nov_novel3471	XXX	XXX	XXX
nov_novel3473	miss	17	6.49408284
nov_novel3474	XXX	XXX	XXX
nov_novel3475	XXX	XXX	XXX
nov_novel3476	XXX	XXX	XXX
nov_novel3477	XXX	XXX	XXX
nov_novel3478	XXX	XXX	XXX
nov_novel3479	8.073604061	8.015584416	4.939172749
nov_novel348	12.7	7.512195122	XXX
nov_novel3480	XXX	found	15.33333333
nov_novel3481	10.7037037	7.322580645	4.69740634
nov_novel3482	XXX	XXX	XXX
nov_novel3483	XXX	XXX	XXX
nov_novel3484	XXX	XXX	XXX
nov_novel3485	XXX	XXX	XXX
nov_novel3486	XXX	XXX	XXX
nov_novel3487	XXX	XXX	XXX
nov_novel3488	XXX	XXX	XXX
nov_novel3489	found	32.77777778	XXX
nov_novel349	10.66666667	13.48648649	XXX
nov_novel3490	44.66666667	XXX	XXX
nov_novel3491	24.8	20.98828125	XXX
nov_novel3492	XXX	XXX	XXX
nov_novel3493	XXX	XXX	XXX
nov_novel3494	XXX	XXX	XXX
nov_novel3495	XXX	XXX	XXX
nov_novel3496	found	XXX	XXX
nov_novel3497	14.90697674	8.182624113	8.605442177
nov_novel3499	XXX	XXX	XXX
nov_novel3500	XXX	XXX	XXX
nov_novel3501	XXX	XXX	XXX
nov_novel3504	XXX	XXX	XXX
nov_novel3505	21.42748092	20.91666667	20.16981132
nov_novel3506	XXX	XXX	XXX
nov_novel3507	10.25806452	10.12820513	25.7
nov_novel3508	XXX	XXX	XXX
nov_novel3509	XXX	XXX	XXX
nov_novel351	XXX	XXX	XXX
nov_novel3510	17.33333333	45	XXX
nov_novel3511	XXX	XXX	XXX
nov_novel3512	22.23076923	XXX	XXX
nov_novel3513	XXX	XXX	XXX
nov_novel3514	13.45283019	8.894736842	XXX
nov_novel3515	4.102564103	2.868421053	3.9375
nov_novel3518	XXX	XXX	XXX
nov_novel3519	XXX	XXX	XXX
nov_novel352	XXX	XXX	XXX
nov_novel3520	XXX	XXX	XXX
nov_novel3521	13.39393939	20.86956522	18.7
nov_novel3522	miss	24.41666667	13.46153846
nov_novel3523	XXX	XXX	XXX
nov_novel3524	found	found	XXX
nov_novel3525	XXX	XXX	XXX
nov_novel3526	7.714285714	17.96153846	8.142857143
nov_novel3527	XXX	XXX	XXX
nov_novel3528	26.25	19.61904762	28
nov_novel3529	10.48041775	6.905612245	8.18
nov_novel353	XXX	XXX	XXX
nov_novel3530	XXX	XXX	XXX
nov_novel3531	18.8040201	15.68539326	16.44444444
nov_novel3533	XXX	XXX	XXX
nov_novel3534	XXX	XXX	XXX
nov_novel3535	XXX	XXX	XXX
nov_novel3536	XXX	XXX	XXX
nov_novel3537	XXX	XXX	XXX
nov_novel3538	XXX	XXX	XXX
nov_novel3539	25.8	2.806451613	3.761904762
nov_novel354	5	8.338983051	6.760869565
nov_novel3540	5.349593496	9.544444444	7.553191489
nov_novel3541	16.27142857	13.06	10.54330709
nov_novel3542	XXX	XXX	XXX
nov_novel3543	XXX	XXX	XXX
nov_novel3544	XXX	XXX	XXX
nov_novel3545	XXX	XXX	XXX
nov_novel3546	XXX	XXX	XXX
nov_novel3547	2.820895522	2.75	2.900621118
nov_novel3548	XXX	XXX	XXX
nov_novel3549	XXX	XXX	XXX
nov_novel355	XXX	XXX	XXX
nov_novel3550	XXX	1.666666667	XXX
nov_novel3551	XXX	XXX	XXX
nov_novel3552	9	17.88461538	13.42857143
nov_novel3553	XXX	XXX	XXX
nov_novel3554	XXX	XXX	XXX
nov_novel3555	XXX	XXX	XXX
nov_novel3556	4.740740741	4.54954955	XXX
nov_novel3557	XXX	XXX	XXX
nov_novel3558	XXX	XXX	XXX
nov_novel3559	XXX	XXX	XXX
nov_novel356	XXX	XXX	XXX
nov_novel3560	found	XXX	XXX
nov_novel3561	XXX	XXX	XXX
nov_novel3562	XXX	XXX	XXX
nov_novel3563	XXX	XXX	XXX
nov_novel3564	2.469387755	1.564102564	1.263157895
nov_novel3565	5.849830795	5.396154819	5.667105841
nov_novel3566	2.661375661	2.544827586	2.397394137
nov_novel3567	XXX	XXX	XXX
nov_novel3568	3.571428571	8.423076923	3.647222222
nov_novel3569	XXX	XXX	XXX
nov_novel357	7.518518519	7	8.390804598
nov_novel3570	XXX	XXX	XXX
nov_novel3571	6.642857143	3.870229008	3.276595745
nov_novel3572	XXX	XXX	15.25
nov_novel3573	16.03875969	13.78431373	14
nov_novel3574	9.020289855	8.813397129	10.67088608
nov_novel3575	7.574712644	7.230769231	5.376237624
nov_novel3576	XXX	XXX	XXX
nov_novel3577	18.54195804	19.8757764	17.71794872
nov_novel3578	XXX	XXX	XXX
nov_novel3580	XXX	XXX	XXX
nov_novel3581	9.5	1	XXX
nov_novel3582	1.561538462	2.511627907	2.006289308
nov_novel3583	XXX	XXX	XXX
nov_novel3584	18.4	15.70833333	XXX
nov_novel3586	XXX	XXX	XXX
nov_novel3587	1.046099291	1.200589971	0.969798658
nov_novel3588	XXX	XXX	XXX
nov_novel3589	XXX	XXX	XXX
nov_novel359	XXX	found	XXX
nov_novel3590	XXX	XXX	XXX
nov_novel3591	19.01948052	22.3575419	6.771905742
nov_novel3592	26.85714286	35.54545455	20.00641026
nov_novel3593	53	9.7	9.097222222
nov_novel3594	3.467741935	2.742574257	2.123809524
nov_novel3595	XXX	XXX	XXX
nov_novel3596	XXX	XXX	XXX
nov_novel3597	XXX	31.75	17.27272727
nov_novel3598	32.82	21.6969697	miss
nov_novel36	XXX	XXX	XXX
nov_novel360	XXX	XXX	XXX
nov_novel3600	XXX	XXX	XXX
nov_novel3601	XXX	XXX	XXX
nov_novel3602	XXX	XXX	XXX
nov_novel3603	XXX	XXX	XXX
nov_novel3604	XXX	XXX	XXX
nov_novel3605	XXX	XXX	XXX
nov_novel3606	9.964646465	15.87857143	10.19486081
nov_novel3607	XXX	XXX	XXX
nov_novel3608	20.4925776	20.4247012	18.85416667
nov_novel3609	31.55555556	XXX	XXX
nov_novel361	3.435430464	4.352905569	5.369337979
nov_novel3610	XXX	XXX	XXX
nov_novel3611	XXX	XXX	XXX
nov_novel3612	XXX	XXX	XXX
nov_novel3613	XXX	XXX	XXX
nov_novel3614	XXX	XXX	XXX
nov_novel3615	XXX	XXX	XXX
nov_novel3616	25.46644295	20.48117155	8.445378151
nov_novel3617	XXX	XXX	XXX
nov_novel3618	XXX	XXX	XXX
nov_novel3619	XXX	XXX	XXX
nov_novel362	XXX	XXX	XXX
nov_novel3620	XXX	XXX	XXX
nov_novel3621	XXX	XXX	XXX
nov_novel3622	XXX	XXX	XXX
nov_novel3623	XXX	XXX	XXX
nov_novel3624	found	found	3
nov_novel3625	XXX	20.5	XXX
nov_novel3626	6	XXX	XXX
nov_novel3627	XXX	31	8.909090909
nov_novel3628	XXX	XXX	XXX
nov_novel3629	XXX	XXX	XXX
nov_novel363	XXX	XXX	XXX
nov_novel3630	XXX	XXX	XXX
nov_novel3631	XXX	XXX	XXX
nov_novel3632	XXX	XXX	XXX
nov_novel3633	XXX	XXX	XXX
nov_novel3634	XXX	XXX	8.244186047
nov_novel3635	13.80604534	12.00192864	6.710241616
nov_novel3636	XXX	XXX	XXX
nov_novel3637	XXX	XXX	XXX
nov_novel3638	XXX	XXX	XXX
nov_novel3639	5.708823529	4.305263158	3.737160121
nov_novel364	XXX	XXX	XXX
nov_novel3640	XXX	XXX	XXX
nov_novel3641	7.578947368	9.348571429	8.79331307
nov_novel3642	2.967741935	5.058823529	2.260869565
nov_novel3643	XXX	XXX	XXX
nov_novel3644	XXX	XXX	XXX
nov_novel3645	XXX	XXX	XXX
nov_novel3646	XXX	XXX	XXX
nov_novel3647	15.625	15.46153846	15.66666667
nov_novel3648	XXX	XXX	XXX
nov_novel3649	XXX	XXX	XXX
nov_novel3650	XXX	XXX	XXX
nov_novel3651	XXX	XXX	XXX
nov_novel3652	XXX	9.8	13.11363636
nov_novel3654	XXX	XXX	XXX
nov_novel3655	XXX	XXX	XXX
nov_novel3656	1.781068899	1.976626016	1.035897436
nov_novel3657	miss	3.4	XXX
nov_novel3658	XXX	XXX	XXX
nov_novel3659	XXX	XXX	XXX
nov_novel3660	XXX	XXX	XXX
nov_novel3661	3.58805513	4.899343545	3.183879093
nov_novel3662	XXX	XXX	XXX
nov_novel3663	XXX	XXX	XXX
nov_novel3664	XXX	XXX	XXX
nov_novel3665	XXX	XXX	13.25
nov_novel3666	found	found	XXX
nov_novel3667	XXX	XXX	2.583333333
nov_novel3668	XXX	XXX	XXX
nov_novel3669	XXX	3	3.308411215
nov_novel3670	found	found	XXX
nov_novel3671	XXX	XXX	XXX
nov_novel3672	10.67045455	9.5	6.210985179
nov_novel3673	XXX	XXX	XXX
nov_novel3674	3.846153846	5.857142857	4.684210526
nov_novel3675	XXX	XXX	XXX
nov_novel3676	2.725714286	4.49408284	XXX
nov_novel3677	6.410526316	6.386904762	3.984455959
nov_novel3678	XXX	XXX	XXX
nov_novel3679	32.22222222	17.82142857	9.341463415
nov_novel368	XXX	XXX	XXX
nov_novel3680	4.15248227	3.151006711	1.954204204
nov_novel3681	8.724770642	13.28070175	12.43243243
nov_novel3682	11.22222222	10.30612245	11.4
nov_novel3683	XXX	XXX	XXX
nov_novel3684	3.276923077	2.169230769	2.50625
nov_novel3685	XXX	XXX	XXX
nov_novel3686	2.679012346	2.028985507	1.467741935
nov_novel3687	XXX	XXX	XXX
nov_novel3688	XXX	XXX	XXX
nov_novel3689	XXX	XXX	XXX
nov_novel369	XXX	XXX	found
nov_novel3690	1.104938272	1.919708029	0.79916318
nov_novel3691	26.8	18.25	XXX
nov_novel3692	XXX	XXX	XXX
nov_novel3693	XXX	XXX	XXX
nov_novel3694	XXX	XXX	XXX
nov_novel3695	XXX	XXX	XXX
nov_novel3696	XXX	XXX	XXX
nov_novel3697	XXX	XXX	XXX
nov_novel3698	4.8	12	3.181818182
nov_novel3699	XXX	XXX	XXX
nov_novel37	15.03636364	16.39655172	10.53125
nov_novel370	XXX	XXX	found
nov_novel3700	XXX	XXX	XXX
nov_novel3701	20.39717425	16.7972879	6.727587211
nov_novel3703	6.772836538	6.265495868	5.078857143
nov_novel3704	XXX	XXX	XXX
nov_novel3705	11.25	3.076923077	3.934782609
nov_novel3706	XXX	3.8	3.2625
nov_novel3707	5.402061856	10.96521739	4.684210526
nov_novel3708	XXX	found	found
nov_novel3709	28.59375	13.54385965	24.90909091
nov_novel371	XXX	found	XXX
nov_novel3710	XXX	XXX	XXX
nov_novel3711	XXX	XXX	XXX
nov_novel3712	XXX	XXX	XXX
nov_novel3713	XXX	XXX	XXX
nov_novel3714	XXX	XXX	XXX
nov_novel3715	11.31168831	9.775510204	9.119047619
nov_novel3716	XXX	XXX	XXX
nov_novel3717	XXX	69	miss
nov_novel3718	2.961538462	1.895833333	2.571428571
nov_novel3719	XXX	XXX	XXX
nov_novel3720	XXX	XXX	XXX
nov_novel3721	XXX	XXX	XXX
nov_novel3722	1.30952381	1.65	1.285714286
nov_novel3723	XXX	XXX	XXX
nov_novel3724	1.171301446	1.696721311	1.274473925
nov_novel3725	found	XXX	XXX
nov_novel3726	2.85	3.402597403	2.5
nov_novel3727	XXX	XXX	XXX
nov_novel3728	XXX	7	XXX
nov_novel3729	XXX	XXX	XXX
nov_novel3730	29.52727273	16.03846154	28.4375
nov_novel3731	XXX	XXX	XXX
nov_novel3732	XXX	XXX	XXX
nov_novel3733	XXX	XXX	XXX
nov_novel3734	14.7265625	6.630630631	4.124497992
nov_novel3735	19.52631579	17.72781065	16.84172662
nov_novel3736	XXX	XXX	XXX
nov_novel3737	XXX	XXX	XXX
nov_novel3738	XXX	XXX	XXX
nov_novel3739	XXX	XXX	XXX
nov_novel3740	XXX	1	XXX
nov_novel3741	2.405172414	3.253112033	2.370833333
nov_novel3742	XXX	XXX	XXX
nov_novel3743	22.25	20	13.5
nov_novel3744	10.85454545	11.34604106	9.260504202
nov_novel3745	5.992	4.439814815	XXX
nov_novel3746	67	64	XXX
nov_novel3747	1.53125	1.626373626	XXX
nov_novel3748	XXX	XXX	XXX
nov_novel3749	XXX	XXX	XXX
nov_novel3750	XXX	XXX	XXX
nov_novel3751	7.8	XXX	11.28571429
nov_novel3752	XXX	XXX	XXX
nov_novel3753	XXX	XXX	XXX
nov_novel3754	XXX	XXX	XXX
nov_novel3755	XXX	XXX	XXX
nov_novel3756	XXX	XXX	XXX
nov_novel3757	14.875	XXX	XXX
nov_novel3758	XXX	12	8.5
nov_novel3759	9.798245614	12.37711864	5.97005988
nov_novel3760	37.86842105	37	26.2
nov_novel3761	XXX	XXX	XXX
nov_novel3762	XXX	XXX	XXX
nov_novel3763	XXX	XXX	XXX
nov_novel3764	1.223227659	1.486406327	1.856667149
nov_novel3765	XXX	XXX	XXX
nov_novel3766	XXX	XXX	XXX
nov_novel3767	XXX	XXX	7.25
nov_novel3768	XXX	XXX	XXX
nov_novel3769	XXX	XXX	XXX
nov_novel377	XXX	XXX	XXX
nov_novel3770	22.85	12.34328358	15.70769231
nov_novel3771	XXX	XXX	XXX
nov_novel3772	XXX	XXX	XXX
nov_novel3773	XXX	XXX	XXX
nov_novel3774	XXX	XXX	XXX
nov_novel3775	XXX	XXX	XXX
nov_novel3776	XXX	XXX	XXX
nov_novel3777	XXX	XXX	XXX
nov_novel3778	XXX	XXX	XXX
nov_novel3779	found	5.714285714	XXX
nov_novel378	XXX	3.038461538	1.2
nov_novel3780	14.6875	7.978362573	9.438395415
nov_novel3781	XXX	XXX	XXX
nov_novel3782	1.962382445	2.681818182	2.209302326
nov_novel3783	XXX	XXX	XXX
nov_novel3784	XXX	XXX	XXX
nov_novel3785	38	20.85714286	XXX
nov_novel3786	XXX	XXX	XXX
nov_novel3787	XXX	XXX	XXX
nov_novel3788	XXX	XXX	XXX
nov_novel379	4.4	XXX	5.533333333
nov_novel3790	13.85997795	5.893765304	17.29577465
nov_novel3791	XXX	XXX	XXX
nov_novel3792	XXX	XXX	XXX
nov_novel3793	XXX	XXX	XXX
nov_novel3794	XXX	XXX	XXX
nov_novel3795	1.658536585	1.357142857	2.428571429
nov_novel3796	2.387024609	1.739981361	1.683221477
nov_novel3797	7.313696613	6.901408451	5.078787879
nov_novel3798	12.90079365	11.4047619	10.07936508
nov_novel3799	2.959302326	2.529411765	6.391304348
nov_novel38	XXX	XXX	XXX
nov_novel380	XXX	XXX	XXX
nov_novel3800	XXX	XXX	XXX
nov_novel3801	XXX	XXX	XXX
nov_novel3802	XXX	XXX	XXX
nov_novel3803	17.18181818	12	XXX
nov_novel3804	8.35443038	7.180327869	6.033057851
nov_novel3805	14.11688312	11.12	11.50943396
nov_novel3806	8.75	7.243589744	5.047619048
nov_novel3807	8.780487805	12.51724138	19.16666667
nov_novel3808	XXX	XXX	XXX
nov_novel3809	XXX	XXX	XXX
nov_novel3810	XXX	XXX	XXX
nov_novel3811	XXX	XXX	XXX
nov_novel3812	6.579207921	4.645652174	7.336
nov_novel3813	XXX	XXX	XXX
nov_novel3814	6.98410596	5.5944334	miss
nov_novel3815	13.09375	4.866666667	5.411764706
nov_novel3817	XXX	XXX	XXX
nov_novel3818	XXX	XXX	XXX
nov_novel3819	XXX	XXX	XXX
nov_novel382	XXX	1	XXX
nov_novel3820	XXX	XXX	1.379310345
nov_novel3821	XXX	XXX	XXX
nov_novel3822	15.90688259	16.59411765	18.23076923
nov_novel3823	1.033333333	6.437908497	2.814285714
nov_novel3824	1.133333333	0.393939394	0.230769231
nov_novel3825	XXX	XXX	XXX
nov_novel3826	XXX	4	XXX
nov_novel3827	XXX	XXX	XXX
nov_novel3828	20	XXX	XXX
nov_novel3829	XXX	XXX	XXX
nov_novel3830	8.666666667	7.470588235	5.142857143
nov_novel3831	XXX	XXX	XXX
nov_novel3832	XXX	XXX	XXX
nov_novel3833	XXX	XXX	XXX
nov_novel3834	9.441176471	2.142857143	1.508948546
nov_novel3835	XXX	XXX	XXX
nov_novel3836	XXX	XXX	XXX
nov_novel3837	XXX	XXX	XXX
nov_novel3838	XXX	XXX	XXX
nov_novel3839	XXX	XXX	XXX
nov_novel384	XXX	XXX	XXX
nov_novel3840	XXX	46	XXX
nov_novel3841	XXX	XXX	XXX
nov_novel3842	XXX	XXX	XXX
nov_novel3843	XXX	XXX	XXX
nov_novel3844	XXX	XXX	XXX
nov_novel3845	XXX	XXX	XXX
nov_novel3846	XXX	XXX	XXX
nov_novel3847	5.027027027	5.197802198	2.988636364
nov_novel3848	XXX	XXX	XXX
nov_novel3849	3.647058824	6.629032258	6.061643836
nov_novel3850	XXX	3	XXX
nov_novel3851	XXX	XXX	XXX
nov_novel3852	XXX	XXX	XXX
nov_novel3853	XXX	XXX	XXX
nov_novel3854	5.605263158	4.823734729	3.685483871
nov_novel3855	XXX	XXX	XXX
nov_novel3856	XXX	XXX	XXX
nov_novel3857	XXX	XXX	XXX
nov_novel3859	8.147826087	5.121546961	4.981132075
nov_novel386	XXX	XXX	XXX
nov_novel3860	XXX	XXX	XXX
nov_novel3861	21.04255319	8.387096774	6.292682927
nov_novel3862	XXX	XXX	XXX
nov_novel3863	XXX	XXX	XXX
nov_novel3864	XXX	XXX	XXX
nov_novel3865	9.588235294	4.4	3.507042254
nov_novel3866	9.243902439	9.575757576	5.626381215
nov_novel3867	11.11111111	18.76923077	15.48484848
nov_novel3868	XXX	XXX	XXX
nov_novel3869	29.97740113	21.81164384	26.65079365
nov_novel387	XXX	XXX	XXX
nov_novel3870	XXX	XXX	XXX
nov_novel3871	18.11771729	17.88919289	found
nov_novel3872	45.71428571	XXX	XXX
nov_novel3873	found	12	XXX
nov_novel3874	XXX	XXX	XXX
nov_novel3875	XXX	XXX	XXX
nov_novel3876	XXX	XXX	XXX
nov_novel3877	1.714285714	1.269662921	1.577777778
nov_novel3878	XXX	XXX	XXX
nov_novel3879	XXX	XXX	XXX
nov_novel388	XXX	XXX	XXX
nov_novel3880	9.883460007	8.399695122	4.99257865
nov_novel3882	XXX	XXX	XXX
nov_novel3883	XXX	XXX	XXX
nov_novel3884	XXX	XXX	XXX
nov_novel3885	XXX	XXX	XXX
nov_novel3886	XXX	XXX	XXX
nov_novel3887	XXX	XXX	XXX
nov_novel3888	XXX	XXX	XXX
nov_novel3889	XXX	XXX	XXX
nov_novel389	5.571428571	XXX	XXX
nov_novel3890	XXX	XXX	XXX
nov_novel3891	XXX	XXX	XXX
nov_novel3892	XXX	XXX	XXX
nov_novel3893	XXX	XXX	XXX
nov_novel3894	XXX	XXX	XXX
nov_novel3895	XXX	XXX	XXX
nov_novel3896	XXX	XXX	XXX
nov_novel3897	XXX	XXX	XXX
nov_novel3898	XXX	1.285714286	XXX
nov_novel3899	XXX	XXX	XXX
nov_novel39	XXX	XXX	XXX
nov_novel390	XXX	XXX	XXX
nov_novel3900	XXX	XXX	XXX
nov_novel3901	24.47058824	22.59183673	17.2
nov_novel3902	XXX	XXX	XXX
nov_novel3903	XXX	XXX	XXX
nov_novel3904	XXX	XXX	21.125
nov_novel3905	10.03125	9.666666667	XXX
nov_novel3906	XXX	XXX	XXX
nov_novel3907	XXX	XXX	XXX
nov_novel3908	XXX	XXX	XXX
nov_novel3909	XXX	XXX	XXX
nov_novel391	XXX	XXX	XXX
nov_novel3910	4.04587156	4.698529412	3.137931034
nov_novel3911	3.51396648	6.710144928	3.579710145
nov_novel3912	6.2	3.214876033	1.931106472
nov_novel3913	XXX	XXX	XXX
nov_novel3914	XXX	XXX	XXX
nov_novel3915	XXX	XXX	XXX
nov_novel3916	4.438979964	2.595284872	3.475826972
nov_novel3917	6.945205479	8.455445545	5.75
nov_novel3918	XXX	XXX	XXX
nov_novel3919	XXX	XXX	XXX
nov_novel392	XXX	XXX	0.107142857
nov_novel3920	XXX	XXX	XXX
nov_novel3921	XXX	XXX	XXX
nov_novel3922	XXX	XXX	XXX
nov_novel3923	4.165048544	4.216494845	5
nov_novel3924	XXX	XXX	XXX
nov_novel3925	XXX	XXX	XXX
nov_novel3926	XXX	XXX	XXX
nov_novel3927	XXX	XXX	XXX
nov_novel3928	XXX	XXX	XXX
nov_novel3929	XXX	XXX	XXX
nov_novel3930	XXX	XXX	XXX
nov_novel3931	XXX	XXX	XXX
nov_novel3932	15	9.268292683	6.296296296
nov_novel3934	XXX	XXX	XXX
nov_novel3935	XXX	XXX	XXX
nov_novel3936	0.923076923	4	1.272727273
nov_novel3937	1.93814433	3.372881356	2.412698413
nov_novel3938	11.74019608	12.93269231	17.86956522
nov_novel3939	XXX	XXX	XXX
nov_novel3940	XXX	XXX	XXX
nov_novel3941	XXX	XXX	XXX
nov_novel3942	XXX	XXX	XXX
nov_novel3943	XXX	XXX	XXX
nov_novel3944	XXX	XXX	XXX
nov_novel3945	5.064591771	3.958937567	8.592329545
nov_novel3946	XXX	XXX	XXX
nov_novel3947	2.2	2.666666667	5.857142857
nov_novel3948	XXX	XXX	XXX
nov_novel3949	XXX	XXX	XXX
nov_novel395	XXX	XXX	XXX
nov_novel3950	XXX	XXX	XXX
nov_novel3951	XXX	XXX	XXX
nov_novel3952	XXX	XXX	XXX
nov_novel3953	23.50714286	16.89166667	16
nov_novel3954	XXX	XXX	XXX
nov_novel3955	11.82352941	10.31730769	9.255813953
nov_novel3956	XXX	XXX	XXX
nov_novel3957	XXX	XXX	XXX
nov_novel3958	XXX	XXX	XXX
nov_novel3959	XXX	XXX	XXX
nov_novel396	XXX	XXX	XXX
nov_novel3960	3.932885906	7.217391304	3.535714286
nov_novel3961	5.546666667	3.22	XXX
nov_novel3962	26.4	9.666666667	18.23076923
nov_novel3963	XXX	XXX	XXX
nov_novel3964	XXX	XXX	XXX
nov_novel3966	XXX	XXX	6.75
nov_novel3967	XXX	XXX	XXX
nov_novel3968	XXX	XXX	XXX
nov_novel3969	XXX	XXX	22.8
nov_novel3970	XXX	XXX	XXX
nov_novel3971	XXX	XXX	XXX
nov_novel3972	21.57142857	14.19642857	14.52625698
nov_novel3973	8.291079812	8.255813953	5.47826087
nov_novel3974	XXX	XXX	XXX
nov_novel3976	7	16.07936508	10.85714286
nov_novel3977	XXX	XXX	XXX
nov_novel3979	15.6	17.07272727	XXX
nov_novel3980	XXX	XXX	XXX
nov_novel3981	XXX	4	XXX
nov_novel3982	XXX	XXX	XXX
nov_novel3983	XXX	XXX	XXX
nov_novel3984	3.109965636	5.400862069	XXX
nov_novel3985	XXX	XXX	XXX
nov_novel3986	XXX	XXX	XXX
nov_novel3987	XXX	4.384615385	XXX
nov_novel3988	XXX	XXX	XXX
nov_novel3989	10.58961039	10.46994536	13.70676692
nov_novel399	XXX	XXX	XXX
nov_novel3990	24.36734694	26.1	14.74193548
nov_novel3991	XXX	XXX	XXX
nov_novel3992	XXX	XXX	XXX
nov_novel3993	XXX	XXX	XXX
nov_novel3994	9.725609756	11.875	6.850574713
nov_novel3995	XXX	XXX	XXX
nov_novel3996	XXX	XXX	XXX
nov_novel3997	XXX	XXX	XXX
nov_novel3998	XXX	XXX	XXX
nov_novel3999	XXX	XXX	XXX
nov_novel4	XXX	XXX	XXX
nov_novel40	XXX	XXX	XXX
nov_novel400	7.5625	7.666666667	13.19354839
nov_novel4000	XXX	XXX	XXX
nov_novel4001	10.98924731	12.26041667	4.875
nov_novel4002	XXX	XXX	XXX
nov_novel4003	XXX	XXX	XXX
nov_novel4004	XXX	XXX	XXX
nov_novel4005	9.215568862	8.284153005	7.9204947
nov_novel4006	XXX	XXX	XXX
nov_novel4007	XXX	XXX	XXX
nov_novel4008	XXX	XXX	XXX
nov_novel4009	XXX	XXX	XXX
nov_novel401	11.23423423	10.82488479	9.360869565
nov_novel4010	XXX	XXX	XXX
nov_novel4011	XXX	XXX	XXX
nov_novel4012	2.429268293	4.769230769	2.03968254
nov_novel4013	XXX	XXX	XXX
nov_novel4014	XXX	XXX	XXX
nov_novel4015	XXX	XXX	11.14285714
nov_novel4016	XXX	XXX	XXX
nov_novel4017	8.390977444	5.884615385	6.612676056
nov_novel4018	7.25	7	XXX
nov_novel4019	XXX	XXX	XXX
nov_novel4020	XXX	XXX	XXX
nov_novel4021	0.403305785	0.291891892	0.35208099
nov_novel4022	XXX	XXX	XXX
nov_novel4023	14.61068702	10.5	9.273127753
nov_novel4024	XXX	XXX	XXX
nov_novel4025	XXX	XXX	XXX
nov_novel4026	XXX	XXX	XXX
nov_novel4027	XXX	XXX	XXX
nov_novel4028	7.836363636	7.786464411	5.848341232
nov_novel4029	XXX	XXX	XXX
nov_novel403	XXX	XXX	XXX
nov_novel4030	XXX	XXX	XXX
nov_novel4031	XXX	XXX	XXX
nov_novel4032	8.785052699	13.06085919	XXX
nov_novel4033	XXX	XXX	XXX
nov_novel4034	XXX	XXX	XXX
nov_novel4035	XXX	XXX	XXX
nov_novel4036	2.0625	2.777777778	1.198453608
nov_novel4037	XXX	XXX	XXX
nov_novel4038	12.5	6.222222222	4.909090909
nov_novel4039	4.439359268	3.74137931	3.209443099
nov_novel404	XXX	XXX	XXX
nov_novel4040	XXX	XXX	XXX
nov_novel4041	XXX	XXX	XXX
nov_novel4042	4.46875	XXX	XXX
nov_novel4043	XXX	XXX	XXX
nov_novel4044	XXX	11.5	XXX
nov_novel4045	17.37804878	miss	4.691729323
nov_novel4046	XXX	XXX	XXX
nov_novel4047	XXX	XXX	XXX
nov_novel4048	XXX	XXX	XXX
nov_novel4049	XXX	XXX	XXX
nov_novel405	2.770114943	2.938356164	1.56626506
nov_novel4050	XXX	XXX	XXX
nov_novel4051	XXX	XXX	XXX
nov_novel4052	3.125	9.935483871	13.51260504
nov_novel4053	XXX	XXX	XXX
nov_novel4054	XXX	10	XXX
nov_novel4055	7.636363636	5.295454545	5.376068376
nov_novel4056	XXX	XXX	XXX
nov_novel4057	XXX	XXX	XXX
nov_novel4058	1.851667496	1.959555106	1.206932123
nov_novel4059	13.00341297	6.761780105	10.12698413
nov_novel4060	4.909090909	4.845588235	5.90778098
nov_novel4061	XXX	XXX	XXX
nov_novel4062	XXX	XXX	XXX
nov_novel4063	3	2.846153846	1.84375
nov_novel4064	XXX	XXX	6.25
nov_novel4065	XXX	XXX	XXX
nov_novel4066	XXX	XXX	XXX
nov_novel4067	14.02247191	9.768115942	6.422222222
nov_novel4068	XXX	XXX	XXX
nov_novel4069	XXX	XXX	XXX
nov_novel407	XXX	XXX	XXX
nov_novel4070	12.69354839	16.37142857	28.76
nov_novel4071	XXX	XXX	XXX
nov_novel4072	2.138686131	1.424242424	1.34351145
nov_novel4073	XXX	XXX	XXX
nov_novel4074	XXX	XXX	XXX
nov_novel4075	XXX	XXX	XXX
nov_novel4076	XXX	XXX	XXX
nov_novel4077	XXX	XXX	XXX
nov_novel4078	4.713483146	6.074626866	4.434782609
nov_novel4079	XXX	XXX	XXX
nov_novel408	XXX	XXX	XXX
nov_novel4080	XXX	XXX	XXX
nov_novel4081	19.96923077	9.419191919	14.59340659
nov_novel4083	XXX	XXX	XXX
nov_novel4084	XXX	XXX	XXX
nov_novel4085	XXX	XXX	XXX
nov_novel4086	XXX	XXX	XXX
nov_novel4087	found	XXX	XXX
nov_novel4088	3.75	3	XXX
nov_novel4089	7	6.379310345	XXX
nov_novel4090	XXX	XXX	XXX
nov_novel4091	XXX	XXX	16.15384615
nov_novel4092	5.378461538	7.26744186	4.563909774
nov_novel4093	16.68181818	9.5	40.33333333
nov_novel4094	34.25	12	9.744680851
nov_novel4095	2.916666667	1.826530612	1.848184818
nov_novel4096	5	3.263157895	2.666666667
nov_novel4097	XXX	0.5	XXX
nov_novel4098	XXX	XXX	XXX
nov_novel4099	XXX	XXX	XXX
nov_novel41	XXX	XXX	XXX
nov_novel4100	0.379310345	14.93333333	19.34666667
nov_novel4101	5.272015656	7.875	6.368421053
nov_novel4102	XXX	XXX	XXX
nov_novel4103	XXX	XXX	XXX
nov_novel4104	3.654618474	3.640243902	2.324324324
nov_novel4105	XXX	XXX	XXX
nov_novel4106	XXX	XXX	XXX
nov_novel4107	XXX	XXX	XXX
nov_novel4108	XXX	XXX	XXX
nov_novel4109	XXX	XXX	XXX
nov_novel4110	XXX	XXX	XXX
nov_novel4111	18.74358974	16.87272727	7.739130435
nov_novel4112	XXX	XXX	XXX
nov_novel4113	XXX	XXX	XXX
nov_novel4114	12.37251908	12.28819444	11.61255411
nov_novel4115	XXX	XXX	XXX
nov_novel4116	XXX	XXX	XXX
nov_novel4117	XXX	XXX	XXX
nov_novel4118	XXX	XXX	XXX
nov_novel4119	XXX	XXX	XXX
nov_novel412	XXX	XXX	XXX
nov_novel4120	XXX	XXX	XXX
nov_novel4121	0.875	2.764705882	1.933333333
nov_novel4122	XXX	XXX	XXX
nov_novel4123	XXX	XXX	XXX
nov_novel4124	XXX	XXX	XXX
nov_novel4125	13.2716763	11.38709677	12.91891892
nov_novel4126	XXX	XXX	XXX
nov_novel4127	XXX	XXX	XXX
nov_novel4128	XXX	XXX	XXX
nov_novel4129	XXX	XXX	miss
nov_novel413	XXX	XXX	XXX
nov_novel4130	XXX	XXX	XXX
nov_novel4131	XXX	XXX	XXX
nov_novel4132	XXX	XXX	XXX
nov_novel4133	18.07511737	10.59235669	13.7852349
nov_novel4134	XXX	11.66666667	7.442622951
nov_novel4135	13.3559322	8.884057971	10.32777778
nov_novel4136	34.68421053	15.67647059	24.87878788
nov_novel4137	XXX	XXX	XXX
nov_novel4138	XXX	XXX	XXX
nov_novel4139	XXX	XXX	XXX
nov_novel414	1.729411765	1.576	0.887218045
nov_novel4140	XXX	XXX	XXX
nov_novel4141	XXX	XXX	XXX
nov_novel4142	XXX	XXX	XXX
nov_novel4143	20.32807571	18.55339806	21.32051282
nov_novel4146	XXX	XXX	10.76923077
nov_novel4147	XXX	XXX	XXX
nov_novel4148	XXX	XXX	XXX
nov_novel4149	16.93661972	10.07826087	9.493333333
nov_novel415	XXX	XXX	XXX
nov_novel4150	7.726027397	5.234482759	5.995192308
nov_novel4151	XXX	XXX	XXX
nov_novel4152	XXX	XXX	XXX
nov_novel4154	XXX	XXX	XXX
nov_novel4155	XXX	XXX	XXX
nov_novel4156	XXX	XXX	XXX
nov_novel4157	XXX	XXX	XXX
nov_novel4158	1.166666667	2.517241379	1.472924188
nov_novel4159	4.865671642	5.1	4.149700599
nov_novel416	XXX	XXX	XXX
nov_novel4160	XXX	XXX	XXX
nov_novel4161	12.03278689	2.487179487	4.952380952
nov_novel4162	XXX	XXX	XXX
nov_novel4163	XXX	XXX	XXX
nov_novel4164	XXX	XXX	XXX
nov_novel4165	XXX	XXX	XXX
nov_novel4166	XXX	XXX	XXX
nov_novel4167	18.08196721	11.0989011	14.85714286
nov_novel4168	XXX	10	XXX
nov_novel4169	XXX	XXX	XXX
nov_novel417	XXX	XXX	XXX
nov_novel4170	2.939393939	5.256410256	4.21559633
nov_novel4171	XXX	XXX	XXX
nov_novel4172	29.1	XXX	XXX
nov_novel4173	XXX	16.47058824	XXX
nov_novel4174	XXX	XXX	XXX
nov_novel4175	16.90361446	11.58783784	12.05109489
nov_novel4176	XXX	XXX	XXX
nov_novel4177	XXX	XXX	XXX
nov_novel4178	19.175	16.92	15.74458874
nov_novel4179	XXX	XXX	XXX
nov_novel418	XXX	XXX	XXX
nov_novel4180	XXX	XXX	XXX
nov_novel4181	XXX	XXX	XXX
nov_novel4182	8.539634146	9.165841584	11.95238095
nov_novel4183	25	XXX	9.461538462
nov_novel4184	XXX	XXX	XXX
nov_novel4185	XXX	40	29.21212121
nov_novel4186	XXX	XXX	XXX
nov_novel4187	XXX	XXX	XXX
nov_novel4188	XXX	XXX	XXX
nov_novel4189	XXX	XXX	XXX
nov_novel4190	XXX	XXX	XXX
nov_novel4191	2.477876106	2.420833333	2.851851852
nov_novel4192	XXX	XXX	XXX
nov_novel4193	XXX	XXX	XXX
nov_novel4195	XXX	XXX	XXX
nov_novel4196	XXX	XXX	XXX
nov_novel4197	9.498973306	7.353680431	miss
nov_novel4198	XXX	XXX	XXX
nov_novel4199	XXX	XXX	XXX
nov_novel42	13.20576132	10.33116883	9.716292135
nov_novel420	XXX	XXX	XXX
nov_novel4200	15.31111111	13.69230769	16.75
nov_novel4201	7.530516432	2.921568627	0.071428571
nov_novel4202	found	XXX	XXX
nov_novel4203	XXX	XXX	XXX
nov_novel4204	XXX	XXX	XXX
nov_novel4205	XXX	XXX	XXX
nov_novel4206	XXX	XXX	XXX
nov_novel4207	5.153524932	4.942395758	5.786407767
nov_novel4208	XXX	14.95	XXX
nov_novel4209	1.333333333	0.333333333	0.8
nov_novel4210	2.393162393	2.117857143	1.859756098
nov_novel4211	XXX	XXX	XXX
nov_novel4212	XXX	XXX	XXX
nov_novel4213	XXX	XXX	52.16666667
nov_novel4214	XXX	XXX	XXX
nov_novel4215	XXX	XXX	XXX
nov_novel4216	XXX	XXX	XXX
nov_novel4217	found	found	10
nov_novel4218	XXX	XXX	XXX
nov_novel4219	XXX	XXX	XXX
nov_novel4220	XXX	XXX	XXX
nov_novel4221	XXX	XXX	1
nov_novel4222	13.29801325	15.47229551	8.174852652
nov_novel4223	5.461038961	9.592592593	XXX
nov_novel4224	2.452380952	4.083333333	XXX
nov_novel4225	XXX	XXX	XXX
nov_novel4226	XXX	XXX	XXX
nov_novel4227	XXX	XXX	XXX
nov_novel4228	XXX	XXX	XXX
nov_novel4229	9.870588235	6.262569832	5.964285714
nov_novel423	3.617647059	4.217391304	XXX
nov_novel4230	XXX	XXX	1.125
nov_novel4231	9.724264706	7.883994126	5.084198385
nov_novel4232	7.527363184	5.721843003	XXX
nov_novel4233	XXX	XXX	XXX
nov_novel4234	XXX	XXX	XXX
nov_novel4235	13.75	17.16666667	8.024793388
nov_novel4236	XXX	XXX	XXX
nov_novel4237	17.85714286	XXX	11.9516129
nov_novel4238	6.065693431	5.433628319	5.22962963
nov_novel4239	XXX	XXX	XXX
nov_novel424	3.3	5.450980392	7.653061224
nov_novel4240	2.726141079	2.062146893	2.056451613
nov_novel4241	4.929577465	11.91764706	4.23880597
nov_novel4242	XXX	XXX	XXX
nov_novel4243	XXX	XXX	XXX
nov_novel4244	XXX	found	1.8
nov_novel4245	4.403846154	2.760299625	3.327272727
nov_novel4246	9.45	7.823076923	7.540983607
nov_novel4247	XXX	XXX	XXX
nov_novel4248	16.88732394	10.35	3.828571429
nov_novel4249	XXX	XXX	XXX
nov_novel425	XXX	XXX	XXX
nov_novel4250	12.25	6.538461538	XXX
nov_novel4251	XXX	XXX	XXX
nov_novel4252	XXX	XXX	XXX
nov_novel4253	10.86393443	8.127508855	10.97674419
nov_novel4254	12.07317073	29.05714286	12.775
nov_novel4255	XXX	XXX	XXX
nov_novel4256	XXX	XXX	XXX
nov_novel4257	XXX	XXX	XXX
nov_novel4258	XXX	XXX	XXX
nov_novel4259	XXX	XXX	XXX
nov_novel426	3.320754717	1.161616162	1.296875
nov_novel4260	XXX	XXX	XXX
nov_novel4261	XXX	XXX	XXX
nov_novel4262	XXX	XXX	XXX
nov_novel4263	XXX	XXX	XXX
nov_novel4264	XXX	XXX	XXX
nov_novel4265	3.714644351	2.992639327	3.237333333
nov_novel4266	XXX	XXX	XXX
nov_novel4267	XXX	XXX	XXX
nov_novel4268	XXX	XXX	XXX
nov_novel4269	XXX	XXX	XXX
nov_novel427	5.19434629	3.06959707	3.971014493
nov_novel4270	XXX	XXX	XXX
nov_novel4271	XXX	XXX	XXX
nov_novel4272	15.82352941	6.609756098	10.38095238
nov_novel4273	3.953125	3.708333333	4.541353383
nov_novel4274	XXX	XXX	XXX
nov_novel4275	XXX	XXX	XXX
nov_novel4276	XXX	XXX	XXX
nov_novel4277	0.594594595	1.473684211	0.857142857
nov_novel4278	0.894736842	2.36	0.872881356
nov_novel4279	2.452830189	2.166666667	XXX
nov_novel428	XXX	XXX	XXX
nov_novel4280	XXX	XXX	XXX
nov_novel4281	XXX	XXX	XXX
nov_novel4282	XXX	XXX	XXX
nov_novel4283	12.64238411	8.471264368	10.66071429
nov_novel4284	XXX	XXX	XXX
nov_novel4285	XXX	XXX	XXX
nov_novel4286	7.034090909	7.209090909	XXX
nov_novel4287	XXX	XXX	XXX
nov_novel4288	XXX	XXX	XXX
nov_novel4289	5.38	11.46303502	found
nov_novel429	XXX	XXX	XXX
nov_novel4290	20	XXX	XXX
nov_novel4291	9.692783505	12.91635456	15.5495283
nov_novel4292	XXX	XXX	XXX
nov_novel4293	XXX	8.2	5.818181818
nov_novel4294	XXX	XXX	XXX
nov_novel4295	0.225	0.333333333	0.464285714
nov_novel4296	7.38125	4.68220339	4.175895765
nov_novel4297	XXX	XXX	XXX
nov_novel4298	XXX	XXX	XXX
nov_novel4299	12.11111111	XXX	XXX
nov_novel43	found	XXX	XXX
nov_novel4300	XXX	XXX	XXX
nov_novel4301	XXX	XXX	XXX
nov_novel4302	XXX	XXX	XXX
nov_novel4303	XXX	XXX	XXX
nov_novel4304	XXX	XXX	XXX
nov_novel4305	5.588235294	XXX	XXX
nov_novel4306	XXX	XXX	XXX
nov_novel4307	XXX	XXX	XXX
nov_novel4308	25.25	20.875	23.07692308
nov_novel4309	XXX	XXX	XXX
nov_novel4310	7.138297872	4.794964029	4.224448898
nov_novel4311	XXX	XXX	XXX
nov_novel4312	19.93264249	12.20903226	11.50432633
nov_novel4313	XXX	XXX	XXX
nov_novel4314	XXX	XXX	XXX
nov_novel4315	XXX	XXX	XXX
nov_novel4316	XXX	XXX	XXX
nov_novel4317	XXX	XXX	XXX
nov_novel4318	XXX	XXX	XXX
nov_novel4319	XXX	XXX	XXX
nov_novel432	XXX	XXX	XXX
nov_novel4320	XXX	XXX	XXX
nov_novel4321	XXX	XXX	XXX
nov_novel4322	0.931506849	0.934545455	0.728323699
nov_novel4323	21.97727273	20.04724409	12.82692308
nov_novel4324	10.43835616	6.791821561	3.644067797
nov_novel4325	5.583333333	3.096774194	3.764705882
nov_novel4326	21.25	25.5	XXX
nov_novel4327	XXX	XXX	XXX
nov_novel4328	XXX	XXX	found
nov_novel4329	9.25	6.7	5.012987013
nov_novel433	3.512820513	2.465517241	2.846405229
nov_novel4330	XXX	XXX	XXX
nov_novel4331	XXX	XXX	XXX
nov_novel4332	XXX	XXX	XXX
nov_novel4333	XXX	XXX	XXX
nov_novel4334	XXX	XXX	XXX
nov_novel4335	2.375	1.153846154	XXX
nov_novel4336	XXX	XXX	XXX
nov_novel4337	5.6	16.83333333	10.77464789
nov_novel4338	XXX	XXX	XXX
nov_novel4339	XXX	XXX	XXX
nov_novel434	XXX	XXX	XXX
nov_novel4340	31.75	14	found
nov_novel4341	XXX	XXX	XXX
nov_novel4342	7.097744361	4.631944444	6.483870968
nov_novel4343	18.54054054	15.1986755	16.08823529
nov_novel4344	XXX	XXX	XXX
nov_novel4345	XXX	XXX	XXX
nov_novel4346	XXX	XXX	XXX
nov_novel4347	XXX	XXX	XXX
nov_novel4348	5.244776119	3.449232586	3.826086957
nov_novel4349	XXX	XXX	XXX
nov_novel4350	0.8125	1.742857143	1.358974359
nov_novel4351	6.19047619	3.388059701	4.246666667
nov_novel4352	miss	5.176470588	1.397590361
nov_novel4353	3.045392022	2.85492228	3.88
nov_novel4354	XXX	XXX	found
nov_novel4355	XXX	XXX	XXX
nov_novel4356	XXX	XXX	XXX
nov_novel4357	XXX	XXX	XXX
nov_novel4358	3.291666667	2.545454545	3.933333333
nov_novel4359	XXX	XXX	XXX
nov_novel436	XXX	XXX	XXX
nov_novel4360	9.480392157	6.5	XXX
nov_novel4361	XXX	0.7	XXX
nov_novel4362	XXX	XXX	XXX
nov_novel4363	XXX	XXX	XXX
nov_novel4364	XXX	3.285714286	XXX
nov_novel4365	2.383977901	1.619589977	1.816816817
nov_novel4366	7.267605634	3.537735849	7.6
nov_novel4367	XXX	XXX	XXX
nov_novel4368	XXX	XXX	XXX
nov_novel4369	XXX	XXX	XXX
nov_novel437	XXX	XXX	XXX
nov_novel4370	XXX	XXX	XXX
nov_novel4371	XXX	XXX	XXX
nov_novel4372	XXX	XXX	XXX
nov_novel4373	XXX	XXX	XXX
nov_novel4374	XXX	XXX	XXX
nov_novel4375	XXX	14.2	14.17647059
nov_novel4376	XXX	XXX	XXX
nov_novel4377	10.81481481	8.764705882	11.82352941
nov_novel4378	XXX	XXX	15.52941176
nov_novel4379	XXX	XXX	XXX
nov_novel438	74.25	XXX	XXX
nov_novel4380	XXX	XXX	XXX
nov_novel4381	XXX	XXX	XXX
nov_novel4382	XXX	XXX	XXX
nov_novel4383	7.110294118	16.9009009	XXX
nov_novel4384	5.471057884	12.03072626	12.08403361
nov_novel4385	1.692307692	2.894736842	8.8
nov_novel4386	XXX	XXX	XXX
nov_novel4387	XXX	XXX	XXX
nov_novel4388	XXX	XXX	XXX
nov_novel4389	XXX	XXX	XXX
nov_novel439	8.847953216	5.90530303	6.157303371
nov_novel4390	XXX	XXX	XXX
nov_novel4391	XXX	XXX	XXX
nov_novel4392	4.028037383	5.171052632	4.144144144
nov_novel4393	XXX	XXX	XXX
nov_novel4394	XXX	XXX	XXX
nov_novel4395	XXX	XXX	XXX
nov_novel4396	20.03797468	10.85067873	9.862903226
nov_novel4397	XXX	XXX	XXX
nov_novel4398	XXX	XXX	XXX
nov_novel4399	XXX	XXX	XXX
nov_novel44	XXX	XXX	XXX
nov_novel440	XXX	XXX	XXX
nov_novel4400	XXX	XXX	XXX
nov_novel4401	XXX	XXX	XXX
nov_novel4402	11.93968254	10.89393939	11.26923077
nov_novel4403	XXX	XXX	XXX
nov_novel4404	XXX	XXX	XXX
nov_novel4405	XXX	XXX	XXX
nov_novel4406	7.2	4.650485437	2.258064516
nov_novel4407	4.719379845	4.899109792	3.022727273
nov_novel4408	XXX	36.8	23.75
nov_novel4409	16.14761905	14.55	12.00869565
nov_novel441	5.692144374	4.126182965	3.686567164
nov_novel4410	3.352941176	8.5	XXX
nov_novel4411	XXX	XXX	XXX
nov_novel4412	XXX	XXX	XXX
nov_novel4413	XXX	XXX	XXX
nov_novel4414	found	23.75	40.57142857
nov_novel4415	XXX	XXX	XXX
nov_novel4416	XXX	XXX	XXX
nov_novel4417	XXX	8	XXX
nov_novel4418	15.73076923	11.20588235	8.351851852
nov_novel4419	XXX	XXX	XXX
nov_novel4420	XXX	XXX	XXX
nov_novel4421	4.833333333	5.22	4.931034483
nov_novel4422	7.035294118	12.15454545	4.57996769
nov_novel4423	XXX	XXX	XXX
nov_novel4424	4.067164179	6.28125	XXX
nov_novel4425	12.76119403	9.412891986	7.101057579
nov_novel4426	XXX	XXX	XXX
nov_novel4427	XXX	XXX	XXX
nov_novel4428	XXX	XXX	XXX
nov_novel4429	XXX	XXX	XXX
nov_novel443	XXX	XXX	XXX
nov_novel4430	35.77777778	28.71875	16.63614458
nov_novel4431	18.78890877	17.90264901	10.47889043
nov_novel4432	7.181818182	8.95	6.924444444
nov_novel4433	XXX	XXX	XXX
nov_novel4434	XXX	XXX	XXX
nov_novel4435	XXX	XXX	XXX
nov_novel4436	13.90730337	9.13667426	11.22147651
nov_novel4437	16.91666667	7.158415842	XXX
nov_novel4438	XXX	XXX	XXX
nov_novel4439	XXX	XXX	XXX
nov_novel444	3.75974026	4.65	XXX
nov_novel4440	XXX	XXX	XXX
nov_novel4441	XXX	XXX	XXX
nov_novel4442	3.823076923	2.951724138	2.690647482
nov_novel4443	17.75862069	15.95454545	26.33333333
nov_novel4444	XXX	XXX	XXX
nov_novel4445	XXX	XXX	XXX
nov_novel4446	XXX	XXX	XXX
nov_novel4447	XXX	XXX	XXX
nov_novel4448	found	XXX	XXX
nov_novel4449	XXX	XXX	XXX
nov_novel445	7.151515152	12.17647059	XXX
nov_novel4450	XXX	XXX	XXX
nov_novel4451	XXX	XXX	6.285714286
nov_novel4452	XXX	XXX	7.3125
nov_novel4453	XXX	XXX	XXX
nov_novel4454	11.48351648	6.479768786	6.466165414
nov_novel4455	XXX	XXX	XXX
nov_novel4456	2.470588235	5.821428571	6.705882353
nov_novel4457	XXX	XXX	XXX
nov_novel4458	6.693877551	4.072289157	8.186046512
nov_novel4459	XXX	XXX	XXX
nov_novel446	XXX	XXX	2
nov_novel4460	XXX	XXX	XXX
nov_novel4461	XXX	XXX	XXX
nov_novel4462	XXX	XXX	XXX
nov_novel4463	2.714285714	1.8	XXX
nov_novel4464	XXX	XXX	XXX
nov_novel4465	XXX	XXX	XXX
nov_novel4466	XXX	XXX	XXX
nov_novel4467	2.904109589	3.172043011	3.641221374
nov_novel4468	XXX	XXX	XXX
nov_novel4469	13.26118068	11.54043393	11.4691358
nov_novel447	XXX	XXX	XXX
nov_novel4470	10	10.71034483	7.44
nov_novel4471	XXX	XXX	XXX
nov_novel4472	XXX	XXX	XXX
nov_novel4473	XXX	XXX	XXX
nov_novel4474	XXX	XXX	XXX
nov_novel4475	XXX	XXX	XXX
nov_novel4476	XXX	XXX	XXX
nov_novel4477	XXX	XXX	XXX
nov_novel4478	XXX	XXX	XXX
nov_novel4479	XXX	XXX	XXX
nov_novel448	XXX	XXX	XXX
nov_novel4480	3.308823529	3.75	2.462616822
nov_novel4481	XXX	XXX	XXX
nov_novel4482	XXX	XXX	XXX
nov_novel4483	4.383495146	3.181564246	3.458544839
nov_novel4484	9.022900763	4.150684932	6.20610687
nov_novel4485	8.333333333	found	XXX
nov_novel4486	2.737804878	3.054545455	0.666666667
nov_novel4487	3.108247423	3.823129252	4.716216216
nov_novel4488	XXX	1.333333333	XXX
nov_novel4489	XXX	XXX	XXX
nov_novel449	XXX	XXX	XXX
nov_novel4490	5.763157895	4.277777778	9.5
nov_novel4491	XXX	XXX	XXX
nov_novel4492	XXX	XXX	XXX
nov_novel4493	XXX	XXX	XXX
nov_novel4494	XXX	XXX	XXX
nov_novel4495	XXX	XXX	XXX
nov_novel4496	0.882352941	1.568965517	1.381578947
nov_novel4497	found	XXX	XXX
nov_novel4498	2.319473319	1.902354571	2.561290323
nov_novel4499	6.645714286	3.552845528	2.307692308
nov_novel45	3.607843137	1.095890411	2.121495327
nov_novel450	XXX	XXX	XXX
nov_novel4501	XXX	XXX	XXX
nov_novel4502	XXX	XXX	XXX
nov_novel4503	53	26.25	29.74074074
nov_novel4504	4.928395062	2.851428571	4.008746356
nov_novel4505	3.878378378	2.275229358	2.613636364
nov_novel4506	XXX	XXX	XXX
nov_novel4507	XXX	XXX	XXX
nov_novel4508	XXX	XXX	XXX
nov_novel4509	XXX	XXX	XXX
nov_novel451	XXX	XXX	XXX
nov_novel4510	8.333333333	8.5	2.504347826
nov_novel4511	13.86432161	10.9137931	14.92307692
nov_novel4512	XXX	XXX	XXX
nov_novel4513	20.41666667	10.96071429	12.65753425
nov_novel4514	XXX	XXX	XXX
nov_novel4515	1.724293785	1.072210066	1.681050657
nov_novel4516	XXX	XXX	XXX
nov_novel4517	14.6875	10.22580645	11.51260504
nov_novel4518	XXX	XXX	XXX
nov_novel4519	XXX	XXX	XXX
nov_novel4520	XXX	29.2	XXX
nov_novel4521	XXX	XXX	XXX
nov_novel4522	XXX	XXX	XXX
nov_novel4523	XXX	XXX	XXX
nov_novel4524	16.11235955	14	9.894117647
nov_novel4525	XXX	XXX	XXX
nov_novel4526	10.3	XXX	16.88235294
nov_novel4527	XXX	XXX	XXX
nov_novel4528	XXX	XXX	XXX
nov_novel4529	XXX	XXX	XXX
nov_novel453	XXX	miss	XXX
nov_novel4530	XXX	XXX	XXX
nov_novel4531	1.280898876	2.125	XXX
nov_novel4532	XXX	XXX	XXX
nov_novel4533	XXX	XXX	XXX
nov_novel4534	2.6	1.856	3.142857143
nov_novel4535	XXX	XXX	XXX
nov_novel4536	12.375	6.263157895	XXX
nov_novel4537	XXX	XXX	XXX
nov_novel4538	28.48387097	32.41666667	24.03875969
nov_novel4539	XXX	XXX	XXX
nov_novel454	19	10.42857143	11.83333333
nov_novel4540	17.01257862	11.66666667	15.97391304
nov_novel4541	XXX	XXX	XXX
nov_novel4542	XXX	XXX	XXX
nov_novel4543	XXX	XXX	XXX
nov_novel4544	3.303834808	3.951456311	2.736842105
nov_novel4545	XXX	2.666666667	XXX
nov_novel4546	XXX	XXX	XXX
nov_novel4547	XXX	XXX	XXX
nov_novel4548	XXX	XXX	XXX
nov_novel455	8.846153846	8.029411765	13.52173913
nov_novel456	XXX	XXX	XXX
nov_novel457	XXX	XXX	XXX
nov_novel458	3.01863354	3.265536723	4.267605634
nov_novel46	XXX	XXX	XXX
nov_novel460	XXX	XXX	XXX
nov_novel461	XXX	XXX	XXX
nov_novel462	XXX	XXX	XXX
nov_novel463	10.04716981	7.787610619	2.698113208
nov_novel464	XXX	XXX	XXX
nov_novel465	XXX	XXX	XXX
nov_novel466	XXX	XXX	XXX
nov_novel467	XXX	XXX	XXX
nov_novel468	XXX	XXX	XXX
nov_novel47	XXX	XXX	XXX
nov_novel470	6.112299465	4.557692308	6.180645161
nov_novel471	XXX	XXX	XXX
nov_novel472	miss	21.72727273	3.4
nov_novel474	20.98522167	15.24375	8.08
nov_novel475	XXX	XXX	XXX
nov_novel476	XXX	XXX	XXX
nov_novel477	2.521400778	1.556149733	1.666666667
nov_novel478	XXX	XXX	XXX
nov_novel479	XXX	11	XXX
nov_novel480	XXX	XXX	XXX
nov_novel483	16.34628975	9.598214286	11.10033445
nov_novel484	XXX	XXX	XXX
nov_novel485	4.466666667	7.009345794	4.294117647
nov_novel486	20.00613497	15.20408163	18.26530612
nov_novel487	12.43312102	7.200557103	9.469387755
nov_novel488	7.771428571	5.482758621	found
nov_novel489	XXX	XXX	XXX
nov_novel49	3.997586484	3.332288401	3.841901067
nov_novel490	XXX	XXX	XXX
nov_novel491	17.65652174	12.52363636	11.30496454
nov_novel492	XXX	XXX	XXX
nov_novel493	XXX	XXX	XXX
nov_novel494	7.857142857	5.444444444	XXX
nov_novel495	4.107833164	4.32	5.24516129
nov_novel496	XXX	XXX	XXX
nov_novel497	XXX	XXX	XXX
nov_novel499	1.529411765	1.384615385	1.444444444
nov_novel5	7.902821317	10.36681223	5.418367347
nov_novel50	28.16818182	18.05020921	22.05725191
nov_novel500	XXX	XXX	XXX
nov_novel501	4.1875	2.693277311	4.494736842
nov_novel502	XXX	XXX	XXX
nov_novel504	XXX	XXX	XXX
nov_novel505	XXX	XXX	XXX
nov_novel506	XXX	XXX	XXX
nov_novel507	XXX	XXX	XXX
nov_novel508	XXX	XXX	XXX
nov_novel509	XXX	XXX	XXX
nov_novel51	17.66363636	11.46031746	XXX
nov_novel510	miss	3	4.5
nov_novel511	XXX	XXX	XXX
nov_novel512	XXX	XXX	XXX
nov_novel513	2.952380952	2.719626168	6.5
nov_novel514	83.33333333	XXX	XXX
nov_novel516	9.130681818	13.66666667	XXX
nov_novel517	5.888888889	XXX	XXX
nov_novel518	15.57894737	14.46202532	18.2
nov_novel519	XXX	XXX	XXX
nov_novel52	XXX	XXX	XXX
nov_novel520	XXX	XXX	XXX
nov_novel522	1.86755704	1.43852459	1.880566802
nov_novel523	XXX	XXX	XXX
nov_novel524	XXX	XXX	XXX
nov_novel525	XXX	XXX	XXX
nov_novel526	XXX	XXX	XXX
nov_novel527	XXX	XXX	XXX
nov_novel528	XXX	XXX	XXX
nov_novel529	XXX	XXX	XXX
nov_novel53	XXX	15.55555556	18.52307692
nov_novel530	found	found	found
nov_novel531	XXX	XXX	XXX
nov_novel532	XXX	XXX	XXX
nov_novel533	XXX	XXX	XXX
nov_novel534	XXX	XXX	XXX
nov_novel535	XXX	XXX	XXX
nov_novel536	3.988304094	6.992125984	3.172897196
nov_novel538	12.43478261	9.237037037	8.431372549
nov_novel539	XXX	XXX	XXX
nov_novel54	XXX	XXX	XXX
nov_novel540	XXX	0.833333333	XXX
nov_novel541	0.813716404	0.778487753	0.935135135
nov_novel542	6.066666667	3.770114943	6.813953488
nov_novel543	XXX	XXX	XXX
nov_novel544	XXX	XXX	XXX
nov_novel545	5.228753541	4.661227472	9.984210526
nov_novel546	XXX	XXX	XXX
nov_novel547	XXX	XXX	XXX
nov_novel550	XXX	XXX	XXX
nov_novel551	XXX	XXX	XXX
nov_novel552	XXX	XXX	XXX
nov_novel553	XXX	XXX	XXX
nov_novel554	XXX	XXX	XXX
nov_novel555	XXX	XXX	XXX
nov_novel556	6.860194175	7.03923973	6.584398977
nov_novel557	XXX	XXX	XXX
nov_novel558	XXX	XXX	XXX
nov_novel559	XXX	XXX	XXX
nov_novel560	11.71428571	XXX	XXX
nov_novel561	XXX	XXX	XXX
nov_novel562	0.75	0.883381924	0.661290323
nov_novel563	18.07017544	11.31372549	9.453781513
nov_novel564	23.58333333	XXX	16.04347826
nov_novel565	XXX	XXX	XXX
nov_novel566	XXX	XXX	XXX
nov_novel567	5.888888889	10.1	XXX
nov_novel569	XXX	XXX	XXX
nov_novel57	XXX	XXX	XXX
nov_novel570	8.725	5.947169811	5.975
nov_novel571	XXX	XXX	XXX
nov_novel572	XXX	XXX	XXX
nov_novel574	XXX	XXX	XXX
nov_novel575	4.176470588	3.512195122	2.090909091
nov_novel576	XXX	0.333333333	XXX
nov_novel577	XXX	XXX	XXX
nov_novel578	XXX	XXX	XXX
nov_novel579	XXX	5	XXX
nov_novel58	XXX	XXX	XXX
nov_novel581	4.900414938	5.222078482	11.0097561
nov_novel582	XXX	found	XXX
nov_novel583	XXX	XXX	XXX
nov_novel584	XXX	XXX	XXX
nov_novel585	5.34	7.927536232	3.12987013
nov_novel586	9.833333333	4.901408451	3.494382022
nov_novel587	4.058823529	3.703703704	1.85106383
nov_novel588	XXX	XXX	XXX
nov_novel589	XXX	XXX	XXX
nov_novel59	XXX	XXX	found
nov_novel590	XXX	XXX	XXX
nov_novel591	24.33333333	9.4	XXX
nov_novel592	11.82634731	7.613899614	8.47
nov_novel593	0.413793103	0.727748691	1.613636364
nov_novel594	XXX	XXX	XXX
nov_novel595	XXX	XXX	XXX
nov_novel597	XXX	XXX	XXX
nov_novel598	XXX	XXX	XXX
nov_novel599	XXX	XXX	XXX
nov_novel6	8.714285714	7.2	XXX
nov_novel60	XXX	XXX	found
nov_novel600	12.28140704	12.1686747	11.43333333
nov_novel601	XXX	XXX	XXX
nov_novel602	XXX	XXX	XXX
nov_novel603	XXX	XXX	XXX
nov_novel604	26	XXX	XXX
nov_novel605	XXX	XXX	XXX
nov_novel606	XXX	XXX	XXX
nov_novel607	XXX	XXX	XXX
nov_novel608	XXX	XXX	XXX
nov_novel609	XXX	XXX	XXX
nov_novel61	3.165662651	1.965909091	2.109414758
nov_novel610	XXX	XXX	XXX
nov_novel611	XXX	XXX	XXX
nov_novel612	6.071149335	6.426408747	4.781690141
nov_novel613	58.5	XXX	XXX
nov_novel616	XXX	XXX	XXX
nov_novel617	XXX	XXX	XXX
nov_novel618	XXX	XXX	XXX
nov_novel619	XXX	XXX	XXX
nov_novel62	XXX	XXX	XXX
nov_novel620	14.86206897	17.36	15.78947368
nov_novel621	1	XXX	XXX
nov_novel623	XXX	XXX	XXX
nov_novel624	XXX	XXX	XXX
nov_novel625	10.93767705	12.30188679	10.0754717
nov_novel626	XXX	XXX	XXX
nov_novel627	8	XXX	6.4
nov_novel628	2.605524862	2.099806202	2.036601307
nov_novel629	XXX	XXX	XXX
nov_novel63	14.2606383	8.81884058	8.093264249
nov_novel631	3.918032787	3.987179487	3.015151515
nov_novel632	XXX	XXX	XXX
nov_novel633	16.38662791	30.62903226	21.25252525
nov_novel634	21.05454545	10.1038961	11.63636364
nov_novel635	XXX	XXX	XXX
nov_novel636	8.285714286	6.012195122	7.52
nov_novel637	4.700934579	8.290909091	4.798319328
nov_novel638	28.31707317	15.94247788	15.35064935
nov_novel639	20.34615385	13.1	17.82568807
nov_novel64	XXX	XXX	XXX
nov_novel640	18.5902439	11.84797297	10.95145631
nov_novel641	XXX	XXX	XXX
nov_novel642	2.997991968	1.982178218	2.342424242
nov_novel643	XXX	6.75	4.82278481
nov_novel644	XXX	XXX	XXX
nov_novel645	XXX	XXX	XXX
nov_novel646	XXX	XXX	XXX
nov_novel647	XXX	XXX	XXX
nov_novel648	XXX	XXX	XXX
nov_novel649	XXX	XXX	XXX
nov_novel65	13.25	5	28.66666667
nov_novel650	8.373333333	5.802352941	6.392201835
nov_novel651	XXX	XXX	XXX
nov_novel652	XXX	XXX	22.42857143
nov_novel653	3.953488372	3.854166667	3.37037037
nov_novel654	XXX	XXX	XXX
nov_novel655	XXX	XXX	XXX
nov_novel656	XXX	XXX	XXX
nov_novel657	XXX	XXX	XXX
nov_novel658	6.128205128	6.613953488	5.831858407
nov_novel659	XXX	20.6	13.49350649
nov_novel66	XXX	XXX	XXX
nov_novel660	XXX	XXX	XXX
nov_novel661	XXX	XXX	XXX
nov_novel662	XXX	XXX	XXX
nov_novel663	XXX	XXX	XXX
nov_novel666	9.90070922	4.508130081	6.571753986
nov_novel667	6.638497653	6.38976378	6.621004566
nov_novel668	XXX	XXX	XXX
nov_novel669	21.14285714	7.102941176	7.964285714
nov_novel670	XXX	XXX	XXX
nov_novel671	XXX	XXX	XXX
nov_novel673	XXX	XXX	XXX
nov_novel674	1.9	1.181818182	miss
nov_novel675	3	34.5	7.478723404
nov_novel676	0.846153846	8.5	3.770833333
nov_novel677	XXX	XXX	XXX
nov_novel679	15.84042553	17.10526316	15.33823529
nov_novel68	6.606382979	4.881355932	3.75257732
nov_novel680	XXX	XXX	XXX
nov_novel681	XXX	XXX	XXX
nov_novel682	XXX	XXX	XXX
nov_novel685	11.67329193	8.004	XXX
nov_novel686	2.233009709	1.342192691	1.295081967
nov_novel687	XXX	XXX	XXX
nov_novel688	XXX	XXX	XXX
nov_novel69	XXX	7.555555556	4.692307692
nov_novel692	XXX	XXX	XXX
nov_novel693	XXX	XXX	XXX
nov_novel694	XXX	XXX	XXX
nov_novel695	XXX	XXX	XXX
nov_novel696	5.141666667	3.746268657	2.703125
nov_novel697	4.176470588	5.04137931	7.208791209
nov_novel698	XXX	XXX	XXX
nov_novel699	XXX	XXX	XXX
nov_novel7	XXX	XXX	XXX
nov_novel70	2.838709677	3.01754386	2.977011494
nov_novel700	12	XXX	XXX
nov_novel701	XXX	XXX	XXX
nov_novel705	13.26451613	11.03468208	9.904513889
nov_novel706	3.025641026	2.755395683	1.728
nov_novel707	XXX	XXX	XXX
nov_novel708	2.565217391	2.335329341	2.338624339
nov_novel709	5.294117647	7.5	XXX
nov_novel71	XXX	XXX	XXX
nov_novel710	XXX	XXX	XXX
nov_novel711	XXX	XXX	XXX
nov_novel712	1.2	3.5	1.071428571
nov_novel713	8.617647059	5.647727273	3.739130435
nov_novel714	3.383850932	2.132206759	1.939453125
nov_novel715	6.456	5.513227513	4.74137931
nov_novel716	XXX	0.625	XXX
nov_novel717	XXX	XXX	XXX
nov_novel718	4.41509434	6.86746988	15.06896552
nov_novel719	3.869565217	8.571428571	7.839694656
nov_novel72	XXX	XXX	XXX
nov_novel720	XXX	XXX	XXX
nov_novel721	XXX	XXX	XXX
nov_novel722	XXX	XXX	XXX
nov_novel723	4.216216216	3.318181818	0.045454545
nov_novel725	XXX	XXX	XXX
nov_novel726	XXX	XXX	XXX
nov_novel727	XXX	XXX	XXX
nov_novel728	10.35648148	10.46496815	13.08333333
nov_novel729	3.425925926	2.224299065	1.490909091
nov_novel73	XXX	XXX	XXX
nov_novel730	XXX	XXX	XXX
nov_novel731	8.53125	8.375	6.446808511
nov_novel732	XXX	XXX	XXX
nov_novel733	XXX	XXX	XXX
nov_novel734	3.718120805	2.114035088	2.222222222
nov_novel735	XXX	XXX	XXX
nov_novel736	XXX	XXX	XXX
nov_novel737	12.6	XXX	XXX
nov_novel738	XXX	XXX	XXX
nov_novel739	XXX	XXX	XXX
nov_novel74	XXX	XXX	XXX
nov_novel740	XXX	XXX	XXX
nov_novel741	XXX	XXX	XXX
nov_novel743	XXX	XXX	XXX
nov_novel744	10.21428571	9.213592233	7.1
nov_novel745	XXX	XXX	XXX
nov_novel747	3.974842767	5.851351351	4.666666667
nov_novel748	XXX	XXX	XXX
nov_novel75	XXX	XXX	XXX
nov_novel750	XXX	XXX	XXX
nov_novel751	XXX	XXX	XXX
nov_novel752	XXX	XXX	XXX
nov_novel753	XXX	XXX	XXX
nov_novel754	XXX	XXX	XXX
nov_novel755	26.5	3	12.02941176
nov_novel756	XXX	XXX	XXX
nov_novel757	22.21965318	23.85185185	21.72380952
nov_novel758	XXX	XXX	XXX
nov_novel759	1.543209877	1.028846154	0.860824742
nov_novel76	XXX	XXX	XXX
nov_novel760	XXX	XXX	XXX
nov_novel761	2.461538462	5.689655172	XXX
nov_novel762	XXX	XXX	XXX
nov_novel763	XXX	XXX	XXX
nov_novel764	XXX	8.5	XXX
nov_novel765	XXX	XXX	XXX
nov_novel766	XXX	XXX	XXX
nov_novel768	XXX	XXX	XXX
nov_novel769	XXX	XXX	XXX
nov_novel77	9.897196262	7.93	3.160714286
nov_novel770	XXX	XXX	XXX
nov_novel771	XXX	XXX	XXX
nov_novel772	XXX	XXX	XXX
nov_novel773	9.928571429	4.212765957	5.106666667
nov_novel774	6.946938776	7.714285714	6.435897436
nov_novel775	XXX	XXX	XXX
nov_novel776	XXX	XXX	XXX
nov_novel777	XXX	XXX	XXX
nov_novel778	XXX	XXX	XXX
nov_novel779	XXX	XXX	XXX
nov_novel78	XXX	XXX	XXX
nov_novel780	found	69	19.77777778
nov_novel782	14.26363636	8.783783784	8.7
nov_novel783	XXX	XXX	XXX
nov_novel784	XXX	XXX	XXX
nov_novel785	XXX	XXX	XXX
nov_novel787	XXX	XXX	XXX
nov_novel788	XXX	XXX	XXX
nov_novel789	3.8	XXX	XXX
nov_novel79	XXX	XXX	XXX
nov_novel790	XXX	29.4	26.06896552
nov_novel791	XXX	XXX	12.70454545
nov_novel792	XXX	XXX	18.5
nov_novel793	XXX	XXX	XXX
nov_novel794	8.957446809	16.15044248	miss
nov_novel795	XXX	XXX	XXX
nov_novel796	XXX	XXX	XXX
nov_novel798	XXX	XXX	XXX
nov_novel799	XXX	XXX	XXX
nov_novel8	XXX	XXX	XXX
nov_novel80	XXX	XXX	XXX
nov_novel800	XXX	XXX	XXX
nov_novel801	XXX	XXX	XXX
nov_novel802	XXX	XXX	XXX
nov_novel803	13.1686747	9.025423729	9.064516129
nov_novel804	XXX	XXX	XXX
nov_novel805	XXX	XXX	XXX
nov_novel806	XXX	XXX	XXX
nov_novel808	XXX	found	found
nov_novel809	1.639830508	1.32885906	1.155737705
nov_novel81	XXX	XXX	XXX
nov_novel810	XXX	XXX	XXX
nov_novel811	XXX	XXX	XXX
nov_novel812	XXX	XXX	XXX
nov_novel813	0.465517241	0.511111111	miss
nov_novel814	7.454545455	6	8.444444444
nov_novel815	3.19047619	11.47058824	6.541666667
nov_novel816	XXX	XXX	XXX
nov_novel817	XXX	33	XXX
nov_novel819	XXX	XXX	XXX
nov_novel82	2.541147132	5.542713568	4
nov_novel820	65.66666667	47.28571429	19.76470588
nov_novel822	12.44444444	4.5	miss
nov_novel823	30.56521739	16.66666667	XXX
nov_novel824	47.6	23.45098039	XXX
nov_novel825	XXX	XXX	XXX
nov_novel826	XXX	XXX	XXX
nov_novel827	4.085714286	2.274509804	4.076923077
nov_novel828	XXX	XXX	XXX
nov_novel829	XXX	XXX	XXX
nov_novel83	XXX	XXX	16.6
nov_novel832	XXX	XXX	XXX
nov_novel833	1.625	2	XXX
nov_novel834	XXX	XXX	XXX
nov_novel835	XXX	XXX	XXX
nov_novel836	XXX	XXX	4
nov_novel838	5.037878788	4.677083333	6.946236559
nov_novel839	XXX	XXX	XXX
nov_novel84	XXX	XXX	XXX
nov_novel840	XXX	XXX	XXX
nov_novel841	XXX	XXX	XXX
nov_novel842	XXX	XXX	XXX
nov_novel843	XXX	XXX	XXX
nov_novel844	XXX	XXX	XXX
nov_novel845	6.404181185	5.918032787	9.25
nov_novel846	XXX	XXX	XXX
nov_novel847	XXX	XXX	XXX
nov_novel848	6.1875	8.872340426	6.460063898
nov_novel849	XXX	XXX	XXX
nov_novel85	XXX	XXX	XXX
nov_novel850	XXX	XXX	XXX
nov_novel851	22.89230769	11.8	14.26666667
nov_novel852	15.36434109	13	14.41071429
nov_novel853	XXX	XXX	XXX
nov_novel854	XXX	XXX	XXX
nov_novel855	XXX	XXX	XXX
nov_novel856	XXX	XXX	XXX
nov_novel857	XXX	XXX	XXX
nov_novel858	XXX	XXX	XXX
nov_novel859	XXX	XXX	XXX
nov_novel86	XXX	XXX	XXX
nov_novel860	XXX	XXX	XXX
nov_novel861	XXX	XXX	XXX
nov_novel862	XXX	XXX	XXX
nov_novel863	XXX	XXX	XXX
nov_novel864	XXX	XXX	XXX
nov_novel865	XXX	XXX	XXX
nov_novel867	XXX	XXX	XXX
nov_novel868	XXX	XXX	XXX
nov_novel869	XXX	XXX	XXX
nov_novel87	XXX	XXX	XXX
nov_novel871	2.188888889	1.396226415	1.440860215
nov_novel872	8.266666667	19.66666667	1.916666667
nov_novel877	XXX	XXX	XXX
nov_novel878	XXX	XXX	XXX
nov_novel879	XXX	XXX	XXX
nov_novel88	XXX	XXX	found
nov_novel880	XXX	3.75	XXX
nov_novel881	4.433962264	6.488888889	9.783783784
nov_novel882	XXX	XXX	XXX
nov_novel883	2.307392996	1.76097561	1.457142857
nov_novel884	XXX	XXX	7.444444444
nov_novel885	XXX	XXX	XXX
nov_novel886	XXX	XXX	XXX
nov_novel887	XXX	XXX	XXX
nov_novel888	XXX	XXX	XXX
nov_novel889	XXX	XXX	XXX
nov_novel89	XXX	XXX	XXX
nov_novel890	XXX	XXX	XXX
nov_novel891	15.5862069	20	XXX
nov_novel892	XXX	XXX	XXX
nov_novel893	XXX	XXX	XXX
nov_novel894	XXX	XXX	XXX
nov_novel895	XXX	found	42.83333333
nov_novel896	XXX	XXX	XXX
nov_novel897	6.807017544	5.361502347	4.619512195
nov_novel898	XXX	XXX	XXX
nov_novel899	XXX	XXX	XXX
nov_novel9	1.970042194	1.805899957	1.801510989
nov_novel90	XXX	XXX	XXX
nov_novel900	XXX	XXX	XXX
nov_novel901	5	4	9.666666667
nov_novel902	XXX	XXX	found
nov_novel903	XXX	XXX	XXX
nov_novel907	XXX	XXX	XXX
nov_novel908	XXX	XXX	XXX
nov_novel909	5.095940959	3.616	4.26119403
nov_novel91	XXX	XXX	XXX
nov_novel910	XXX	XXX	XXX
nov_novel912	12.81395349	4.387096774	16.43333333
nov_novel913	XXX	XXX	XXX
nov_novel914	XXX	XXX	XXX
nov_novel915	XXX	XXX	XXX
nov_novel916	XXX	XXX	XXX
nov_novel917	XXX	XXX	XXX
nov_novel918	XXX	XXX	XXX
nov_novel919	XXX	XXX	XXX
nov_novel92	XXX	XXX	XXX
nov_novel920	XXX	XXX	XXX
nov_novel921	8.716326531	5.343076923	8.896825397
nov_novel922	XXX	XXX	XXX
nov_novel923	XXX	XXX	XXX
nov_novel924	XXX	XXX	XXX
nov_novel925	6.875	XXX	3.375
nov_novel926	XXX	XXX	XXX
nov_novel927	XXX	XXX	XXX
nov_novel929	9.617117117	8.149152542	10.6314433
nov_novel93	XXX	XXX	XXX
nov_novel930	XXX	XXX	XXX
nov_novel931	10.36697248	17.65806452	8.214285714
nov_novel932	XXX	XXX	XXX
nov_novel933	XXX	XXX	XXX
nov_novel934	10.6369863	4.66618705	6.210810811
nov_novel935	26.83333333	29.25	8.6
nov_novel936	XXX	XXX	XXX
nov_novel938	XXX	XXX	XXX
nov_novel939	XXX	XXX	XXX
nov_novel94	XXX	XXX	XXX
nov_novel940	XXX	XXX	XXX
nov_novel942	XXX	XXX	XXX
nov_novel943	XXX	XXX	XXX
nov_novel944	XXX	XXX	XXX
nov_novel945	4.052734375	2.983525535	2.06557377
nov_novel946	XXX	XXX	XXX
nov_novel947	XXX	XXX	XXX
nov_novel948	XXX	XXX	XXX
nov_novel949	XXX	XXX	XXX
nov_novel95	0.933333333	1.4	0.5
nov_novel950	9	33	8.692307692
nov_novel951	XXX	XXX	XXX
nov_novel952	miss	miss	12.71428571
nov_novel953	9.040816327	9.588652482	5.322610294
nov_novel954	XXX	XXX	XXX
nov_novel955	XXX	XXX	XXX
nov_novel956	XXX	1	XXX
nov_novel957	2.181818182	miss	0.857142857
nov_novel958	4	XXX	XXX
nov_novel959	XXX	XXX	XXX
nov_novel96	XXX	XXX	XXX
nov_novel960	16.61594203	17.328125	20.44444444
nov_novel961	XXX	XXX	XXX
nov_novel963	XXX	XXX	XXX
nov_novel964	XXX	XXX	XXX
nov_novel965	XXX	XXX	XXX
nov_novel966	XXX	XXX	XXX
nov_novel967	XXX	XXX	XXX
nov_novel968	XXX	XXX	XXX
nov_novel969	XXX	found	XXX
nov_novel97	XXX	XXX	found
nov_novel970	XXX	XXX	XXX
nov_novel973	XXX	XXX	XXX
nov_novel974	XXX	XXX	XXX
nov_novel975	XXX	XXX	XXX
nov_novel976	XXX	XXX	XXX
nov_novel977	XXX	XXX	XXX
nov_novel978	XXX	XXX	XXX
nov_novel979	XXX	XXX	XXX
nov_novel98	XXX	4.333333333	XXX
nov_novel980	3.488919668	2.562376238	2.268867925
nov_novel981	XXX	XXX	XXX
nov_novel982	XXX	XXX	XXX
nov_novel983	XXX	XXX	XXX
nov_novel984	XXX	XXX	XXX
nov_novel985	XXX	XXX	XXX
nov_novel986	3.744394619	8.59009009	4.152542373
nov_novel987	13.08614232	8.414414414	9.455555556
nov_novel988	XXX	XXX	XXX
nov_novel989	XXX	62	XXX
nov_novel99	3.714285714	5.4	5.2
nov_novel990	23.66666667	XXX	XXX
nov_novel991	XXX	43.2	XXX
nov_novel992	XXX	XXX	XXX
nov_novel994	XXX	XXX	XXX
nov_novel996	XXX	XXX	XXX
nov_novel997	8.821561338	9.476190476	8.551451187
nov_novel998	8.675324675	4.290540541	4.064516129
nov_novel999	XXX	XXX	XXX
nov_skip1	21.5	9	XXX
nov_skip10	10.28571429	XXX	XXX
nov_skip100	11.21428571	15	5.6
nov_skip1000	18	59	8
nov_skip1001	XXX	34	8.666666667
nov_skip1002	XXX	16.66666667	XXX
nov_skip1003	16.44444444	XXX	XXX
nov_skip1004	XXX	15.75	XXX
nov_skip1005	37.25	XXX	11.08333333
nov_skip1006	20	12.14285714	XXX
nov_skip1007	23	XXX	XXX
nov_skip1008	34.4	XXX	XXX
nov_skip1009	XXX	12.6	XXX
nov_skip101	XXX	19.33333333	XXX
nov_skip1010	7.2	XXX	XXX
nov_skip1011	XXX	2.5	6.714285714
nov_skip1012	11.25	XXX	16.75
nov_skip1013	12.42857143	XXX	XXX
nov_skip1014	XXX	XXX	22.22222222
nov_skip1015	27.33333333	XXX	XXX
nov_skip1016	XXX	15	XXX
nov_skip1018	XXX	16.16666667	25.66666667
nov_skip1019	XXX	13.625	XXX
nov_skip102	XXX	XXX	32
nov_skip1020	XXX	XXX	30.85714286
nov_skip1021	XXX	XXX	11.85714286
nov_skip1022	9.6	4.777777778	23
nov_skip1023	XXX	14.53333333	XXX
nov_skip1024	XXX	102	37.75
nov_skip1025	16.79310345	7.409090909	26
nov_skip1026	32.48275862	46.91666667	XXX
nov_skip1027	XXX	XXX	17.38095238
nov_skip1028	29	XXX	XXX
nov_skip1029	XXX	20.66666667	XXX
nov_skip103	29.91666667	11.30769231	15
nov_skip1030	XXX	20.66666667	12.90909091
nov_skip1032	31.75	20.33333333	XXX
nov_skip1033	24	XXX	XXX
nov_skip1034	XXX	20.8	XXX
nov_skip1035	3.428571429	XXX	XXX
nov_skip1036	4.615384615	XXX	XXX
nov_skip1037	11.28571429	17.5	XXX
nov_skip1038	XXX	5.4	XXX
nov_skip1039	27.66666667	15.85714286	12.19266055
nov_skip104	14.66666667	16.33333333	XXX
nov_skip1040	XXX	XXX	27.26315789
nov_skip1041	XXX	XXX	13.27272727
nov_skip1043	XXX	23	12.125
nov_skip1044	10	10.5	XXX
nov_skip1045	3.166666667	XXX	XXX
nov_skip1046	22.47619048	14.38461538	9.3125
nov_skip1047	13.7	XXX	XXX
nov_skip1048	XXX	11.875	XXX
nov_skip1049	6	19	32.7
nov_skip105	26.625	26	XXX
nov_skip1051	10.75	23	XXX
nov_skip1052	28.5	XXX	XXX
nov_skip1053	XXX	XXX	26.85714286
nov_skip1054	2	XXX	XXX
nov_skip1055	XXX	0.714285714	XXX
nov_skip1056	XXX	XXX	12.18518519
nov_skip1057	16	31	10.66666667
nov_skip1058	XXX	XXX	7.285714286
nov_skip1059	34.3	28.5	90.11111111
nov_skip106	11.58333333	14	XXX
nov_skip1060	XXX	XXX	8.75
nov_skip1061	5.333333333	XXX	1.272727273
nov_skip1062	XXX	XXX	23.4
nov_skip1063	2.5	20.09090909	21.63157895
nov_skip1064	XXX	XXX	7.571428571
nov_skip1065	XXX	5.285714286	XXX
nov_skip1066	XXX	18.75	25.63636364
nov_skip1067	XXX	19.375	XXX
nov_skip1068	52.66666667	XXX	18
nov_skip1069	XXX	8.8	XXX
nov_skip107	25.125	XXX	XXX
nov_skip1070	24.33333333	20.07692308	XXX
nov_skip1071	XXX	20.8	XXX
nov_skip1072	XXX	4.833333333	12.5
nov_skip1073	XXX	XXX	30.83333333
nov_skip1074	30.6	XXX	XXX
nov_skip1075	XXX	XXX	13.73333333
nov_skip1076	24.08333333	XXX	17.2
nov_skip1077	XXX	XXX	21.63636364
nov_skip1078	54.6	38	XXX
nov_skip1079	18.53846154	61.33333333	XXX
nov_skip108	XXX	XXX	10.16666667
nov_skip1080	27.54545455	XXX	XXX
nov_skip1081	16.38461538	XXX	XXX
nov_skip1082	XXX	16.2	XXX
nov_skip1083	XXX	11.78947368	XXX
nov_skip1084	XXX	8.333333333	XXX
nov_skip1085	35.33333333	XXX	XXX
nov_skip1086	10	15.33333333	XXX
nov_skip1087	41.11111111	59.5	XXX
nov_skip1088	13	13.4	XXX
nov_skip1089	XXX	34	16.93548387
nov_skip109	XXX	XXX	5.888888889
nov_skip1090	XXX	0.285714286	XXX
nov_skip1091	10.66666667	8	XXX
nov_skip1092	25.125	9.444444444	XXX
nov_skip1093	XXX	2.4	XXX
nov_skip1094	XXX	1	0.333333333
nov_skip1095	XXX	20	XXX
nov_skip1096	25.07692308	found	13
nov_skip1097	XXX	XXX	20.85
nov_skip1098	29.82978723	XXX	XXX
nov_skip1099	XXX	XXX	22.33333333
nov_skip110	11.81818182	29	XXX
nov_skip1101	19.77777778	XXX	XXX
nov_skip1102	30.33333333	77	20.6
nov_skip1103	25.33333333	XXX	XXX
nov_skip1104	17.28571429	9	XXX
nov_skip1105	XXX	XXX	29.8
nov_skip1106	21.2	21.25	22.375
nov_skip1107	22.125	XXX	XXX
nov_skip1108	16.4	XXX	XXX
nov_skip1109	12.6	XXX	XXX
nov_skip111	XXX	11	XXX
nov_skip1110	XXX	XXX	19.54166667
nov_skip1111	8.583333333	XXX	XXX
nov_skip1112	4.666666667	5.909090909	XXX
nov_skip1113	13	9.285714286	14.66666667
nov_skip1114	XXX	8.142857143	XXX
nov_skip1115	XXX	23	24
nov_skip1116	XXX	XXX	10
nov_skip1117	XXX	13.8	XXX
nov_skip1118	22.2	found	XXX
nov_skip1119	38	XXX	XXX
nov_skip112	XXX	6.6	XXX
nov_skip1120	25.4375	XXX	XXX
nov_skip1121	5.333333333	XXX	XXX
nov_skip1123	7.25	47	XXX
nov_skip1124	26.5	XXX	XXX
nov_skip1125	found	15.41666667	16.5
nov_skip1126	XXX	XXX	2
nov_skip1127	XXX	XXX	11.3
nov_skip1128	XXX	XXX	15.23529412
nov_skip1129	32.16666667	XXX	10.39130435
nov_skip113	3.833333333	XXX	XXX
nov_skip1131	XXX	XXX	4.444444444
nov_skip1132	XXX	XXX	22.5
nov_skip1133	XXX	15.16666667	XXX
nov_skip1134	23	XXX	XXX
nov_skip1135	22	XXX	XXX
nov_skip1136	24.88888889	XXX	17.2
nov_skip1137	XXX	XXX	17.18181818
nov_skip1139	8.8	XXX	XXX
nov_skip114	74	found	18.3
nov_skip1140	XXX	9.083333333	XXX
nov_skip1141	16	12	XXX
nov_skip1142	9.5	XXX	4.75
nov_skip1143	XXX	10.875	16.85714286
nov_skip1144	16.11627907	9.68	13.14285714
nov_skip1145	XXX	XXX	4.390243902
nov_skip1146	XXX	14.33333333	XXX
nov_skip1147	32.6	XXX	XXX
nov_skip1148	XXX	18.2	XXX
nov_skip1149	XXX	XXX	14.5
nov_skip115	XXX	1.571428571	XXX
nov_skip1150	XXX	XXX	10.23076923
nov_skip1151	16.625	XXX	XXX
nov_skip1152	XXX	XXX	21.07692308
nov_skip1154	22.71428571	XXX	XXX
nov_skip1155	7.571428571	XXX	41
nov_skip1156	18.57142857	22.5	XXX
nov_skip1157	32	XXX	XXX
nov_skip1158	XXX	3.166666667	XXX
nov_skip1159	46.8	32.71428571	42.8
nov_skip1160	46.33333333	31	XXX
nov_skip1161	XXX	XXX	17.5
nov_skip1162	XXX	23.2	XXX
nov_skip1163	XXX	XXX	3.666666667
nov_skip1164	XXX	XXX	13.85714286
nov_skip1165	XXX	XXX	8.375
nov_skip1166	XXX	8.125	XXX
nov_skip1167	XXX	XXX	3
nov_skip1168	XXX	XXX	14.35714286
nov_skip1169	XXX	XXX	38.41666667
nov_skip117	XXX	15.4	16.9
nov_skip1170	XXX	XXX	21.63636364
nov_skip1171	8.4	7.333333333	XXX
nov_skip1172	XXX	found	10
nov_skip1173	XXX	18.85714286	30.6
nov_skip1174	XXX	XXX	6.4
nov_skip1175	XXX	16.78571429	XXX
nov_skip1176	XXX	XXX	7.6
nov_skip1177	XXX	4.5	XXX
nov_skip1178	7.5	11.25	XXX
nov_skip1179	7.666666667	XXX	XXX
nov_skip118	15.875	XXX	XXX
nov_skip1180	16.16666667	XXX	XXX
nov_skip1181	30	8.714285714	XXX
nov_skip1182	XXX	found	34.8
nov_skip1183	11.66666667	found	XXX
nov_skip1184	XXX	XXX	18.625
nov_skip1185	14.57142857	XXX	XXX
nov_skip1186	XXX	XXX	5.2
nov_skip1187	21.3	XXX	XXX
nov_skip1189	XXX	XXX	8.181818182
nov_skip119	28	XXX	XXX
nov_skip1190	14.76923077	16.25	XXX
nov_skip1191	XXX	XXX	20.17391304
nov_skip1192	27	11.5	XXX
nov_skip1193	25.42857143	XXX	XXX
nov_skip1194	12	10	XXX
nov_skip1195	XXX	XXX	18.6875
nov_skip1196	XXX	XXX	15
nov_skip1197	XXX	9.5	XXX
nov_skip1198	9.428571429	XXX	XXX
nov_skip1199	34.28571429	37.25	XXX
nov_skip12	XXX	7.75	XXX
nov_skip120	XXX	1.166666667	XXX
nov_skip1200	19.45833333	12.86666667	XXX
nov_skip1201	XXX	23.875	XXX
nov_skip1202	XXX	9.571428571	XXX
nov_skip1204	XXX	24.66666667	1
nov_skip1205	16.4	XXX	XXX
nov_skip1206	XXX	XXX	10.5
nov_skip1207	17.59090909	13	10.77777778
nov_skip1208	17.5	8.666666667	XXX
nov_skip1209	16.4	XXX	XXX
nov_skip121	XXX	XXX	13.42857143
nov_skip1210	12.625	5.5	XXX
nov_skip1211	XXX	32.25	20.02325581
nov_skip1212	XXX	XXX	1.833333333
nov_skip1213	XXX	XXX	19.3
nov_skip1214	30.66666667	14	19.04761905
nov_skip1215	13.41666667	5	XXX
nov_skip1217	XXX	XXX	16.5625
nov_skip1218	XXX	XXX	16
nov_skip1219	XXX	XXX	3.4
nov_skip122	18.875	XXX	XXX
nov_skip1220	XXX	XXX	8
nov_skip1221	XXX	XXX	6.636363636
nov_skip1223	2.444444444	found	XXX
nov_skip1224	XXX	6.2	XXX
nov_skip1225	24.875	21	XXX
nov_skip1226	XXX	XXX	48.2
nov_skip1227	25.625	21.66666667	XXX
nov_skip1228	XXX	XXX	25.46153846
nov_skip1229	XXX	XXX	24.8
nov_skip123	XXX	9.866666667	XXX
nov_skip1230	13.23529412	2.666666667	20.18181818
nov_skip1231	21.16666667	XXX	XXX
nov_skip1232	28.09090909	11.08333333	20.63636364
nov_skip1233	4.666666667	XXX	24.11111111
nov_skip1234	20.75	XXX	XXX
nov_skip1235	XXX	20	XXX
nov_skip1236	15.9	XXX	XXX
nov_skip1237	XXX	XXX	27.625
nov_skip1238	8.636363636	12.47058824	XXX
nov_skip1239	XXX	XXX	5.933333333
nov_skip124	XXX	XXX	20.28571429
nov_skip1240	2.333333333	1	XXX
nov_skip1241	XXX	XXX	27.58333333
nov_skip1243	19.25	found	XXX
nov_skip1244	4.833333333	XXX	XXX
nov_skip1245	38.71428571	XXX	XXX
nov_skip1247	XXX	12.71428571	XXX
nov_skip1248	XXX	1.5	19.16666667
nov_skip1249	XXX	8.727272727	XXX
nov_skip125	11.45454545	XXX	XXX
nov_skip1250	XXX	18.5	18
nov_skip1251	15.72839506	8.882352941	XXX
nov_skip1252	18.33333333	23.875	11.75757576
nov_skip1254	XXX	22.25	XXX
nov_skip1255	11.75	XXX	XXX
nov_skip1256	XXX	17.8	XXX
nov_skip1257	23.66666667	22	XXX
nov_skip1258	43.66666667	XXX	XXX
nov_skip1259	3	23.4	XXX
nov_skip126	XXX	XXX	31
nov_skip1260	8.5	5.5	found
nov_skip1261	11.28571429	XXX	21
nov_skip1262	XXX	XXX	34.8
nov_skip1263	15.47368421	XXX	4.2
nov_skip1264	12.5625	XXX	XXX
nov_skip1265	46.8	5	XXX
nov_skip1266	XXX	XXX	4.464285714
nov_skip1267	XXX	4	XXX
nov_skip1268	13.68571429	30.27272727	XXX
nov_skip1269	15.66666667	7	XXX
nov_skip127	18	13.625	XXX
nov_skip1270	38.83333333	XXX	XXX
nov_skip1271	XXX	XXX	3.214285714
nov_skip1272	9.833333333	XXX	XXX
nov_skip1273	30.46153846	XXX	XXX
nov_skip1274	XXX	XXX	12.95652174
nov_skip1275	0.666666667	24	XXX
nov_skip1276	27	XXX	XXX
nov_skip1277	XXX	XXX	9.777777778
nov_skip1278	5.2	XXX	XXX
nov_skip1279	XXX	22.5	21.55555556
nov_skip128	XXX	23.85714286	27.93023256
nov_skip1280	XXX	XXX	22
nov_skip1281	31.16666667	19	XXX
nov_skip1282	28.42857143	XXX	XXX
nov_skip1283	30	XXX	XXX
nov_skip1284	31.2	XXX	XXX
nov_skip1285	13	XXX	XXX
nov_skip1286	8	XXX	XXX
nov_skip1287	XXX	4.666666667	XXX
nov_skip1289	13.375	6.974522293	XXX
nov_skip129	XXX	XXX	19.53846154
nov_skip1290	15	21.8	11.5
nov_skip1291	10	XXX	XXX
nov_skip1292	11	XXX	XXX
nov_skip1293	XXX	17.71428571	XXX
nov_skip1294	XXX	7.5	10.375
nov_skip1295	XXX	XXX	12.36363636
nov_skip1296	11	XXX	XXX
nov_skip1297	XXX	26.75	XXX
nov_skip1298	XXX	XXX	5.769230769
nov_skip1299	XXX	XXX	10.54545455
nov_skip13	XXX	XXX	14.09090909
nov_skip130	XXX	12.25	5.666666667
nov_skip1300	XXX	XXX	10.77777778
nov_skip1301	XXX	21.88888889	XXX
nov_skip1302	14.44444444	XXX	XXX
nov_skip1303	XXX	XXX	20.13333333
nov_skip1304	66	12	XXX
nov_skip1305	2.6	XXX	XXX
nov_skip1306	9.1	14	18.41666667
nov_skip1307	XXX	XXX	7.117647059
nov_skip1309	33	XXX	XXX
nov_skip131	2.4	XXX	XXX
nov_skip1310	XXX	16.71428571	XXX
nov_skip1312	29	16.28571429	XXX
nov_skip1313	10.2	XXX	XXX
nov_skip1315	20	7	14.66666667
nov_skip1316	6.666666667	3	XXX
nov_skip1317	14	XXX	XXX
nov_skip1318	XXX	XXX	5.8
nov_skip1319	XXX	XXX	2.125
nov_skip132	39.33333333	18.85714286	XXX
nov_skip1320	39.4	XXX	XXX
nov_skip1321	XXX	XXX	8
nov_skip1322	59.5	XXX	25.33333333
nov_skip1323	2	XXX	XXX
nov_skip1324	19.2	XXX	XXX
nov_skip1325	79	24	XXX
nov_skip1326	13.52941176	4	XXX
nov_skip1328	2.461538462	4.666666667	3.513513514
nov_skip1329	24.81818182	17.11111111	XXX
nov_skip133	8.428571429	XXX	XXX
nov_skip1330	1.8	XXX	XXX
nov_skip1331	XXX	XXX	6.090909091
nov_skip1332	5.25	8.333333333	XXX
nov_skip1333	XXX	8.857142857	13
nov_skip1334	XXX	4	10.26666667
nov_skip1335	XXX	12.5	7.466666667
nov_skip1336	XXX	14.25	24.11111111
nov_skip1337	30.85714286	54	XXX
nov_skip1338	14.4	XXX	XXX
nov_skip1339	9.777777778	9.666666667	XXX
nov_skip134	15.5	XXX	13.81818182
nov_skip1340	XXX	5.4	XXX
nov_skip1341	29.14285714	XXX	XXX
nov_skip1343	30.25	11.4	25.35714286
nov_skip1344	19.14285714	14.75	XXX
nov_skip1345	XXX	11	XXX
nov_skip1346	XXX	XXX	25.77777778
nov_skip1347	XXX	15	XXX
nov_skip1348	XXX	13.25	6.150684932
nov_skip1349	XXX	XXX	19.33333333
nov_skip135	XXX	23.9047619	22.97014925
nov_skip1350	15	XXX	XXX
nov_skip1351	XXX	20.42857143	XXX
nov_skip1352	XXX	XXX	9.142857143
nov_skip1354	12.66666667	9.666666667	XXX
nov_skip1355	found	20.8	17.7314578
nov_skip1356	XXX	14.33333333	18.21428571
nov_skip1357	32	XXX	XXX
nov_skip1358	13	XXX	XXX
nov_skip1359	XXX	XXX	10.14285714
nov_skip136	XXX	XXX	10.77777778
nov_skip1360	XXX	XXX	8.5
nov_skip1361	27.16666667	28	XXX
nov_skip1362	XXX	XXX	15.45454545
nov_skip1363	17.28571429	found	7
nov_skip1365	1.375	XXX	XXX
nov_skip1366	XXX	34.33333333	33.85
nov_skip1367	XXX	4.5	XXX
nov_skip1368	14.90769231	11.67241379	22.5625
nov_skip1369	XXX	8.4	XXX
nov_skip137	5.333333333	3	XXX
nov_skip1370	4.166666667	XXX	XXX
nov_skip1371	53	XXX	28.25
nov_skip1372	10	XXX	XXX
nov_skip1373	XXX	XXX	18.59459459
nov_skip1374	22.57142857	XXX	XXX
nov_skip1375	XXX	18.90909091	XXX
nov_skip1376	21.84615385	XXX	XXX
nov_skip1377	XXX	XXX	8.677419355
nov_skip1378	14.28571429	XXX	XXX
nov_skip1379	XXX	2.428571429	XXX
nov_skip138	XXX	2.5	XXX
nov_skip1380	XXX	13.6	XXX
nov_skip1381	23	30.75	XXX
nov_skip1382	22	XXX	XXX
nov_skip1383	28.14285714	XXX	21.33333333
nov_skip1384	9.777777778	XXX	XXX
nov_skip1385	XXX	12.66666667	XXX
nov_skip1386	XXX	XXX	12
nov_skip1387	0.833333333	XXX	XXX
nov_skip1388	XXX	9.2	XXX
nov_skip1389	33.4	10.5	XXX
nov_skip139	5.75	XXX	XXX
nov_skip1390	9.8	3.95	2.35
nov_skip1391	13.5	35.5	XXX
nov_skip1392	XXX	XXX	33.875
nov_skip1393	23.23255814	16.375	XXX
nov_skip1394	XXX	18.5	5.545454545
nov_skip1395	XXX	XXX	17.77777778
nov_skip1396	XXX	9.166666667	10.625
nov_skip1397	XXX	10.8	XXX
nov_skip1398	36.75	30.5	XXX
nov_skip1399	XXX	XXX	10.4
nov_skip14	XXX	54	11.64285714
nov_skip140	found	XXX	21
nov_skip1400	XXX	XXX	13.21052632
nov_skip1401	XXX	XXX	5.125
nov_skip1402	25.33333333	13.75	XXX
nov_skip1403	18.66666667	12	26.66666667
nov_skip1404	XXX	XXX	13.06666667
nov_skip1405	32.33333333	XXX	XXX
nov_skip1406	XXX	50	17
nov_skip1407	10.625	XXX	XXX
nov_skip1408	9.333333333	XXX	XXX
nov_skip1409	47.75	18.5	XXX
nov_skip141	XXX	XXX	22.35294118
nov_skip1410	XXX	21	XXX
nov_skip1411	16	XXX	XXX
nov_skip1412	5.666666667	1	XXX
nov_skip1413	13.25	11.0625	XXX
nov_skip1414	XXX	XXX	7.533333333
nov_skip1415	XXX	XXX	11.66666667
nov_skip1416	1.142857143	XXX	XXX
nov_skip1418	1.666666667	XXX	XXX
nov_skip1419	23.75	12.66666667	XXX
nov_skip142	XXX	0.428571429	XXX
nov_skip1420	XXX	XXX	18.26666667
nov_skip1421	11.8	XXX	XXX
nov_skip1422	XXX	XXX	10.46153846
nov_skip1423	XXX	14.27272727	XXX
nov_skip1424	23.09090909	16.41176471	XXX
nov_skip1425	26.33333333	8.5	XXX
nov_skip1426	XXX	XXX	19.83333333
nov_skip1427	25.29787234	12.43333333	4.588235294
nov_skip1428	XXX	13	XXX
nov_skip1429	XXX	XXX	12.82352941
nov_skip143	XXX	31.33333333	12.7
nov_skip1430	XXX	XXX	2.846153846
nov_skip1431	2.166666667	XXX	XXX
nov_skip1432	XXX	19.85714286	XXX
nov_skip1433	XXX	40	13.96551724
nov_skip1434	XXX	XXX	9.090909091
nov_skip1435	20.33333333	16.5	XXX
nov_skip1436	XXX	XXX	4.875
nov_skip1437	XXX	XXX	11.8
nov_skip1438	XXX	13.33333333	11.53333333
nov_skip1439	XXX	XXX	11.14285714
nov_skip144	XXX	XXX	15.84615385
nov_skip1440	35	7.916666667	XXX
nov_skip1441	12.85714286	XXX	XXX
nov_skip1442	XXX	22	18.4
nov_skip1443	37.8	XXX	XXX
nov_skip1444	XXX	found	34.72727273
nov_skip1445	XXX	25.2	XXX
nov_skip1446	2.285714286	8.6	XXX
nov_skip1447	30.14285714	XXX	XXX
nov_skip1448	12.28571429	XXX	XXX
nov_skip1449	12.43396226	15.19354839	17.69736842
nov_skip145	XXX	XXX	5.625
nov_skip1450	6.833333333	XXX	XXX
nov_skip1451	11.4	XXX	XXX
nov_skip1452	XXX	XXX	12.30769231
nov_skip1453	XXX	3.333333333	7.066666667
nov_skip1454	XXX	XXX	11.15384615
nov_skip1455	21	XXX	XXX
nov_skip1456	XXX	21.33333333	11.21428571
nov_skip1457	30.45454545	15.83333333	XXX
nov_skip1458	XXX	XXX	19.11111111
nov_skip1459	31.55555556	XXX	XXX
nov_skip146	14	XXX	XXX
nov_skip1460	XXX	5.5	11.11111111
nov_skip1461	45.25	XXX	XXX
nov_skip1462	found	found	9.5
nov_skip1463	XXX	XXX	7
nov_skip1464	XXX	XXX	17.33333333
nov_skip1465	13.75	XXX	XXX
nov_skip1466	18.5	XXX	XXX
nov_skip1467	XXX	7	16.30434783
nov_skip1468	XXX	14	XXX
nov_skip1469	28	XXX	XXX
nov_skip147	XXX	20.66666667	XXX
nov_skip1470	1.866666667	5.090909091	XXX
nov_skip1471	4.777777778	XXX	XXX
nov_skip1472	13.8	28	XXX
nov_skip1473	15	13	XXX
nov_skip1475	28.875	XXX	XXX
nov_skip1476	2.4	8.5	XXX
nov_skip1477	XXX	7	13.88888889
nov_skip1478	XXX	XXX	6.55
nov_skip1479	19	XXX	XXX
nov_skip148	4.25	8.142857143	XXX
nov_skip1480	31.33333333	XXX	XXX
nov_skip1481	XXX	XXX	12.77777778
nov_skip1482	45.75	XXX	14.6875
nov_skip1483	9.333333333	13.4	XXX
nov_skip1484	23.88888889	XXX	XXX
nov_skip1485	22.28571429	XXX	XXX
nov_skip1486	34.16666667	XXX	XXX
nov_skip1487	XXX	XXX	51.66666667
nov_skip1488	XXX	15.27272727	14.875
nov_skip1489	14.72727273	XXX	XXX
nov_skip149	XXX	XXX	32.41666667
nov_skip1490	17.25	XXX	XXX
nov_skip1491	27.33333333	XXX	XXX
nov_skip1492	XXX	XXX	6.176470588
nov_skip1493	XXX	XXX	18
nov_skip1494	XXX	XXX	8.653846154
nov_skip1495	XXX	XXX	16.7
nov_skip1496	XXX	XXX	21
nov_skip1497	XXX	XXX	43.71428571
nov_skip1498	34.33333333	XXX	14.125
nov_skip1499	27.4375	10	17.75
nov_skip15	2.071428571	XXX	XXX
nov_skip150	34.58333333	11.66666667	10.57142857
nov_skip1500	XXX	XXX	18.18181818
nov_skip1501	21.25	69	10
nov_skip1502	XXX	8.8	XXX
nov_skip1503	23.8	15.66666667	XXX
nov_skip1504	24.09090909	XXX	XXX
nov_skip1505	XXX	XXX	19.61538462
nov_skip1506	23.125	XXX	XXX
nov_skip1507	XXX	XXX	11.4
nov_skip1508	XXX	XXX	11.66666667
nov_skip1509	XXX	1	XXX
nov_skip151	46	24.55555556	XXX
nov_skip1510	25.2	XXX	XXX
nov_skip1511	4	7.25	XXX
nov_skip1512	9.333333333	XXX	XXX
nov_skip1513	23.92307692	XXX	XXX
nov_skip1514	18.75	XXX	XXX
nov_skip1516	6.8	XXX	XXX
nov_skip1517	14.4	15	XXX
nov_skip1518	XXX	XXX	10.5
nov_skip152	14.4	14.66666667	XXX
nov_skip1520	XXX	8.666666667	XXX
nov_skip1521	17.33333333	XXX	XXX
nov_skip1522	6.142857143	XXX	XXX
nov_skip1524	XXX	XXX	11.44444444
nov_skip1525	XXX	XXX	12.25
nov_skip1527	11.66666667	XXX	XXX
nov_skip1528	16.66666667	23	XXX
nov_skip1529	39.09090909	XXX	XXX
nov_skip153	3.428571429	XXX	XXX
nov_skip1530	44.77777778	XXX	XXX
nov_skip1532	37.33333333	XXX	XXX
nov_skip1533	XXX	XXX	18.28571429
nov_skip1534	30.6	XXX	XXX
nov_skip1535	20.33333333	XXX	XXX
nov_skip1536	XXX	10.4	XXX
nov_skip1537	4.5	XXX	7.125
nov_skip1538	XXX	XXX	11.46666667
nov_skip1539	43.5	XXX	XXX
nov_skip154	XXX	XXX	22.5
nov_skip1540	3.166666667	miss	XXX
nov_skip1541	XXX	XXX	18.875
nov_skip1542	28	XXX	XXX
nov_skip1543	XXX	23.5	18.25
nov_skip1544	found	31	31.5
nov_skip1545	XXX	5	3
nov_skip1546	20.14285714	26.73333333	20.14634146
nov_skip1547	XXX	XXX	10
nov_skip1548	XXX	7.333333333	XXX
nov_skip1549	43.6	XXX	XXX
nov_skip155	XXX	33.5	10
nov_skip1550	XXX	XXX	2.466666667
nov_skip1551	2.375	5.888888889	XXX
nov_skip1552	12.3	XXX	XXX
nov_skip1553	XXX	XXX	24.36363636
nov_skip1554	7.545454545	14	XXX
nov_skip1555	XXX	XXX	22
nov_skip1556	31.4	XXX	XXX
nov_skip1557	14.4	XXX	XXX
nov_skip1558	XXX	5	XXX
nov_skip1559	0.625	1.5	XXX
nov_skip156	35.83333333	10.8125	XXX
nov_skip1560	33.625	XXX	XXX
nov_skip1561	XXX	XXX	8.1
nov_skip1562	5.6	XXX	XXX
nov_skip1563	20.72727273	XXX	XXX
nov_skip1564	1.2	XXX	XXX
nov_skip1565	XXX	XXX	15.5
nov_skip1566	25.42857143	29.25	XXX
nov_skip1567	XXX	33.21428571	XXX
nov_skip1568	16.47058824	XXX	XXX
nov_skip1569	6.090909091	XXX	XXX
nov_skip157	25.66666667	XXX	XXX
nov_skip1570	4	5.25	4.666666667
nov_skip1571	28.83333333	XXX	XXX
nov_skip1572	16.25	XXX	XXX
nov_skip1573	XXX	XXX	17.90909091
nov_skip1574	XXX	XXX	2.952380952
nov_skip1575	14.2	13.66666667	8.142857143
nov_skip1576	XXX	12.33333333	22.93333333
nov_skip1577	XXX	XXX	6
nov_skip1578	6.777777778	XXX	XXX
nov_skip1579	38.4	XXX	XXX
nov_skip158	XXX	31	XXX
nov_skip1580	XXX	XXX	13.58333333
nov_skip1581	25.875	XXX	XXX
nov_skip1582	3.888888889	XXX	XXX
nov_skip1583	miss	XXX	18.83333333
nov_skip1584	XXX	XXX	2.238095238
nov_skip1585	6.5	XXX	XXX
nov_skip1586	15.42857143	XXX	XXX
nov_skip1587	XXX	XXX	19.33333333
nov_skip1588	53.33333333	27.91666667	20
nov_skip1589	13.66666667	XXX	XXX
nov_skip159	24.25	42	XXX
nov_skip1590	found	12	XXX
nov_skip1591	XXX	21.5	27.33333333
nov_skip1592	XXX	XXX	19.07692308
nov_skip1593	49.5	41	53
nov_skip1594	4.571428571	5.571428571	XXX
nov_skip1595	XXX	XXX	7.363636364
nov_skip1596	1.75	XXX	XXX
nov_skip1597	XXX	12.8	XXX
nov_skip1598	5.166666667	16	XXX
nov_skip1599	18.08333333	23.6	17.66666667
nov_skip16	19.8	XXX	XXX
nov_skip160	XXX	7	XXX
nov_skip1600	XXX	XXX	4.75
nov_skip1601	XXX	XXX	5.8
nov_skip1602	0.611111111	XXX	XXX
nov_skip1603	XXX	16	XXX
nov_skip1604	XXX	11.66666667	30.5
nov_skip1605	5.444444444	13.33333333	XXX
nov_skip1606	19	0.5	XXX
nov_skip1607	29.625	XXX	XXX
nov_skip1608	XXX	11.5	XXX
nov_skip1609	15.23076923	XXX	10.58333333
nov_skip1610	XXX	8.4	XXX
nov_skip1611	XXX	XXX	13.33333333
nov_skip1613	XXX	16.66666667	XXX
nov_skip1614	9.5	7.55	XXX
nov_skip1615	26.2	XXX	XXX
nov_skip1616	7.4	XXX	XXX
nov_skip1617	XXX	5.571428571	XXX
nov_skip1618	20.75	XXX	XXX
nov_skip1619	XXX	XXX	8.375
nov_skip162	16	XXX	XXX
nov_skip1620	7.9	XXX	XXX
nov_skip1621	20.5	11	XXX
nov_skip1622	XXX	13.5	7.666666667
nov_skip1623	XXX	6	9.625
nov_skip1624	XXX	XXX	7.222222222
nov_skip1625	17.85714286	XXX	XXX
nov_skip1627	XXX	XXX	35.4
nov_skip1628	XXX	XXX	18.44444444
nov_skip1629	10	XXX	XXX
nov_skip163	14.25	XXX	XXX
nov_skip1630	2.8	XXX	XXX
nov_skip1631	6.166666667	XXX	XXX
nov_skip1632	33.89130435	XXX	XXX
nov_skip1633	24.66666667	XXX	XXX
nov_skip1634	11.75	XXX	XXX
nov_skip1635	21.1	42	5.416666667
nov_skip1636	XXX	XXX	3.7
nov_skip1637	XXX	10.77777778	XXX
nov_skip1638	XXX	XXX	18.36842105
nov_skip1639	XXX	18.71428571	XXX
nov_skip164	15.875	XXX	XXX
nov_skip1640	51.71428571	XXX	XXX
nov_skip1641	XXX	42	11
nov_skip1642	19.16666667	XXX	XXX
nov_skip1643	33	13.5	XXX
nov_skip1644	XXX	4.8	XXX
nov_skip1645	XXX	XXX	25.33333333
nov_skip1646	XXX	XXX	13.875
nov_skip1647	XXX	2	4.482758621
nov_skip1648	XXX	XXX	1.230769231
nov_skip1649	XXX	XXX	24.85714286
nov_skip1650	18.5	found	10.66666667
nov_skip1651	XXX	found	25.11111111
nov_skip1652	XXX	XXX	13.75
nov_skip1653	15.13372093	9.918518519	XXX
nov_skip1654	XXX	17.4	XXX
nov_skip1655	33	22.75	XXX
nov_skip1656	XXX	XXX	14.69230769
nov_skip1657	15.45454545	57	16.33333333
nov_skip1658	XXX	13.28571429	XXX
nov_skip1659	XXX	XXX	20.95833333
nov_skip166	XXX	XXX	9.333333333
nov_skip1660	22	11.63636364	XXX
nov_skip1661	21.16666667	XXX	XXX
nov_skip1662	9.166666667	XXX	XXX
nov_skip1663	XXX	4.886075949	5.666666667
nov_skip1664	XXX	XXX	20
nov_skip1665	35	XXX	3.181818182
nov_skip1666	XXX	0.6	XXX
nov_skip1667	XXX	7.428571429	XXX
nov_skip1669	31.4	17.57142857	XXX
nov_skip167	33.26086957	9.666666667	21.29411765
nov_skip1670	16.2	XXX	XXX
nov_skip1671	found	XXX	16.06666667
nov_skip1672	11	XXX	XXX
nov_skip1673	XXX	XXX	37.2
nov_skip1674	37.75	12	XXX
nov_skip1675	10.44444444	3.333333333	XXX
nov_skip1676	24.5	XXX	XXX
nov_skip1677	32	XXX	XXX
nov_skip1678	5.363636364	XXX	XXX
nov_skip1679	32.85714286	XXX	XXX
nov_skip1680	XXX	6.5	6.625
nov_skip1681	21.11111111	XXX	XXX
nov_skip1682	XXX	XXX	12.66666667
nov_skip1683	XXX	6.25	22.28571429
nov_skip1684	17.65625	19.85	XXX
nov_skip1685	44	XXX	XXX
nov_skip1686	XXX	XXX	9.8
nov_skip1687	21.16666667	found	XXX
nov_skip1689	17.83333333	XXX	XXX
nov_skip169	18.14285714	XXX	XXX
nov_skip1690	18.64285714	XXX	XXX
nov_skip1691	XXX	XXX	14.5
nov_skip1692	XXX	XXX	18.6
nov_skip1693	8.444444444	XXX	XXX
nov_skip1694	35.6	XXX	XXX
nov_skip1695	XXX	XXX	22.08333333
nov_skip1696	XXX	83	13.26190476
nov_skip1697	12.6	XXX	XXX
nov_skip1699	XXX	XXX	37.83333333
nov_skip17	XXX	XXX	20.42857143
nov_skip170	XXX	XXX	45
nov_skip1700	8.625	11.77777778	found
nov_skip1701	5.2	XXX	XXX
nov_skip1702	XXX	28.5	10.55555556
nov_skip1703	3.333333333	1.5	XXX
nov_skip1704	32.2	XXX	XXX
nov_skip1705	7.857142857	XXX	6.583333333
nov_skip1706	18.90909091	XXX	XXX
nov_skip1707	XXX	XXX	20.57142857
nov_skip1708	XXX	XXX	10.71428571
nov_skip1709	XXX	27.42857143	XXX
nov_skip171	24.2	XXX	XXX
nov_skip1710	XXX	XXX	17.57894737
nov_skip1711	XXX	XXX	22.5
nov_skip1712	XXX	8.571428571	XXX
nov_skip1713	XXX	24.6	XXX
nov_skip1714	XXX	9.833333333	XXX
nov_skip1715	19.83333333	XXX	XXX
nov_skip1716	22.95833333	18.77777778	12.58333333
nov_skip1717	30.11764706	XXX	24.57894737
nov_skip1718	10.76923077	XXX	XXX
nov_skip1719	10.5	18	XXX
nov_skip1720	XXX	19.2	XXX
nov_skip1721	20.06666667	XXX	XXX
nov_skip1722	34.4	XXX	XXX
nov_skip1723	XXX	11.7	XXX
nov_skip1724	XXX	XXX	2.7
nov_skip1725	XXX	XXX	25.8
nov_skip1726	found	found	miss
nov_skip1727	14.57142857	23	XXX
nov_skip1728	25.38461538	XXX	XXX
nov_skip1729	18.66666667	11.8	XXX
nov_skip173	18.875	XXX	XXX
nov_skip1730	6.5	XXX	XXX
nov_skip1731	55.44444444	24.04347826	XXX
nov_skip1732	XXX	10.4	XXX
nov_skip1733	19	15	11
nov_skip1734	XXX	XXX	3.111111111
nov_skip1735	XXX	5.636363636	XXX
nov_skip1736	XXX	62.5	11.74736842
nov_skip1737	XXX	XXX	0.545454545
nov_skip1738	5.5	8	XXX
nov_skip1739	78.5	9.6	26.5
nov_skip1740	XXX	8.571428571	XXX
nov_skip1741	33.125	16.16666667	XXX
nov_skip1742	XXX	XXX	7.125
nov_skip1743	XXX	11.11111111	17.55
nov_skip1744	XXX	XXX	17.55555556
nov_skip1745	XXX	XXX	17
nov_skip1746	2.75	XXX	XXX
nov_skip1747	XXX	XXX	11
nov_skip1748	22.33333333	XXX	XXX
nov_skip1749	47.5	XXX	12.11111111
nov_skip175	XXX	XXX	18.625
nov_skip1750	29.25	XXX	XXX
nov_skip1751	13	12	11.07142857
nov_skip1752	40.88888889	XXX	XXX
nov_skip1754	12.5	13.6	XXX
nov_skip1755	18.2	16	XXX
nov_skip1756	25.92857143	XXX	19.57692308
nov_skip1757	3.230769231	XXX	2
nov_skip1758	XXX	1.833333333	XXX
nov_skip1759	XXX	XXX	3.428571429
nov_skip176	24.5	XXX	XXX
nov_skip1760	XXX	12.52941176	XXX
nov_skip1761	24.6	XXX	XXX
nov_skip1762	15.5	15.66666667	XXX
nov_skip1763	XXX	12	29.28571429
nov_skip1764	36.75	18.4	XXX
nov_skip1765	XXX	XXX	0.615384615
nov_skip1766	XXX	XXX	20.93548387
nov_skip1767	XXX	6	XXX
nov_skip1768	XXX	XXX	3.833333333
nov_skip1769	13.98113208	5	XXX
nov_skip177	11.15384615	XXX	XXX
nov_skip1770	14.33333333	XXX	14.76923077
nov_skip1771	8.363636364	18.38461538	XXX
nov_skip1772	24.83333333	11.83333333	XXX
nov_skip1773	25	XXX	9.461538462
nov_skip1774	20.18181818	XXX	XXX
nov_skip1775	11.25	4.333333333	XXX
nov_skip1776	XXX	XXX	12.07692308
nov_skip1777	27.38461538	77	28.4
nov_skip1778	7.125	XXX	XXX
nov_skip1779	26	4.333333333	XXX
nov_skip178	16.09090909	XXX	XXX
nov_skip1780	XXX	XXX	11.67741935
nov_skip1781	XXX	17.43902439	XXX
nov_skip1782	XXX	XXX	10.28571429
nov_skip1783	0.714285714	1.333333333	2.5
nov_skip1784	XXX	XXX	23
nov_skip1785	XXX	27	17.36
nov_skip1786	13.61538462	XXX	XXX
nov_skip1787	17.625	XXX	XXX
nov_skip1788	16.5	XXX	XXX
nov_skip1789	17.08333333	XXX	XXX
nov_skip179	2.166666667	XXX	XXX
nov_skip1790	28.2	25.42857143	25.4
nov_skip1791	XXX	14.85714286	XXX
nov_skip1792	XXX	XXX	27.26923077
nov_skip1793	XXX	4.375	XXX
nov_skip1794	7.125	XXX	XXX
nov_skip1795	3.8	XXX	XXX
nov_skip1796	XXX	XXX	5.692307692
nov_skip1797	XXX	XXX	36.16666667
nov_skip1798	XXX	XXX	16.29411765
nov_skip1799	XXX	XXX	14.85714286
nov_skip18	45	XXX	XXX
nov_skip180	XXX	XXX	17.66666667
nov_skip1801	16	XXX	XXX
nov_skip1802	XXX	4	14.66666667
nov_skip1803	27.875	XXX	XXX
nov_skip1804	17.33333333	XXX	XXX
nov_skip1805	28.25	11.75	XXX
nov_skip1806	56.8	XXX	XXX
nov_skip1807	13.6	XXX	XXX
nov_skip1808	XXX	22	XXX
nov_skip1809	7	XXX	XXX
nov_skip181	2.571428571	XXX	XXX
nov_skip1810	XXX	23.5	XXX
nov_skip1811	19.4	6.166666667	7
nov_skip1812	19.42857143	15.70588235	XXX
nov_skip1813	5.875	XXX	XXX
nov_skip1814	9.2	XXX	XXX
nov_skip1815	20	10.75	14.08196721
nov_skip1816	XXX	XXX	11.22222222
nov_skip1817	XXX	4.714285714	XXX
nov_skip1818	XXX	XXX	9.6
nov_skip1819	17.7	XXX	XXX
nov_skip182	XXX	XXX	15.22222222
nov_skip1820	17	37	14.83333333
nov_skip1821	15	XXX	XXX
nov_skip1822	19.2	XXX	XXX
nov_skip1823	37.2	XXX	XXX
nov_skip1824	32	XXX	XXX
nov_skip1826	10.85714286	8	XXX
nov_skip1827	6	XXX	XXX
nov_skip1828	12.33333333	XXX	XXX
nov_skip1829	XXX	19.57142857	XXX
nov_skip1830	8.6	XXX	XXX
nov_skip1831	1.166666667	2	4.333333333
nov_skip1832	XXX	XXX	19.85714286
nov_skip1833	XXX	15.57142857	XXX
nov_skip1834	5.625	XXX	XXX
nov_skip1835	XXX	9	4.428571429
nov_skip1836	62.75	11.75	XXX
nov_skip1837	XXX	1.5	4.2
nov_skip1838	XXX	25.33333333	17.1091954
nov_skip1839	XXX	XXX	9.5
nov_skip184	16.69230769	12.25	XXX
nov_skip1840	XXX	6.857142857	9.181818182
nov_skip1841	10.4	XXX	XXX
nov_skip1842	9.75	18.55555556	7.611111111
nov_skip1843	16.25	XXX	XXX
nov_skip1844	14	5.4	XXX
nov_skip1846	XXX	XXX	15.42857143
nov_skip1847	XXX	XXX	3.6
nov_skip1848	31.66666667	22.25	XXX
nov_skip1849	8.909090909	XXX	XXX
nov_skip185	30.75	18.6	XXX
nov_skip1850	33.77777778	XXX	XXX
nov_skip1853	16.8	XXX	XXX
nov_skip1854	XXX	XXX	24.125
nov_skip1855	7.666666667	4.5	7
nov_skip1856	XXX	XXX	23.66666667
nov_skip1857	XXX	13.84615385	11.88888889
nov_skip1858	11.6	XXX	XXX
nov_skip1859	XXX	XXX	17.26666667
nov_skip186	XXX	4	18.66666667
nov_skip1860	8.7	5.142857143	7.75
nov_skip1861	15.22222222	XXX	XXX
nov_skip1862	XXX	XXX	16.5
nov_skip1863	11.875	6.333333333	XXX
nov_skip1864	30	XXX	11.5
nov_skip1865	5.166666667	XXX	XXX
nov_skip1866	26.28571429	XXX	XXX
nov_skip1867	12.66666667	12.75	XXX
nov_skip1868	XXX	XXX	6.558823529
nov_skip1869	XXX	XXX	12.33333333
nov_skip187	35.25	14.5	XXX
nov_skip1870	7.375	XXX	XXX
nov_skip1871	XXX	5	1.7
nov_skip1872	14.8	XXX	XXX
nov_skip1873	6.909090909	14	XXX
nov_skip1874	XXX	XXX	3.461538462
nov_skip1875	XXX	6.6	17.30769231
nov_skip1876	16	3.555555556	XXX
nov_skip1877	found	31.66666667	28.2
nov_skip1878	9.5	3.2	XXX
nov_skip1879	XXX	26	13.875
nov_skip188	XXX	XXX	14.6
nov_skip1880	3.333333333	23	XXX
nov_skip1881	XXX	XXX	11.8
nov_skip1882	XXX	XXX	6
nov_skip1883	17.25	XXX	XXX
nov_skip1884	XXX	XXX	10.33333333
nov_skip1886	28.4	XXX	XXX
nov_skip1887	XXX	XXX	11.33333333
nov_skip1888	XXX	XXX	16.94444444
nov_skip1889	XXX	XXX	4.25
nov_skip189	26.2	XXX	XXX
nov_skip1890	XXX	XXX	16.63636364
nov_skip1891	XXX	XXX	32.33333333
nov_skip1892	XXX	25	18.25
nov_skip1893	XXX	12.66666667	17.04761905
nov_skip1895	8.153846154	5.25	XXX
nov_skip1896	26.5	17.66666667	XXX
nov_skip1897	39.66666667	38.5	XXX
nov_skip1898	16.375	6	XXX
nov_skip1899	11.6	XXX	XXX
nov_skip19	XXX	XXX	10.72727273
nov_skip190	XXX	XXX	26.16666667
nov_skip1900	14.4	5.25	XXX
nov_skip1901	9	10.46153846	XXX
nov_skip1902	66.66666667	28.70588235	12.03157895
nov_skip1903	4.4	XXX	XXX
nov_skip1904	25.25	6	15
nov_skip1905	3	XXX	XXX
nov_skip1906	29.28571429	XXX	XXX
nov_skip1907	15.2	XXX	XXX
nov_skip1908	XXX	XXX	2.666666667
nov_skip1909	XXX	15.625	XXX
nov_skip191	33.73333333	XXX	XXX
nov_skip1910	32	XXX	XXX
nov_skip1911	10.55555556	XXX	XXX
nov_skip1912	XXX	47	16.85714286
nov_skip1913	26.33333333	17.11111111	18.03571429
nov_skip1914	XXX	XXX	3.125
nov_skip1915	13.8	XXX	XXX
nov_skip1916	13.59090909	XXX	XXX
nov_skip1917	XXX	XXX	27.92857143
nov_skip1918	XXX	XXX	12.66666667
nov_skip1919	XXX	18.75	29.33333333
nov_skip192	90	6.666666667	XXX
nov_skip1920	XXX	XXX	17.11111111
nov_skip1921	11.5	XXX	XXX
nov_skip1922	7.857142857	XXX	XXX
nov_skip1923	XXX	XXX	8.4
nov_skip1924	18.56521739	27.25	16.30769231
nov_skip1925	XXX	found	8.428571429
nov_skip1926	19.2	XXX	XXX
nov_skip1927	XXX	10	XXX
nov_skip1928	24.71428571	XXX	XXX
nov_skip1929	19.66666667	26.33333333	21.86111111
nov_skip193	20	XXX	XXX
nov_skip1930	32	18.5	XXX
nov_skip1931	XXX	16.6	XXX
nov_skip1932	found	15.15384615	20
nov_skip1933	XXX	XXX	16.13636364
nov_skip1934	19.89189189	16.57142857	18.2
nov_skip1935	XXX	0.75	XXX
nov_skip1936	13	XXX	XXX
nov_skip1937	XXX	17	XXX
nov_skip1939	43.42857143	XXX	XXX
nov_skip194	19.28571429	17.25	XXX
nov_skip1940	0.4	XXX	XXX
nov_skip1941	19.125	XXX	XXX
nov_skip1942	XXX	XXX	22.71428571
nov_skip1943	21.83333333	XXX	XXX
nov_skip1944	2.5	2.75	3.666666667
nov_skip1945	XXX	10.4	XXX
nov_skip1946	13.69230769	XXX	XXX
nov_skip1947	XXX	XXX	12.90909091
nov_skip1948	XXX	XXX	1.166666667
nov_skip1949	XXX	21.33333333	XXX
nov_skip195	9.333333333	XXX	XXX
nov_skip1950	XXX	XXX	0.333333333
nov_skip1951	XXX	XXX	16.23076923
nov_skip1952	21.04242424	17.60337553	15.21518987
nov_skip1953	XXX	XXX	16.55555556
nov_skip1954	2.125	XXX	XXX
nov_skip1955	36.71428571	XXX	XXX
nov_skip1956	XXX	XXX	6.428571429
nov_skip1957	35	XXX	XXX
nov_skip1958	XXX	XXX	22.16666667
nov_skip1959	32.66666667	XXX	XXX
nov_skip196	XXX	8	XXX
nov_skip1960	1.6	XXX	XXX
nov_skip1961	21.5	XXX	XXX
nov_skip1962	XXX	XXX	4.285714286
nov_skip1963	17.66666667	XXX	XXX
nov_skip1964	20.6	XXX	found
nov_skip1965	XXX	9.666666667	11.5
nov_skip1966	XXX	XXX	14.83333333
nov_skip1967	XXX	11	XXX
nov_skip1968	XXX	12.2	18.72727273
nov_skip1969	7.2	10.17391304	11.79069767
nov_skip197	23.84615385	54.2	XXX
nov_skip1970	XXX	XXX	9.333333333
nov_skip1971	43.25	XXX	XXX
nov_skip1972	19.66666667	25.33333333	XXX
nov_skip1973	9	XXX	XXX
nov_skip1974	10.33333333	11.33333333	XXX
nov_skip1975	XXX	13.71428571	XXX
nov_skip1976	12.07692308	12.33333333	XXX
nov_skip1977	XXX	XXX	25.28571429
nov_skip1979	XXX	XXX	14
nov_skip198	18.5	XXX	11.74418605
nov_skip1980	XXX	XXX	18.19230769
nov_skip1981	XXX	43	10
nov_skip1983	XXX	10.66666667	XXX
nov_skip1984	6.285714286	XXX	XXX
nov_skip1985	29.71428571	1.666666667	16.4
nov_skip1986	5.9	3.2	XXX
nov_skip1987	19.75	26	XXX
nov_skip1989	12.4	found	XXX
nov_skip199	XXX	18	XXX
nov_skip1991	2.5	XXX	XXX
nov_skip1992	20	13	XXX
nov_skip1993	15.66666667	12	XXX
nov_skip1994	XXX	XXX	2.2
nov_skip1995	XXX	23	XXX
nov_skip1996	XXX	XXX	4.1
nov_skip1997	8.5	XXX	XXX
nov_skip1999	8	24.875	XXX
nov_skip2	35.85714286	XXX	XXX
nov_skip20	22	XXX	XXX
nov_skip200	found	11.8	4.2
nov_skip2000	0.8	XXX	XXX
nov_skip2001	XXX	3.8	XXX
nov_skip2002	XXX	XXX	4
nov_skip2003	XXX	1	3.777777778
nov_skip2004	5.4	6.7	14.33333333
nov_skip2005	XXX	21.375	XXX
nov_skip2006	XXX	XXX	6
nov_skip2007	XXX	XXX	3
nov_skip2008	23.9	found	XXX
nov_skip2009	7.375	XXX	XXX
nov_skip201	19.2	XXX	XXX
nov_skip2010	26.28571429	69	22.4
nov_skip2011	8.777777778	XXX	XXX
nov_skip2012	XXX	14	102
nov_skip2013	29.44444444	XXX	XXX
nov_skip2014	12.2	XXX	XXX
nov_skip2015	23.16666667	31	XXX
nov_skip2016	XXX	XXX	13.42857143
nov_skip2017	XXX	3	XXX
nov_skip2018	7.272727273	XXX	11.625
nov_skip2019	XXX	XXX	1.428571429
nov_skip202	24.25	XXX	XXX
nov_skip2020	XXX	XXX	14
nov_skip2021	XXX	16.28571429	11.17647059
nov_skip2023	7.909090909	XXX	XXX
nov_skip2024	XXX	22.3	XXX
nov_skip2025	10.6	XXX	4.583333333
nov_skip2026	XXX	XXX	0.894736842
nov_skip2027	22	XXX	XXX
nov_skip2028	58	13.55555556	12.43902439
nov_skip2029	32.4	XXX	XXX
nov_skip203	XXX	XXX	12.5
nov_skip2030	XXX	15.4	XXX
nov_skip2031	13.5	69	XXX
nov_skip2032	9.857142857	2.625	XXX
nov_skip2033	15	XXX	XXX
nov_skip2034	49.75	18	XXX
nov_skip2035	XXX	XXX	8.576923077
nov_skip2036	16	5	5
nov_skip2037	14.25	26	13.25925926
nov_skip2038	33.84615385	XXX	32.5
nov_skip2039	XXX	XXX	21.5
nov_skip204	24.86666667	53	XXX
nov_skip2040	XXX	XXX	23.25
nov_skip2041	XXX	12.16666667	XXX
nov_skip2042	20.71428571	24	16.21428571
nov_skip2043	XXX	18	13.08333333
nov_skip2044	41	XXX	XXX
nov_skip2045	30.73333333	63.5	XXX
nov_skip2046	XXX	XXX	10.6
nov_skip2047	XXX	XXX	2.818181818
nov_skip2048	XXX	14.66666667	XXX
nov_skip2049	XXX	13	XXX
nov_skip205	20.8	67	XXX
nov_skip2050	XXX	36.5	29.25
nov_skip2051	24.8	XXX	XXX
nov_skip2052	12.16666667	XXX	XXX
nov_skip2053	5.545454545	XXX	XXX
nov_skip2054	found	5.875	XXX
nov_skip2055	XXX	XXX	6.869565217
nov_skip2056	10.90909091	XXX	XXX
nov_skip2057	XXX	17	XXX
nov_skip2058	28.25	XXX	XXX
nov_skip2059	XXX	XXX	20.2
nov_skip206	XXX	14.25	7.5
nov_skip2060	14.22222222	XXX	XXX
nov_skip2061	10.85714286	XXX	XXX
nov_skip2062	22.875	17.33333333	XXX
nov_skip2063	9.555555556	12.16666667	XXX
nov_skip2064	42	XXX	21.4
nov_skip2065	34.63636364	XXX	XXX
nov_skip2066	XXX	XXX	18
nov_skip2067	10.75	9.857142857	9.833333333
nov_skip2068	23.5	found	XXX
nov_skip2069	XXX	13.2	XXX
nov_skip207	81.5	13.14285714	XXX
nov_skip2070	XXX	7.5	XXX
nov_skip2071	XXX	XXX	23.6
nov_skip2072	24.375	27.21052632	20.28402367
nov_skip2073	31.4	XXX	XXX
nov_skip2074	49	XXX	XXX
nov_skip2075	XXX	XXX	0.588235294
nov_skip2076	XXX	XXX	24.26666667
nov_skip2077	17	16.0625	14.13793103
nov_skip2078	15	6.8	12
nov_skip2079	XXX	XXX	12.66666667
nov_skip208	XXX	XXX	2.818181818
nov_skip2080	34.66666667	XXX	13.08823529
nov_skip2081	XXX	12.84615385	XXX
nov_skip2082	XXX	XXX	7
nov_skip2083	XXX	XXX	13.05555556
nov_skip2084	25.66666667	8.25	9.416666667
nov_skip2085	23.25	17	XXX
nov_skip2086	15.33333333	11.11111111	XXX
nov_skip2087	XXX	XXX	11
nov_skip2088	6.5	XXX	XXX
nov_skip2089	19.25	XXX	XXX
nov_skip209	XXX	found	12.66666667
nov_skip2090	26.85714286	XXX	XXX
nov_skip2092	XXX	XXX	10.8
nov_skip2093	51.6	15.46666667	22
nov_skip2094	XXX	9.384615385	15.2
nov_skip2095	XXX	XXX	1.866666667
nov_skip2096	XXX	XXX	18
nov_skip2097	13.2	8.2	XXX
nov_skip2098	XXX	6.888888889	XXX
nov_skip2099	14.66666667	14.75	XXX
nov_skip21	XXX	XXX	2.090909091
nov_skip210	18.21052632	16.22222222	14.08035714
nov_skip2100	XXX	XXX	48.28571429
nov_skip2101	XXX	miss	XXX
nov_skip2102	XXX	XXX	32.85714286
nov_skip2103	24.33333333	22.33333333	XXX
nov_skip2104	XXX	5.6	XXX
nov_skip2105	3.857142857	XXX	XXX
nov_skip2106	34.625	XXX	XXX
nov_skip2107	XXX	XXX	11.11111111
nov_skip2108	30.75	77	XXX
nov_skip2109	XXX	XXX	10.4
nov_skip2111	8.5	XXX	12.57142857
nov_skip2112	XXX	XXX	16.66666667
nov_skip2114	26.28571429	XXX	XXX
nov_skip2115	17.625	XXX	XXX
nov_skip2116	XXX	XXX	9.666666667
nov_skip2117	XXX	18.14285714	XXX
nov_skip2118	97.5	12	XXX
nov_skip2119	17	XXX	XXX
nov_skip212	XXX	XXX	12
nov_skip2120	39.33333333	10	XXX
nov_skip2122	XXX	XXX	31.23076923
nov_skip2123	XXX	15.83333333	XXX
nov_skip2124	XXX	XXX	5.692307692
nov_skip2125	32.42857143	XXX	XXX
nov_skip2126	31	15.33333333	XXX
nov_skip2127	24.0625	XXX	XXX
nov_skip2128	21.3125	44.33333333	31.71428571
nov_skip213	XXX	3	XXX
nov_skip2130	27.5	45	XXX
nov_skip2131	11.375	XXX	XXX
nov_skip2132	XXX	XXX	2.461538462
nov_skip2133	13	XXX	XXX
nov_skip2134	XXX	8.4	XXX
nov_skip2135	XXX	XXX	12.45
nov_skip2136	XXX	11.66666667	XXX
nov_skip2137	16.28571429	XXX	XXX
nov_skip2138	17.4	XXX	XXX
nov_skip2139	46.5	12.42857143	XXX
nov_skip214	13.8	XXX	XXX
nov_skip2140	6.5	XXX	XXX
nov_skip2141	48.5	36.57142857	XXX
nov_skip2142	XXX	3	3.555555556
nov_skip2143	XXX	XXX	28.4
nov_skip2144	XXX	XXX	7.416666667
nov_skip2145	12	76	17.87878788
nov_skip2146	18.22222222	XXX	XXX
nov_skip2147	XXX	XXX	20.16666667
nov_skip2148	XXX	9.6	XXX
nov_skip215	XXX	XXX	2.631578947
nov_skip2150	XXX	XXX	12.75
nov_skip2151	20.18181818	XXX	XXX
nov_skip2152	XXX	XXX	12.33333333
nov_skip2153	21.875	15.28571429	XXX
nov_skip2154	38.8	XXX	XXX
nov_skip2155	XXX	XXX	13.2
nov_skip2156	23.42857143	30	XXX
nov_skip2157	9	XXX	XXX
nov_skip2158	XXX	XXX	4.6
nov_skip2159	XXX	XXX	22.85714286
nov_skip216	11.07692308	XXX	XXX
nov_skip2160	31.16666667	XXX	16.6875
nov_skip2162	XXX	XXX	16.42857143
nov_skip2163	XXX	XXX	9
nov_skip2164	19.5	XXX	9.636363636
nov_skip2165	12	XXX	XXX
nov_skip2166	14.14285714	found	XXX
nov_skip2167	2	0.375	0.28
nov_skip2168	XXX	24	14.45454545
nov_skip2169	25.16666667	XXX	XXX
nov_skip217	XXX	XXX	21.71428571
nov_skip2170	XXX	19.71428571	XXX
nov_skip2171	15.11111111	XXX	XXX
nov_skip2172	49.75	XXX	16.44444444
nov_skip2173	30.375	XXX	miss
nov_skip2174	6.833333333	XXX	XXX
nov_skip2175	XXX	2.857142857	XXX
nov_skip2176	57.25	19.5	21.66666667
nov_skip2177	17	XXX	XXX
nov_skip2178	7	6	XXX
nov_skip2179	77	XXX	13.4
nov_skip218	XXX	XXX	18.83333333
nov_skip2180	23.875	XXX	XXX
nov_skip2181	20.2	19.66666667	XXX
nov_skip2182	30.875	XXX	XXX
nov_skip2183	21.5	19	XXX
nov_skip2185	11	XXX	XXX
nov_skip2186	XXX	XXX	5.666666667
nov_skip2187	XXX	37.5	XXX
nov_skip2188	XXX	31	XXX
nov_skip2189	XXX	XXX	10.66666667
nov_skip219	18.25	21.66666667	20.55555556
nov_skip2190	49.45454545	XXX	XXX
nov_skip2191	XXX	12.14285714	30.33333333
nov_skip2192	8	8	XXX
nov_skip2193	XXX	19.66666667	21.7
nov_skip2194	15.33333333	22	XXX
nov_skip2195	XXX	8.5	XXX
nov_skip2196	XXX	XXX	20.125
nov_skip2198	XXX	73	XXX
nov_skip2199	XXX	XXX	8.21875
nov_skip22	XXX	4	XXX
nov_skip220	XXX	XXX	13.9375
nov_skip2200	XXX	XXX	5.333333333
nov_skip2201	XXX	9.333333333	5.214285714
nov_skip2202	XXX	XXX	22.42857143
nov_skip2203	2	XXX	19.33333333
nov_skip2204	27.33333333	9.615384615	10.75
nov_skip2205	16.5	XXX	XXX
nov_skip2206	10.90909091	17.2	XXX
nov_skip2207	XXX	7	XXX
nov_skip2208	XXX	XXX	18.16666667
nov_skip221	20.42857143	found	XXX
nov_skip2210	9	XXX	XXX
nov_skip2211	20	XXX	XXX
nov_skip2212	6	XXX	18.5
nov_skip2213	XXX	XXX	19
nov_skip2214	XXX	XXX	3.363636364
nov_skip2215	34	14.75	XXX
nov_skip2217	XXX	XXX	25.16666667
nov_skip2218	XXX	17.8	XXX
nov_skip2219	18	32.4	XXX
nov_skip222	XXX	XXX	24.94117647
nov_skip2220	XXX	12.4	XXX
nov_skip2221	XXX	17	XXX
nov_skip2222	XXX	XXX	3.9375
nov_skip2223	31.875	found	XXX
nov_skip2224	45.5	38	20.61068702
nov_skip2225	XXX	9.6	XXX
nov_skip2226	XXX	16.2	XXX
nov_skip2227	28.83458647	14.77777778	22.39130435
nov_skip2228	XXX	15	24
nov_skip2229	XXX	XXX	22.41666667
nov_skip223	9.777777778	XXX	XXX
nov_skip2230	XXX	XXX	15
nov_skip2232	found	23.75	40.57142857
nov_skip2233	36.2	XXX	XXX
nov_skip2234	XXX	XXX	10.875
nov_skip2235	XXX	10.8	XXX
nov_skip2236	24.33333333	XXX	XXX
nov_skip2237	XXX	XXX	4.333333333
nov_skip2238	XXX	1.083333333	XXX
nov_skip2239	30.5	XXX	17.45454545
nov_skip224	XXX	XXX	7.615384615
nov_skip2240	XXX	34.8	8.142857143
nov_skip2241	21.94117647	XXX	XXX
nov_skip2242	3.555555556	XXX	XXX
nov_skip2243	XXX	XXX	12.7
nov_skip2244	XXX	13.4	XXX
nov_skip2245	27.16666667	XXX	XXX
nov_skip2246	12.5	XXX	16.13043478
nov_skip2247	36.55555556	XXX	XXX
nov_skip2248	XXX	14.4	XXX
nov_skip2249	17.16666667	15.16666667	XXX
nov_skip225	XXX	2.6	XXX
nov_skip2250	23.25	XXX	XXX
nov_skip2251	16.2	XXX	XXX
nov_skip2252	33.2	XXX	XXX
nov_skip2253	62.8	26.83333333	XXX
nov_skip2254	XXX	XXX	9.947368421
nov_skip2255	XXX	XXX	17.88888889
nov_skip2256	39.8	XXX	27
nov_skip2257	XXX	XXX	9.80952381
nov_skip2258	5.266666667	found	7
nov_skip2259	29.07142857	54	XXX
nov_skip2260	XXX	1	XXX
nov_skip2262	XXX	8.666666667	XXX
nov_skip2263	XXX	XXX	24.5
nov_skip2264	9	11.5	XXX
nov_skip2265	14.83333333	XXX	XXX
nov_skip2266	2.666666667	19	XXX
nov_skip2267	1.875	1.125	XXX
nov_skip2268	11.70588235	15.66666667	XXX
nov_skip2269	XXX	5.3	XXX
nov_skip227	23.33333333	XXX	XXX
nov_skip2270	XXX	10	found
nov_skip2272	XXX	3	XXX
nov_skip2273	20.77777778	10.75	7.444444444
nov_skip2274	16.4	XXX	XXX
nov_skip2275	3.285714286	XXX	XXX
nov_skip2276	12.5	XXX	10.11111111
nov_skip2277	28.33333333	XXX	XXX
nov_skip2278	12.5	XXX	XXX
nov_skip2279	XXX	XXX	4.714285714
nov_skip228	XXX	3	XXX
nov_skip2280	13.5	XXX	XXX
nov_skip2281	50.66666667	29.6	XXX
nov_skip2282	XXX	10.6	XXX
nov_skip2283	10.5	XXX	XXX
nov_skip2284	XXX	3.571428571	XXX
nov_skip2285	33.75	18.5	XXX
nov_skip2287	XXX	3.19047619	XXX
nov_skip2288	19.5	3.714285714	XXX
nov_skip2289	found	6.4	XXX
nov_skip229	34.83333333	XXX	11.5
nov_skip2290	11.5	XXX	XXX
nov_skip2291	24	XXX	18.73333333
nov_skip2292	41.14285714	6.75	XXX
nov_skip2293	3.818181818	XXX	XXX
nov_skip2294	XXX	XXX	9.444444444
nov_skip2295	XXX	29.77777778	XXX
nov_skip2296	XXX	XXX	30.83333333
nov_skip2297	20.41666667	XXX	XXX
nov_skip2298	XXX	XXX	25.6
nov_skip23	XXX	12.28571429	XXX
nov_skip230	XXX	XXX	2.8
nov_skip2300	7.142857143	9	XXX
nov_skip2301	37.66666667	62	found
nov_skip2302	21.57142857	XXX	XXX
nov_skip2303	XXX	17.2	XXX
nov_skip2304	53.75	XXX	14.75
nov_skip2305	4.4	XXX	XXX
nov_skip2306	8.888888889	XXX	XXX
nov_skip2307	XXX	XXX	27.6
nov_skip2308	found	33.22222222	7.818181818
nov_skip2309	15.25	XXX	XXX
nov_skip231	XXX	XXX	19.36363636
nov_skip2310	XXX	28.83333333	XXX
nov_skip2311	34.2	45	XXX
nov_skip2312	4.6	XXX	XXX
nov_skip2313	4.857142857	XXX	XXX
nov_skip2314	47.25	23.77777778	21.76470588
nov_skip2316	13.61538462	XXX	XXX
nov_skip2318	XXX	0.571428571	XXX
nov_skip2319	10	XXX	XXX
nov_skip232	24	8.375	19.2
nov_skip2320	XXX	11.71428571	XXX
nov_skip2321	31.25	20.25	XXX
nov_skip2322	XXX	36.66666667	42
nov_skip2323	XXX	6.4	XXX
nov_skip2325	9.958333333	28.25	22
nov_skip2327	26.6	XXX	XXX
nov_skip2328	3.285714286	67	XXX
nov_skip2329	XXX	8.583333333	XXX
nov_skip233	XXX	XXX	0.666666667
nov_skip2330	XXX	21.83333333	XXX
nov_skip2331	11.5	XXX	8
nov_skip2332	14.71428571	10.5	XXX
nov_skip2333	7.875	XXX	XXX
nov_skip2334	XXX	32.5	11.55555556
nov_skip2335	XXX	XXX	9
nov_skip2336	15.5	XXX	XXX
nov_skip2337	18.16666667	XXX	XXX
nov_skip2338	XXX	XXX	15.14285714
nov_skip2339	25	31	7
nov_skip234	XXX	found	4.666666667
nov_skip2340	XXX	17	XXX
nov_skip2341	15	7.923076923	XXX
nov_skip2342	XXX	16.66666667	XXX
nov_skip2343	16.8	XXX	XXX
nov_skip2344	41.8	13.91666667	32.4
nov_skip2345	XXX	13	XXX
nov_skip2346	35.57142857	15.5	XXX
nov_skip2348	XXX	14.83333333	11.31034483
nov_skip2349	XXX	XXX	14.11111111
nov_skip235	4.166666667	XXX	XXX
nov_skip2350	25.57142857	XXX	XXX
nov_skip2351	7.6	XXX	XXX
nov_skip2352	29.83333333	18.68421053	27.40909091
nov_skip2353	8.75	XXX	12.38095238
nov_skip2354	74	11.11111111	XXX
nov_skip2355	XXX	XXX	0.2
nov_skip2356	3.333333333	XXX	XXX
nov_skip2357	XXX	XXX	15.6
nov_skip2358	43.6	XXX	XXX
nov_skip2359	26.14285714	XXX	XXX
nov_skip236	19.95833333	XXX	XXX
nov_skip2360	4.833333333	7.833333333	XXX
nov_skip2361	12.33333333	XXX	XXX
nov_skip2362	28.2	XXX	20.57142857
nov_skip2364	8.571428571	XXX	XXX
nov_skip2365	21.4	XXX	XXX
nov_skip2366	33.25	XXX	XXX
nov_skip2367	XXX	1.5	4.636363636
nov_skip2368	XXX	XXX	1.75
nov_skip2369	45	9.285714286	XXX
nov_skip237	XXX	12.4	13.04166667
nov_skip2370	24.94444444	found	29.7
nov_skip2371	17.58333333	found	14
nov_skip2372	48.55555556	25.5	XXX
nov_skip2373	XXX	XXX	3.2
nov_skip2374	XXX	5.625	XXX
nov_skip2375	XXX	29	8.695121951
nov_skip2376	28	XXX	XXX
nov_skip2377	XXX	XXX	3.857142857
nov_skip2378	28.5	20.375	XXX
nov_skip2379	XXX	XXX	22.78571429
nov_skip238	XXX	8.625	XXX
nov_skip2380	XXX	7.666666667	XXX
nov_skip2381	8.428571429	found	10.84375
nov_skip2382	XXX	XXX	24.83333333
nov_skip2383	XXX	11	XXX
nov_skip2384	XXX	0.6	XXX
nov_skip2385	11	5	10.92857143
nov_skip2386	XXX	10.66666667	XXX
nov_skip2387	10.57142857	found	XXX
nov_skip2389	XXX	18.4	XXX
nov_skip239	XXX	XXX	14.2
nov_skip2390	XXX	found	12.85714286
nov_skip2391	XXX	12	XXX
nov_skip2392	30.90909091	20.5	XXX
nov_skip2393	3.727272727	XXX	XXX
nov_skip2394	16.28571429	XXX	XXX
nov_skip2395	XXX	19.33333333	XXX
nov_skip2396	XXX	XXX	9.769230769
nov_skip2397	50	21	XXX
nov_skip2398	10.58333333	XXX	XXX
nov_skip2399	XXX	miss	13.83333333
nov_skip24	23.47368421	XXX	XXX
nov_skip2401	XXX	XXX	13.6
nov_skip2402	19.75	5.666666667	XXX
nov_skip2403	11.25	XXX	XXX
nov_skip2404	XXX	14.66666667	14.07692308
nov_skip2405	XXX	2.125	XXX
nov_skip2406	3.166666667	XXX	XXX
nov_skip2407	XXX	5	XXX
nov_skip2408	XXX	22.8	XXX
nov_skip2409	XXX	14.2	XXX
nov_skip241	18.33333333	XXX	XXX
nov_skip2410	XXX	8.333333333	XXX
nov_skip2411	XXX	XXX	11.69230769
nov_skip2412	3.4	5.111111111	XXX
nov_skip2413	27.2	11	XXX
nov_skip2414	3.125	XXX	XXX
nov_skip2415	XXX	XXX	4.071428571
nov_skip2417	18.28571429	XXX	21
nov_skip2418	1	XXX	XXX
nov_skip2419	XXX	XXX	22.375
nov_skip242	XXX	XXX	13.75
nov_skip2420	XXX	XXX	7.8
nov_skip2421	XXX	4.875	XXX
nov_skip2422	XXX	XXX	0.3
nov_skip2423	XXX	5.666666667	XXX
nov_skip2425	XXX	XXX	3.625
nov_skip2426	XXX	9	2.571428571
nov_skip2427	7.555555556	3	XXX
nov_skip2428	3.6	XXX	XXX
nov_skip2429	XXX	XXX	11.36666667
nov_skip243	12	XXX	XXX
nov_skip2430	XXX	33.8	XXX
nov_skip2431	1.222222222	0.75	XXX
nov_skip2432	XXX	XXX	24.8
nov_skip2433	36.92307692	XXX	XXX
nov_skip2434	found	15	found
nov_skip2435	XXX	found	18
nov_skip2436	XXX	21	8.2
nov_skip2438	26.8	XXX	XXX
nov_skip2439	XXX	XXX	20.6
nov_skip244	39.55555556	XXX	XXX
nov_skip2440	37.16666667	XXX	XXX
nov_skip2441	8	XXX	XXX
nov_skip2442	XXX	22	31
nov_skip2443	55.5	9.4	XXX
nov_skip2444	51.16666667	XXX	XXX
nov_skip2445	XXX	19.86956522	XXX
nov_skip2446	XXX	19.75	8
nov_skip2447	XXX	XXX	24.44444444
nov_skip2449	26.6875	XXX	XXX
nov_skip245	XXX	XXX	21.46153846
nov_skip2450	21.83333333	42.125	70
nov_skip2451	XXX	XXX	22.76923077
nov_skip2452	2	4	0.769230769
nov_skip2453	70	8.5	XXX
nov_skip2454	11.4	XXX	XXX
nov_skip2455	XXX	20.3	XXX
nov_skip2456	18.55555556	XXX	XXX
nov_skip2457	found	4.333333333	11.07407407
nov_skip2458	15.72727273	XXX	XXX
nov_skip2459	26.42857143	XXX	XXX
nov_skip246	15.33333333	18.2	XXX
nov_skip2460	XXX	XXX	21
nov_skip2461	6.916666667	found	XXX
nov_skip2462	XXX	18.5	16.28571429
nov_skip2463	XXX	found	16.2
nov_skip2464	53	8.4	XXX
nov_skip2465	XXX	13.28571429	XXX
nov_skip2467	18.4	42	XXX
nov_skip2468	3.444444444	5.5	XXX
nov_skip2469	0.5	XXX	XXX
nov_skip247	16.69230769	24.73684211	17.06050955
nov_skip2470	3	XXX	XXX
nov_skip2471	20	11	27.66666667
nov_skip2472	12.85714286	XXX	XXX
nov_skip2473	21.2	10.66666667	XXX
nov_skip2474	7.24137931	6.055555556	3.9
nov_skip2475	41	10.125	8.823529412
nov_skip2476	9.8	19	XXX
nov_skip2477	45	9.555555556	XXX
nov_skip2478	XXX	XXX	7.1
nov_skip2479	4.5	found	2.272727273
nov_skip248	22.22222222	3.75	XXX
nov_skip2480	21	14	XXX
nov_skip2481	7.166666667	XXX	XXX
nov_skip2483	XXX	XXX	5.909090909
nov_skip2484	XXX	XXX	16
nov_skip2485	16.72413793	9.111111111	XXX
nov_skip2486	17.2173913	26.66666667	found
nov_skip2488	2	7.142857143	XXX
nov_skip2489	5.25	5	XXX
nov_skip249	53.22222222	XXX	XXX
nov_skip2490	25.5	1.435897436	4.6
nov_skip2491	12.875	XXX	XXX
nov_skip2492	8.909090909	XXX	16.22222222
nov_skip2493	XXX	XXX	7.090909091
nov_skip2494	25	25	13.375
nov_skip2495	XXX	XXX	2.043478261
nov_skip2496	33.6	XXX	XXX
nov_skip2497	XXX	XXX	6.642857143
nov_skip2498	69.5	18.5	22.44444444
nov_skip2499	XXX	26.85714286	25.25925926
nov_skip25	11	XXX	XXX
nov_skip250	XXX	10.2	XXX
nov_skip2500	26.04545455	42	18.5
nov_skip2501	5.8	XXX	XXX
nov_skip2502	XXX	XXX	11.9
nov_skip2503	17.5	XXX	XXX
nov_skip2504	10.71428571	22	4.5
nov_skip2505	XXX	14.625	XXX
nov_skip2506	found	4.5	5.47826087
nov_skip2508	30.6	9	XXX
nov_skip2509	found	76	10.63157895
nov_skip251	XXX	found	0.4
nov_skip2510	9.5	XXX	6.375
nov_skip2511	XXX	12.5	49.33333333
nov_skip2512	10	XXX	XXX
nov_skip2513	2.4	XXX	XXX
nov_skip2514	XXX	XXX	22.08333333
nov_skip2515	XXX	13.16666667	XXX
nov_skip2516	XXX	found	4.555555556
nov_skip2517	18.375	XXX	XXX
nov_skip2518	XXX	XXX	0.5
nov_skip2519	38	XXX	XXX
nov_skip252	XXX	XXX	17.0625
nov_skip2520	17.5	XXX	XXX
nov_skip2521	38.33333333	17.6	XXX
nov_skip2522	57	59	XXX
nov_skip2524	2.5	XXX	XXX
nov_skip2525	XXX	XXX	13.47368421
nov_skip2526	14	XXX	XXX
nov_skip2527	25.53333333	XXX	19.23076923
nov_skip2528	24.14285714	XXX	XXX
nov_skip2529	XXX	XXX	7.5
nov_skip253	28.96666667	11.42857143	XXX
nov_skip2530	XXX	XXX	19.51515152
nov_skip2531	XXX	14.35714286	23.45833333
nov_skip2532	XXX	1.428571429	XXX
nov_skip2533	XXX	0.8	XXX
nov_skip2534	XXX	XXX	16.26666667
nov_skip2535	XXX	XXX	1.588235294
nov_skip2536	XXX	XXX	13.375
nov_skip2537	XXX	XXX	8.090909091
nov_skip2538	XXX	XXX	8.5
nov_skip2539	XXX	7	XXX
nov_skip254	XXX	XXX	21.84615385
nov_skip2541	XXX	found	21
nov_skip2542	78	38.16666667	18.66666667
nov_skip2543	XXX	15.4	32
nov_skip2544	32.5	XXX	XXX
nov_skip2545	XXX	5.333333333	5.5
nov_skip2546	17.14285714	XXX	XXX
nov_skip2547	2.638603696	3.453703704	miss
nov_skip2548	21.72727273	12.25	XXX
nov_skip2549	22.75	XXX	XXX
nov_skip255	XXX	5.0625	XXX
nov_skip2550	XXX	2.6	XXX
nov_skip2551	6.333333333	15	XXX
nov_skip2552	1.666666667	6.75	XXX
nov_skip2553	14	XXX	XXX
nov_skip2555	10.6	XXX	XXX
nov_skip2556	XXX	XXX	16.6
nov_skip2557	XXX	XXX	18.5
nov_skip2558	XXX	XXX	16
nov_skip2559	74	15	XXX
nov_skip256	XXX	13.875	XXX
nov_skip2560	XXX	10.8	XXX
nov_skip2561	5.333333333	42	22.42857143
nov_skip2563	XXX	14.75	XXX
nov_skip2564	24.6	XXX	XXX
nov_skip2565	XXX	2	XXX
nov_skip2566	XXX	XXX	36.125
nov_skip2567	27.8	XXX	XXX
nov_skip2568	XXX	XXX	18.75
nov_skip2569	XXX	XXX	26.71428571
nov_skip257	48	XXX	11.78571429
nov_skip2570	10.66666667	XXX	XXX
nov_skip2571	XXX	XXX	16.35
nov_skip2572	XXX	XXX	13.2
nov_skip2573	21.4	XXX	XXX
nov_skip2574	22.75	found	12.41666667
nov_skip2576	2.4	XXX	XXX
nov_skip2577	XXX	2.4	XXX
nov_skip2578	17.25	11	XXX
nov_skip2579	16.42857143	XXX	XXX
nov_skip2580	10.66666667	37.5	5.363636364
nov_skip2581	1.727272727	XXX	XXX
nov_skip2582	30.2	XXX	XXX
nov_skip2583	1.666666667	XXX	XXX
nov_skip2584	XXX	XXX	27.875
nov_skip2585	XXX	XXX	17.76923077
nov_skip2586	XXX	XXX	3.615384615
nov_skip2588	3.75	6	XXX
nov_skip2589	33.6	XXX	XXX
nov_skip259	14.91666667	found	XXX
nov_skip2590	XXX	5.2	XXX
nov_skip2591	4.3	XXX	XXX
nov_skip2592	31.85185185	18.5	63.5
nov_skip2593	XXX	XXX	5.583333333
nov_skip2594	XXX	XXX	23.69230769
nov_skip2595	XXX	28.5	14.81818182
nov_skip2596	XXX	XXX	25.23529412
nov_skip2597	7.1875	10	XXX
nov_skip2598	35.375	XXX	XXX
nov_skip2599	9.2	XXX	XXX
nov_skip26	35.25	16	XXX
nov_skip260	XXX	11.5	8.2
nov_skip2600	9.777777778	15	6.304347826
nov_skip2601	XXX	5.833333333	XXX
nov_skip2602	XXX	18.8	XXX
nov_skip2603	3.25	XXX	XXX
nov_skip2604	found	XXX	18.25
nov_skip2605	found	5.333333333	XXX
nov_skip2606	19.2	XXX	33.2
nov_skip2607	16	13.5	XXX
nov_skip2608	XXX	17.5	14.36363636
nov_skip2609	XXX	XXX	0.25
nov_skip261	XXX	XXX	27.5
nov_skip2610	XXX	17	4.846153846
nov_skip2613	XXX	XXX	3.285714286
nov_skip2614	14.66666667	XXX	XXX
nov_skip2616	6.5	XXX	XXX
nov_skip2617	XXX	28	6.769230769
nov_skip2618	XXX	XXX	2.827586207
nov_skip2619	XXX	XXX	12.16666667
nov_skip262	36.5	3	XXX
nov_skip2620	XXX	XXX	23.11111111
nov_skip2622	23.71428571	XXX	XXX
nov_skip2623	34	25.5	XXX
nov_skip2624	XXX	XXX	14.6
nov_skip2625	XXX	XXX	6.421052632
nov_skip2626	XXX	XXX	16.88888889
nov_skip2627	15	11.36363636	XXX
nov_skip2629	XXX	14.2	XXX
nov_skip263	19.66666667	42.5	XXX
nov_skip2630	23.56666667	21.16666667	XXX
nov_skip2631	XXX	XXX	10.9375
nov_skip2632	7.785714286	11.72727273	17.42857143
nov_skip2633	XXX	XXX	18.64705882
nov_skip2634	XXX	XXX	19.46153846
nov_skip2636	XXX	13.75	23
nov_skip2637	XXX	15.5	XXX
nov_skip2638	2.333333333	found	XXX
nov_skip264	24	XXX	XXX
nov_skip2640	XXX	XXX	16.5
nov_skip2641	XXX	35	14.6
nov_skip2642	XXX	XXX	1.4
nov_skip2643	5.6	XXX	XXX
nov_skip2644	15.77777778	19.8	XXX
nov_skip2645	22.6	XXX	3.272727273
nov_skip2646	XXX	4.571428571	XXX
nov_skip2647	XXX	6.2	XXX
nov_skip2648	XXX	XXX	7.4
nov_skip2649	21.16666667	45	XXX
nov_skip265	XXX	49.5	28.4
nov_skip2650	19.5	XXX	XXX
nov_skip2651	XXX	6.333333333	XXX
nov_skip2652	31.83333333	XXX	XXX
nov_skip2653	21.8	XXX	11.25
nov_skip2654	XXX	3	miss
nov_skip2655	40	19.5	10.54545455
nov_skip2656	7.571428571	XXX	XXX
nov_skip2658	19.33333333	28.5	24
nov_skip2659	XXX	12.375	XXX
nov_skip266	22.8	XXX	XXX
nov_skip2660	XXX	XXX	6.071428571
nov_skip2662	28.85714286	29	XXX
nov_skip2664	XXX	43.5	13.57142857
nov_skip2665	XXX	12.16666667	XXX
nov_skip2668	XXX	XXX	5.307692308
nov_skip2669	XXX	XXX	16.45454545
nov_skip267	6.666666667	14.5	XXX
nov_skip2670	XXX	4.4	XXX
nov_skip2671	XXX	17	XXX
nov_skip2672	XXX	12	XXX
nov_skip2675	14.85	20.23529412	17.83333333
nov_skip2676	35	38.5	16.4
nov_skip2677	36.33333333	6.333333333	XXX
nov_skip2678	32	XXX	XXX
nov_skip2679	9.916666667	22.94444444	16.271777
nov_skip268	XXX	XXX	19.875
nov_skip2680	4.333333333	12.33333333	XXX
nov_skip2681	XXX	14.83333333	XXX
nov_skip2682	XXX	20.6	XXX
nov_skip2683	XXX	2.384615385	XXX
nov_skip2684	XXX	19.375	XXX
nov_skip2685	16.875	XXX	XXX
nov_skip2686	XXX	XXX	15.92857143
nov_skip2687	112	XXX	23.2
nov_skip2688	XXX	25	11.19354839
nov_skip2689	XXX	12.33333333	XXX
nov_skip269	25.375	XXX	XXX
nov_skip2690	29.16666667	XXX	XXX
nov_skip2691	15.75	41	XXX
nov_skip2692	37	found	53.85714286
nov_skip2693	15.2	found	XXX
nov_skip2694	18.33333333	XXX	XXX
nov_skip2695	XXX	9.5	XXX
nov_skip2696	XXX	17.66666667	XXX
nov_skip2697	XXX	8.166666667	XXX
nov_skip2698	11.25	4.5	XXX
nov_skip2699	20.83333333	XXX	XXX
nov_skip27	29	XXX	XXX
nov_skip270	XXX	10.2	XXX
nov_skip2700	found	10.33333333	XXX
nov_skip2701	33.28571429	22.38461538	20.09090909
nov_skip2702	13	XXX	XXX
nov_skip2703	XXX	XXX	31.76923077
nov_skip2704	9.7	XXX	XXX
nov_skip2705	19.375	XXX	XXX
nov_skip2706	30.16666667	XXX	19.57894737
nov_skip2707	28.14285714	XXX	XXX
nov_skip2708	36.5	15.66666667	XXX
nov_skip2709	12.8	XXX	XXX
nov_skip271	XXX	XXX	14.5
nov_skip2710	5.6	XXX	XXX
nov_skip2711	XXX	15.21428571	14.8
nov_skip2712	25.90909091	XXX	XXX
nov_skip2713	11.54545455	XXX	XXX
nov_skip2714	XXX	19.83333333	XXX
nov_skip2715	30.66666667	14.5	16.88888889
nov_skip2716	25.29411765	21	33.66666667
nov_skip2717	32.42857143	XXX	XXX
nov_skip2718	XXX	XXX	7.125
nov_skip2719	XXX	XXX	34.42857143
nov_skip272	XXX	XXX	29.42857143
nov_skip2720	XXX	XXX	5.76
nov_skip2722	21.36363636	XXX	XXX
nov_skip2723	XXX	6.6	XXX
nov_skip2724	XXX	12.55555556	XXX
nov_skip2725	3.6	XXX	XXX
nov_skip2726	XXX	8.857142857	XXX
nov_skip2727	XXX	20.14285714	XXX
nov_skip2728	XXX	XXX	18.76923077
nov_skip2729	XXX	XXX	12.1875
nov_skip273	30.66666667	11.2	XXX
nov_skip2730	XXX	5	0.75
nov_skip2731	XXX	XXX	4.5
nov_skip2732	XXX	XXX	14
nov_skip2733	16.4	XXX	XXX
nov_skip2734	14.09090909	15	XXX
nov_skip2735	XXX	XXX	0.727272727
nov_skip2736	3.333333333	XXX	XXX
nov_skip2737	15.25	11.4	26.4
nov_skip2738	XXX	XXX	24.83333333
nov_skip2739	34	30.66666667	XXX
nov_skip274	19.16666667	67	XXX
nov_skip2740	23.36363636	XXX	XXX
nov_skip2741	14.16666667	XXX	XXX
nov_skip2742	19.4	18	18.2
nov_skip2743	4.4	20.75	22.81818182
nov_skip2744	XXX	1.25	XXX
nov_skip2745	23.8	1	XXX
nov_skip2747	XXX	17.8	XXX
nov_skip2748	XXX	XXX	27.2
nov_skip2749	XXX	15.8	XXX
nov_skip275	XXX	8.222222222	XXX
nov_skip2750	XXX	XXX	4.428571429
nov_skip2752	XXX	18	XXX
nov_skip2753	4	XXX	XXX
nov_skip2755	XXX	XXX	13.4
nov_skip2757	XXX	XXX	27.61538462
nov_skip2758	XXX	XXX	8.142857143
nov_skip2759	XXX	XXX	9.612903226
nov_skip276	XXX	20.41666667	10.44444444
nov_skip2760	XXX	XXX	23.36363636
nov_skip2761	14.83333333	XXX	XXX
nov_skip2762	13	37	4.2
nov_skip2763	31.5	12.66666667	XXX
nov_skip2764	XXX	9.5	25.07692308
nov_skip2765	30	34.2	XXX
nov_skip2766	XXX	6.2	XXX
nov_skip2767	XXX	XXX	1.103448276
nov_skip2768	XXX	7.428571429	XXX
nov_skip2769	XXX	4.444444444	XXX
nov_skip277	XXX	16.16666667	XXX
nov_skip2770	XXX	10.66666667	XXX
nov_skip2771	17.16666667	XXX	XXX
nov_skip2772	XXX	XXX	16.83333333
nov_skip2773	42.28571429	XXX	XXX
nov_skip2774	27.34615385	found	15.42857143
nov_skip2775	XXX	XXX	16.625
nov_skip2776	XXX	50	31.55555556
nov_skip2778	23.83333333	XXX	XXX
nov_skip2782	XXX	XXX	12.5
nov_skip2783	18.61111111	20.33333333	13.28571429
nov_skip2784	9.75	26	XXX
nov_skip2785	XXX	XXX	27.77777778
nov_skip2786	XXX	13.5	3.75
nov_skip2787	6.5	XXX	XXX
nov_skip2788	20.71428571	XXX	XXX
nov_skip2789	XXX	4.571428571	XXX
nov_skip279	XXX	12.33333333	XXX
nov_skip2790	XXX	14.8	XXX
nov_skip2791	XXX	XXX	8.083333333
nov_skip2792	36.75	XXX	XXX
nov_skip2793	XXX	14.6	XXX
nov_skip2794	15.75	13.66666667	XXX
nov_skip2795	10.2	5.5	17.125
nov_skip2796	XXX	XXX	19.57142857
nov_skip2798	37	XXX	XXX
nov_skip2799	XXX	16.4	XXX
nov_skip28	13.9	XXX	XXX
nov_skip280	12.8	XXX	XXX
nov_skip2800	XXX	XXX	15.53846154
nov_skip2801	XXX	24.42857143	XXX
nov_skip2802	20.3	11	XXX
nov_skip2803	XXX	XXX	12.28571429
nov_skip2804	2.714285714	XXX	XXX
nov_skip2805	15.58333333	XXX	23.625
nov_skip2806	19.6	XXX	45.33333333
nov_skip2807	XXX	12.125	15.25
nov_skip2808	12.44444444	5	XXX
nov_skip2809	XXX	5.25	21.78571429
nov_skip281	17.83333333	XXX	XXX
nov_skip2810	20.8	XXX	XXX
nov_skip2812	11	XXX	14.10526316
nov_skip2813	31	14	XXX
nov_skip2814	XXX	7.5	XXX
nov_skip2815	XXX	XXX	12.82539683
nov_skip2816	XXX	XXX	4.2
nov_skip2817	12.2	XXX	XXX
nov_skip2818	XXX	16.6	XXX
nov_skip2819	13.75	XXX	40.375
nov_skip282	18.9	XXX	XXX
nov_skip2820	XXX	XXX	12
nov_skip2821	XXX	11	XXX
nov_skip2822	12.6	32	XXX
nov_skip2824	25.125	XXX	XXX
nov_skip2825	17.2	XXX	XXX
nov_skip2826	XXX	XXX	0.111111111
nov_skip2827	XXX	XXX	30.6
nov_skip2828	45	47.5	XXX
nov_skip2829	XXX	XXX	1.375
nov_skip283	XXX	9.2	XXX
nov_skip2830	XXX	28.5	14.61111111
nov_skip2831	9.3	XXX	XXX
nov_skip2832	12.75	14.25	XXX
nov_skip2833	XXX	XXX	5
nov_skip2834	44.3	XXX	XXX
nov_skip2835	17.6	9.165975104	found
nov_skip2836	21	XXX	21.75
nov_skip2837	30.4	found	XXX
nov_skip2838	23.375	XXX	XXX
nov_skip2839	8.4	XXX	XXX
nov_skip284	17.4	17	XXX
nov_skip2840	77.5	XXX	10.66666667
nov_skip2841	8.333333333	found	XXX
nov_skip2842	XXX	5	XXX
nov_skip2843	XXX	7.833333333	XXX
nov_skip2844	18.09090909	XXX	XXX
nov_skip2845	XXX	15	23
nov_skip2846	XXX	17.25	14.6
nov_skip2847	XXX	8.714285714	XXX
nov_skip2848	7.666666667	13.2	XXX
nov_skip2849	16.83333333	23.5	XXX
nov_skip285	15.8	XXX	XXX
nov_skip2851	XXX	XXX	12.90909091
nov_skip2852	XXX	14.5	XXX
nov_skip2853	XXX	XXX	19.25
nov_skip2854	21.375	18.18181818	13.80769231
nov_skip2855	XXX	XXX	12.33333333
nov_skip2856	22	24.25	XXX
nov_skip2857	31.2	XXX	XXX
nov_skip2858	XXX	XXX	4.96
nov_skip2859	XXX	XXX	12.11111111
nov_skip286	29.88888889	XXX	XXX
nov_skip2860	XXX	XXX	15.92307692
nov_skip2861	XXX	XXX	10.5
nov_skip2862	29.54545455	XXX	XXX
nov_skip2863	XXX	XXX	8.833333333
nov_skip2864	XXX	XXX	28.6
nov_skip2865	7.4	XXX	XXX
nov_skip2866	XXX	12.4	XXX
nov_skip2867	55.5	XXX	XXX
nov_skip2868	5.692307692	XXX	XXX
nov_skip2869	9	XXX	2.2
nov_skip287	XXX	35.75	XXX
nov_skip2870	10.8	XXX	XXX
nov_skip2871	14.33333333	XXX	XXX
nov_skip2872	4.4	XXX	XXX
nov_skip2873	12.4	XXX	XXX
nov_skip2874	XXX	10.83333333	5.084507042
nov_skip2875	found	XXX	3.789473684
nov_skip2876	21	XXX	XXX
nov_skip2877	XXX	XXX	3.8
nov_skip2878	5.125	XXX	XXX
nov_skip2879	14	XXX	XXX
nov_skip288	22.6	XXX	XXX
nov_skip2880	XXX	found	12.30769231
nov_skip2881	XXX	6.727272727	XXX
nov_skip2882	22.71428571	XXX	XXX
nov_skip2883	12.375	XXX	XXX
nov_skip2884	19.71428571	XXX	XXX
nov_skip2885	62.66666667	30.2	XXX
nov_skip2886	8.5	XXX	3.1
nov_skip2887	2.333333333	XXX	0.4
nov_skip2888	10.42857143	24	XXX
nov_skip2889	XXX	15	XXX
nov_skip289	39	26.5	XXX
nov_skip2890	4.8	0.666666667	1
nov_skip2891	10	XXX	2.777777778
nov_skip2892	14.25	19.33333333	12
nov_skip2893	XXX	9.333333333	XXX
nov_skip2894	XXX	XXX	15.90909091
nov_skip2895	1.166666667	found	XXX
nov_skip2896	XXX	9.5	12.6
nov_skip2897	XXX	XXX	17.5
nov_skip2898	XXX	18.33333333	XXX
nov_skip2899	4	XXX	XXX
nov_skip29	XXX	3.285714286	XXX
nov_skip290	XXX	XXX	14.71428571
nov_skip2900	XXX	9.333333333	XXX
nov_skip2901	14	XXX	XXX
nov_skip2902	12.33333333	12.33333333	XXX
nov_skip2903	XXX	21.2	XXX
nov_skip2904	XXX	16.5	XXX
nov_skip2906	XXX	XXX	18.66666667
nov_skip2907	XXX	24.33333333	34.5
nov_skip2908	found	XXX	25.07692308
nov_skip2909	6.666666667	23.55555556	XXX
nov_skip291	XXX	XXX	19.8
nov_skip2910	XXX	6.4	XXX
nov_skip2911	XXX	XXX	15.5
nov_skip2912	XXX	XXX	17.61538462
nov_skip2913	17.25	11.28571429	XXX
nov_skip2914	6.142857143	XXX	XXX
nov_skip2915	21.4	15	XXX
nov_skip2918	8.8	XXX	XXX
nov_skip2919	4.444444444	XXX	XXX
nov_skip292	32.88888889	16.9	XXX
nov_skip2920	11.1	XXX	XXX
nov_skip2921	3.5	11	XXX
nov_skip2922	XXX	XXX	7.6
nov_skip2923	XXX	27.38461538	XXX
nov_skip2924	23.42857143	23.77777778	XXX
nov_skip2925	26.77777778	XXX	XXX
nov_skip2926	1.333333333	XXX	15.28571429
nov_skip2927	XXX	XXX	9
nov_skip2928	10.5	XXX	XXX
nov_skip2929	XXX	XXX	4.090909091
nov_skip293	XXX	27.5	23.16666667
nov_skip2930	XXX	XXX	19.72727273
nov_skip2931	18.71428571	XXX	XXX
nov_skip2932	XXX	XXX	13.375
nov_skip2933	XXX	XXX	21.83333333
nov_skip2934	XXX	XXX	3.181818182
nov_skip2935	2.833333333	XXX	XXX
nov_skip2937	XXX	XXX	14.42857143
nov_skip2938	3	XXX	XXX
nov_skip2939	21.44444444	XXX	XXX
nov_skip294	XXX	3.333333333	XXX
nov_skip2940	39.6	XXX	XXX
nov_skip2941	XXX	3.142857143	XXX
nov_skip2942	XXX	XXX	20.10810811
nov_skip2943	35.21052632	17.63636364	40.14285714
nov_skip2944	37.66666667	27.14285714	15.77272727
nov_skip2945	4.25	6.75	XXX
nov_skip2946	29.6	XXX	XXX
nov_skip2948	XXX	XXX	12.4
nov_skip2949	41.58333333	23.14285714	XXX
nov_skip295	3.25	3	XXX
nov_skip2950	18.2	XXX	XXX
nov_skip2951	27.75	14.5	XXX
nov_skip2952	22.23076923	XXX	XXX
nov_skip2953	19.66666667	XXX	XXX
nov_skip2954	6.833333333	XXX	XXX
nov_skip2955	XXX	3	XXX
nov_skip2956	XXX	11.66666667	XXX
nov_skip2957	XXX	9.142857143	XXX
nov_skip2958	XXX	13	XXX
nov_skip2959	XXX	XXX	18.33333333
nov_skip296	XXX	16.55555556	XXX
nov_skip2960	20	XXX	14
nov_skip2961	XXX	XXX	3.434782609
nov_skip2962	22.75	37.25	XXX
nov_skip2963	14.7	13.66666667	XXX
nov_skip2964	XXX	XXX	16.6
nov_skip2965	25	XXX	XXX
nov_skip2966	XXX	XXX	38.25
nov_skip2967	XXX	14.2	XXX
nov_skip2968	17.66666667	80	XXX
nov_skip2969	14.1	XXX	XXX
nov_skip297	XXX	28	13
nov_skip2970	6.5	XXX	XXX
nov_skip2971	18	XXX	XXX
nov_skip2972	25	XXX	XXX
nov_skip2973	XXX	6.833333333	XXX
nov_skip2974	XXX	13	XXX
nov_skip2975	24.33333333	11	XXX
nov_skip2976	17.53333333	10.5	24.5
nov_skip2977	XXX	15.57142857	28
nov_skip2978	XXX	XXX	10.77777778
nov_skip2979	XXX	1.333333333	0.625
nov_skip298	3.666666667	XXX	1.857142857
nov_skip2980	XXX	11.63157895	9
nov_skip2981	21.37209302	36	XXX
nov_skip2982	30.1	6.8	XXX
nov_skip2983	XXX	4.5	XXX
nov_skip2984	20.64285714	XXX	XXX
nov_skip2985	30.81818182	13	XXX
nov_skip2986	XXX	15.33333333	XXX
nov_skip2987	XXX	XXX	4.3
nov_skip2988	XXX	XXX	18.72222222
nov_skip2989	24.55555556	1.333333333	XXX
nov_skip299	13.25	42.5	XXX
nov_skip2990	XXX	31	3.25
nov_skip2991	XXX	XXX	14
nov_skip2992	XXX	8	XXX
nov_skip2993	10.375	17	XXX
nov_skip2994	XXX	XXX	15
nov_skip2995	22.66666667	14.2	XXX
nov_skip2996	XXX	22.2	XXX
nov_skip2997	13.36363636	11.6	XXX
nov_skip2998	0.714285714	XXX	XXX
nov_skip2999	19.77777778	5	XXX
nov_skip3	XXX	19.25	49.66666667
nov_skip30	XXX	XXX	6.15
nov_skip300	XXX	19	5.111111111
nov_skip3000	13.83333333	XXX	XXX
nov_skip3001	28.22222222	5.666666667	XXX
nov_skip3002	XXX	XXX	15
nov_skip3003	XXX	XXX	8.4
nov_skip3004	7.333333333	XXX	XXX
nov_skip3005	XXX	16.5	XXX
nov_skip3006	20.66666667	XXX	XXX
nov_skip3007	XXX	10	7.142857143
nov_skip3008	5.357142857	4	XXX
nov_skip3009	XXX	XXX	20.8
nov_skip301	14.8	XXX	XXX
nov_skip3010	XXX	7.2	XXX
nov_skip3011	20.69230769	10.2	XXX
nov_skip3012	22.81818182	7.833333333	11
nov_skip3014	9.1	XXX	XXX
nov_skip3015	16.83333333	XXX	XXX
nov_skip3016	XXX	15.8	XXX
nov_skip3017	found	XXX	5.928571429
nov_skip3018	26.27272727	20.66666667	XXX
nov_skip302	XXX	XXX	1.933333333
nov_skip3020	11	7.833333333	XXX
nov_skip3021	14.66666667	XXX	16.92857143
nov_skip3022	15.42857143	XXX	XXX
nov_skip3023	7.739130435	3	7.392156863
nov_skip3024	XXX	1.5	32
nov_skip3026	42	39.66666667	XXX
nov_skip3027	XXX	XXX	5.7
nov_skip3028	7.142857143	XXX	XXX
nov_skip3029	XXX	19.14285714	13.08333333
nov_skip303	XXX	24	found
nov_skip3030	47.5	10.33333333	XXX
nov_skip3031	XXX	XXX	19.55555556
nov_skip3032	10.27272727	XXX	XXX
nov_skip3033	22.4	XXX	XXX
nov_skip3034	33.16666667	XXX	XXX
nov_skip3035	12.36363636	13.75	12.26666667
nov_skip3036	17.94117647	XXX	XXX
nov_skip3037	62	12.76470588	XXX
nov_skip3038	XXX	7	4.5
nov_skip3039	30.5	XXX	XXX
nov_skip304	2.5	5.333333333	6.666666667
nov_skip3040	XXX	10.4	XXX
nov_skip3041	XXX	6.2	XXX
nov_skip3042	XXX	XXX	19.78571429
nov_skip3043	14.875	XXX	XXX
nov_skip3044	XXX	XXX	13.375
nov_skip3045	8.5	4.75	XXX
nov_skip3046	XXX	XXX	21.83333333
nov_skip3047	91.5	21	XXX
nov_skip3048	29.875	XXX	XXX
nov_skip3049	XXX	XXX	2.666666667
nov_skip305	28	15.625	10.83333333
nov_skip3050	XXX	XXX	16.18181818
nov_skip3051	18.8	XXX	XXX
nov_skip3052	6.428571429	XXX	XXX
nov_skip3053	XXX	10.6	XXX
nov_skip3054	XXX	XXX	7.647058824
nov_skip3055	15.6	XXX	XXX
nov_skip3056	18	XXX	XXX
nov_skip3057	XXX	9.8	XXX
nov_skip3058	XXX	7.666666667	XXX
nov_skip3059	9.4	XXX	XXX
nov_skip306	24.6	12	XXX
nov_skip3060	43.66666667	12.15	22
nov_skip3061	40.33333333	33	30.33333333
nov_skip3062	XXX	7.166666667	23.83333333
nov_skip3063	XXX	XXX	5.8
nov_skip3064	XXX	XXX	4.434782609
nov_skip3065	XXX	XXX	15.07692308
nov_skip3066	29	35.2	XXX
nov_skip3068	15.14285714	XXX	XXX
nov_skip3069	18.66666667	XXX	XXX
nov_skip307	49.75	5	XXX
nov_skip3070	XXX	11.2	XXX
nov_skip3072	15.14285714	XXX	XXX
nov_skip3073	7.222222222	21.55555556	23.2
nov_skip3075	XXX	XXX	10.3
nov_skip3076	XXX	XXX	20.41176471
nov_skip3077	16.25	7.4	XXX
nov_skip3078	XXX	XXX	0.142857143
nov_skip3079	XXX	XXX	0.777777778
nov_skip308	27	XXX	XXX
nov_skip3080	25.2	XXX	XXX
nov_skip3082	31	XXX	XXX
nov_skip3083	12.57142857	6.636363636	52.25
nov_skip3084	18.17241379	16.64705882	17.14285714
nov_skip3085	XXX	XXX	18.5
nov_skip3086	49.83333333	27.6	29.8
nov_skip3087	19.6	XXX	XXX
nov_skip3088	XXX	34.66666667	29.85714286
nov_skip3089	21.57142857	XXX	XXX
nov_skip309	14.85714286	XXX	XXX
nov_skip3090	XXX	6.285714286	XXX
nov_skip3091	XXX	XXX	27.30769231
nov_skip3092	17.14285714	XXX	XXX
nov_skip3093	11.5	1.25	XXX
nov_skip3094	found	29.81818182	XXX
nov_skip3095	19.57142857	XXX	XXX
nov_skip3096	XXX	7.2	XXX
nov_skip3097	13.81818182	11.33333333	XXX
nov_skip3098	17.4	XXX	XXX
nov_skip3099	XXX	17.33333333	XXX
nov_skip31	17.1	XXX	31.85714286
nov_skip310	92	20	XXX
nov_skip3100	found	13	24.25
nov_skip3101	18.2	XXX	XXX
nov_skip3102	23.8	XXX	XXX
nov_skip3103	21	16	27
nov_skip3104	XXX	13	36
nov_skip3105	found	13.5	4.25
nov_skip3106	XXX	18.4	XXX
nov_skip3107	XXX	12.33333333	XXX
nov_skip3108	XXX	XXX	5.285714286
nov_skip3109	64	XXX	15.57142857
nov_skip311	18.8	XXX	XXX
nov_skip3111	11	XXX	XXX
nov_skip3112	XXX	XXX	16.55555556
nov_skip3113	27.75	XXX	24.27272727
nov_skip3114	XXX	6.833333333	XXX
nov_skip3115	19.06451613	14	XXX
nov_skip3116	XXX	XXX	6.75
nov_skip3118	5.615384615	XXX	XXX
nov_skip3119	XXX	XXX	33.85714286
nov_skip312	17	found	XXX
nov_skip3121	XXX	6.4	XXX
nov_skip3122	XXX	11.25	XXX
nov_skip3123	XXX	3.333333333	22.5
nov_skip3124	XXX	49.5	24.54545455
nov_skip3125	7.4	XXX	XXX
nov_skip3126	17.66666667	62	XXX
nov_skip3127	XXX	24	35.66666667
nov_skip3129	XXX	XXX	17.83333333
nov_skip313	XXX	XXX	17.875
nov_skip3130	XXX	1.375	XXX
nov_skip3131	XXX	6.25	XXX
nov_skip3133	39.57142857	XXX	XXX
nov_skip3134	8.142857143	XXX	XXX
nov_skip3135	XXX	9.6	XXX
nov_skip3136	14.71428571	XXX	XXX
nov_skip3137	XXX	14.4	XXX
nov_skip3138	18.14285714	29	18.01851852
nov_skip3139	XXX	XXX	17
nov_skip314	XXX	XXX	7.9
nov_skip3140	XXX	XXX	10.64102564
nov_skip3141	13.5	XXX	XXX
nov_skip3142	50.2	XXX	XXX
nov_skip3143	XXX	XXX	1.428571429
nov_skip3144	XXX	XXX	35.5
nov_skip3145	found	42.8	XXX
nov_skip3146	7.461538462	XXX	XXX
nov_skip3147	13.8	11.66666667	8.181818182
nov_skip3148	4.916666667	XXX	XXX
nov_skip3149	XXX	XXX	9.833333333
nov_skip315	23	XXX	XXX
nov_skip3150	41.8	XXX	XXX
nov_skip3151	XXX	2	1.428571429
nov_skip3152	XXX	XXX	12.9
nov_skip3153	XXX	XXX	19.625
nov_skip3154	14.66666667	11.85714286	XXX
nov_skip3155	XXX	XXX	19.14285714
nov_skip3156	7.909090909	XXX	XXX
nov_skip3157	XXX	10.8	XXX
nov_skip3159	XXX	XXX	0.5
nov_skip316	9.666666667	XXX	XXX
nov_skip3160	XXX	XXX	7.375
nov_skip3161	28.33333333	XXX	XXX
nov_skip3162	10.57142857	XXX	XXX
nov_skip3164	18.72727273	24.09090909	11.14285714
nov_skip3165	XXX	XXX	9.8
nov_skip3166	5.125	XXX	XXX
nov_skip3167	26.14285714	XXX	XXX
nov_skip3168	10.72727273	XXX	XXX
nov_skip3169	23	XXX	XXX
nov_skip317	XXX	XXX	23.8
nov_skip3170	XXX	11.83333333	XXX
nov_skip3171	XXX	XXX	14.07142857
nov_skip3172	10.38461538	11	8.705882353
nov_skip3176	XXX	XXX	18.72727273
nov_skip3177	10.16666667	XXX	XXX
nov_skip3178	43.33333333	14.83333333	XXX
nov_skip3179	48	XXX	23.71428571
nov_skip318	27.71428571	XXX	XXX
nov_skip3180	XXX	20.33333333	XXX
nov_skip3181	22	XXX	XXX
nov_skip3182	XXX	11.2	XXX
nov_skip3183	XXX	4.125	XXX
nov_skip3184	6.666666667	found	XXX
nov_skip3185	6.333333333	found	XXX
nov_skip3186	XXX	7.9	XXX
nov_skip3187	15.4	XXX	XXX
nov_skip3188	7.4	XXX	XXX
nov_skip3189	XXX	XXX	30.8
nov_skip319	XXX	XXX	17.52631579
nov_skip3190	XXX	7	XXX
nov_skip3191	20.625	XXX	XXX
nov_skip3192	XXX	XXX	12.85714286
nov_skip3193	found	7.642857143	5.906103286
nov_skip3194	20.86956522	18.625	XXX
nov_skip3196	XXX	12.71428571	XXX
nov_skip3197	XXX	3	7.9
nov_skip3198	21.375	XXX	XXX
nov_skip3199	2.7	XXX	6.125
nov_skip32	XXX	XXX	12.875
nov_skip320	XXX	12	XXX
nov_skip3200	15.85714286	XXX	XXX
nov_skip3201	XXX	XXX	7.777777778
nov_skip3202	1.285714286	XXX	XXX
nov_skip3203	18.08333333	XXX	2.666666667
nov_skip3204	24.92307692	25	13.8
nov_skip3205	32.14705882	14.55555556	19.28571429
nov_skip3206	3.75	5	XXX
nov_skip3207	11.66666667	found	15.83333333
nov_skip3208	20.75862069	XXX	XXX
nov_skip3209	XXX	20	42.71428571
nov_skip321	XXX	XXX	16.18181818
nov_skip3210	XXX	11.69230769	XXX
nov_skip3211	XXX	XXX	2.580645161
nov_skip3213	XXX	XXX	14.58823529
nov_skip3214	XXX	XXX	16
nov_skip3215	12.5	XXX	XXX
nov_skip3216	XXX	19.375	XXX
nov_skip3217	XXX	XXX	9.315789474
nov_skip3218	27	XXX	14.33333333
nov_skip3219	XXX	8	42
nov_skip322	found	45	15.25
nov_skip3220	30.16666667	XXX	26.71428571
nov_skip3221	XXX	XXX	2.5
nov_skip3222	XXX	XXX	12.8
nov_skip3223	89.57142857	XXX	XXX
nov_skip3224	XXX	XXX	8.666666667
nov_skip3225	13.5	XXX	XXX
nov_skip3226	XXX	XXX	9.6
nov_skip3227	9.333333333	1.555555556	XXX
nov_skip3228	XXX	XXX	4.733333333
nov_skip3229	XXX	XXX	16.66666667
nov_skip323	5.111111111	20.25	XXX
nov_skip3230	6.166666667	10	XXX
nov_skip3231	XXX	XXX	12.52631579
nov_skip3232	30.5	XXX	XXX
nov_skip3233	5.555555556	7.666666667	XXX
nov_skip3234	XXX	XXX	14.92857143
nov_skip3235	XXX	11.75	18.85714286
nov_skip3236	13.33333333	3.833333333	XXX
nov_skip3237	29.2	found	XXX
nov_skip3238	XXX	6	XXX
nov_skip324	XXX	XXX	23.66666667
nov_skip3240	14.5	1.625	XXX
nov_skip3241	16.875	XXX	XXX
nov_skip3242	15.9	XXX	11
nov_skip3243	49.5	XXX	XXX
nov_skip3245	XXX	XXX	13.2
nov_skip3246	XXX	XXX	31.66666667
nov_skip3247	1.857142857	XXX	XXX
nov_skip3248	19.14285714	29	XXX
nov_skip3249	XXX	29	17.46153846
nov_skip325	XXX	1.8	XXX
nov_skip3250	XXX	XXX	5.8
nov_skip3251	14.75	7.6	9.297297297
nov_skip3252	13.2	12.66666667	XXX
nov_skip3255	12.375	XXX	XXX
nov_skip3256	6.083333333	XXX	XXX
nov_skip3257	8.125	XXX	XXX
nov_skip3258	XXX	XXX	0.2
nov_skip3259	99.5	XXX	9
nov_skip326	10.625	XXX	18.16666667
nov_skip3260	XXX	XXX	1.888888889
nov_skip3261	XXX	XXX	1.625
nov_skip3262	XXX	16.14285714	XXX
nov_skip3263	31	XXX	XXX
nov_skip3264	43	10	XXX
nov_skip3265	XXX	XXX	29.2
nov_skip3266	XXX	XXX	9.428571429
nov_skip3267	XXX	XXX	5.4
nov_skip3268	17.08333333	XXX	XXX
nov_skip3269	33.63636364	33.6	XXX
nov_skip327	XXX	XXX	8.428571429
nov_skip3270	24.5	XXX	XXX
nov_skip3271	XXX	20.2	XXX
nov_skip3272	XXX	XXX	8.125
nov_skip3273	9.666666667	XXX	XXX
nov_skip3274	XXX	7.142857143	XXX
nov_skip3276	21.28571429	XXX	XXX
nov_skip3277	XXX	XXX	26.81818182
nov_skip3278	17	XXX	XXX
nov_skip3279	22	XXX	XXX
nov_skip328	21.25	XXX	XXX
nov_skip3280	22.83333333	16.61538462	15.45454545
nov_skip3281	XXX	6	XXX
nov_skip3282	35.28571429	XXX	XXX
nov_skip3283	XXX	20.4	XXX
nov_skip3284	XXX	13.42857143	XXX
nov_skip3285	XXX	XXX	6
nov_skip3286	15.83333333	14	XXX
nov_skip3287	35	XXX	XXX
nov_skip3288	15	XXX	XXX
nov_skip3289	XXX	XXX	3.7
nov_skip329	18.33333333	XXX	29.5
nov_skip3290	XXX	XXX	14.2
nov_skip3291	XXX	55	11.125
nov_skip3292	21.14285714	XXX	19.6
nov_skip3294	XXX	11.33333333	XXX
nov_skip3295	22.33333333	XXX	12
nov_skip3296	13.42857143	XXX	XXX
nov_skip3297	23.17647059	12.33333333	17.75
nov_skip3298	14.2	25.5	found
nov_skip3299	4.166666667	XXX	XXX
nov_skip33	XXX	9.5	XXX
nov_skip330	XXX	XXX	19.42857143
nov_skip3300	5	10	4.884615385
nov_skip3301	XXX	16	12.75
nov_skip3304	XXX	found	11.15384615
nov_skip3305	48.71428571	27.5	XXX
nov_skip3306	31.66666667	29	XXX
nov_skip3307	11.19047619	13	XXX
nov_skip3308	XXX	XXX	18.57142857
nov_skip3309	XXX	11.8	XXX
nov_skip331	54.5	7.857142857	27.44444444
nov_skip3310	3.4	4.833333333	5.333333333
nov_skip3311	12.7	found	XXX
nov_skip3312	XXX	6.6	XXX
nov_skip3313	XXX	2.5	XXX
nov_skip3314	XXX	XXX	10.35714286
nov_skip3315	19.75	XXX	XXX
nov_skip3316	XXX	XXX	19.06666667
nov_skip3317	119	22.14285714	XXX
nov_skip3318	18.63636364	XXX	XXX
nov_skip3319	XXX	12.16666667	XXX
nov_skip332	XXX	XXX	7.076923077
nov_skip3320	XXX	8.166666667	XXX
nov_skip3321	35.71428571	XXX	XXX
nov_skip3322	XXX	XXX	0.727272727
nov_skip3323	23.5	XXX	15.18181818
nov_skip3324	41.2	XXX	XXX
nov_skip3325	24.875	12	XXX
nov_skip3327	XXX	27.33333333	29.5
nov_skip3328	26.6	21.5	18.66666667
nov_skip3329	XXX	XXX	26.7
nov_skip333	XXX	13.33333333	12.44
nov_skip3330	XXX	13.66666667	XXX
nov_skip3331	25.14285714	23.66666667	XXX
nov_skip3332	15.14285714	XXX	XXX
nov_skip3333	XXX	XXX	19.92307692
nov_skip3335	XXX	XXX	12.58333333
nov_skip3337	19.5	12.33333333	8.3
nov_skip3338	15	XXX	XXX
nov_skip3339	XXX	XXX	2.555555556
nov_skip334	14.57894737	20.66666667	XXX
nov_skip3340	15.41666667	XXX	XXX
nov_skip3341	16.66666667	35	43
nov_skip3342	XXX	26.28571429	XXX
nov_skip3343	XXX	14	14.6
nov_skip3344	XXX	11.83333333	XXX
nov_skip3345	XXX	XXX	18.52941176
nov_skip3346	XXX	3.6	XXX
nov_skip3347	XXX	20.6	XXX
nov_skip3348	11.625	10	XXX
nov_skip3349	XXX	XXX	24.125
nov_skip335	XXX	2.8	XXX
nov_skip3350	XXX	XXX	13.4
nov_skip3352	52.75	XXX	38.5
nov_skip3353	XXX	XXX	32.1
nov_skip3354	12.41666667	XXX	XXX
nov_skip3355	XXX	XXX	11.88235294
nov_skip3356	XXX	XXX	14.85714286
nov_skip3357	XXX	XXX	13.57142857
nov_skip3358	XXX	24.42857143	XXX
nov_skip3359	XXX	XXX	16.2
nov_skip336	33	XXX	5.25
nov_skip3361	14.23076923	13.97058824	7.071428571
nov_skip3362	48.33333333	XXX	19.375
nov_skip3363	2.4	2	2.055555556
nov_skip3365	31.6	XXX	39.25
nov_skip3366	XXX	5.4	XXX
nov_skip3369	XXX	14.71428571	XXX
nov_skip337	XXX	12.25	10.54545455
nov_skip3370	XXX	XXX	31.2
nov_skip3371	4.714285714	XXX	6
nov_skip3372	6	XXX	1.285714286
nov_skip3373	XXX	3	XXX
nov_skip3374	38.22222222	78	XXX
nov_skip3375	21.5	7	XXX
nov_skip3376	XXX	35.7	26.89285714
nov_skip3377	11.5	XXX	XXX
nov_skip3378	28.42857143	26.5	17.11111111
nov_skip3379	XXX	12.93103448	XXX
nov_skip338	XXX	XXX	11.75
nov_skip3381	3.333333333	4.2	3.740740741
nov_skip3382	23.33333333	18	XXX
nov_skip3383	XXX	XXX	32.11111111
nov_skip3384	XXX	3	XXX
nov_skip3385	XXX	XXX	15.92857143
nov_skip3386	14	XXX	XXX
nov_skip3387	56.2	XXX	XXX
nov_skip3388	23.33333333	25	XXX
nov_skip3389	66.2	XXX	XXX
nov_skip339	XXX	XXX	7.6
nov_skip3390	XXX	XXX	2.125
nov_skip3391	23.00408163	20.16129032	XXX
nov_skip3392	XXX	2.375	XXX
nov_skip3393	2.833333333	XXX	XXX
nov_skip3395	21.4	36	XXX
nov_skip3396	XXX	7.285714286	7.713286713
nov_skip3397	XXX	XXX	11.16666667
nov_skip3398	1.230769231	0.857142857	found
nov_skip3399	XXX	XXX	31.8
nov_skip34	29.8	XXX	XXX
nov_skip340	XXX	20	XXX
nov_skip3400	12	XXX	3.5
nov_skip3401	11.44444444	XXX	XXX
nov_skip3403	28.64285714	XXX	XXX
nov_skip3404	XXX	20.8	XXX
nov_skip3405	XXX	8.4	XXX
nov_skip3406	7.4	XXX	XXX
nov_skip3407	36.66666667	20.36363636	15.9
nov_skip3408	8.571428571	43	XXX
nov_skip3409	15.5	16	XXX
nov_skip341	14	10.8	XXX
nov_skip3410	18.16666667	7	XXX
nov_skip3411	14	XXX	XXX
nov_skip3412	8.25	31	XXX
nov_skip3414	XXX	1.909090909	XXX
nov_skip3415	XXX	XXX	11.09090909
nov_skip3417	23	12.66666667	XXX
nov_skip3418	XXX	6.2	XXX
nov_skip3419	32.57142857	XXX	XXX
nov_skip342	4	XXX	XXX
nov_skip3420	XXX	14.83333333	XXX
nov_skip3421	19	XXX	XXX
nov_skip3422	XXX	19.6	XXX
nov_skip3423	XXX	8.8	XXX
nov_skip3424	40.57142857	XXX	XXX
nov_skip3425	47	11.25	XXX
nov_skip3426	XXX	6.833333333	XXX
nov_skip3427	12.5	24.75	34.71428571
nov_skip3428	44	65.5	XXX
nov_skip3429	13.8	XXX	XXX
nov_skip343	29.22222222	XXX	XXX
nov_skip3430	21	XXX	XXX
nov_skip3431	24.33333333	found	XXX
nov_skip3432	13.4	XXX	3.705882353
nov_skip3433	13.71428571	XXX	XXX
nov_skip3434	17.88888889	33.33333333	XXX
nov_skip3435	XXX	1.333333333	9.454545455
nov_skip3436	26.5	XXX	14.1875
nov_skip3437	11.375	XXX	XXX
nov_skip3438	XXX	12	24
nov_skip3439	XXX	29.14285714	XXX
nov_skip344	8.5	12	XXX
nov_skip3440	1.2	XXX	XXX
nov_skip3441	55.8	XXX	16.27586207
nov_skip3442	24.5	4.875	XXX
nov_skip3443	17.11111111	10.66666667	XXX
nov_skip3444	23.22222222	XXX	XXX
nov_skip3445	13	XXX	XXX
nov_skip3446	XXX	XXX	6.8
nov_skip3447	XXX	XXX	28.8
nov_skip3448	19.2	15.375	XXX
nov_skip3449	13.13043478	12.16666667	XXX
nov_skip345	XXX	XXX	12.0625
nov_skip3450	36.5	13	XXX
nov_skip3451	53	22.42857143	XXX
nov_skip3452	37.71428571	XXX	XXX
nov_skip3453	19.66666667	XXX	XXX
nov_skip3454	XXX	XXX	11.71428571
nov_skip3455	12.66666667	11.57142857	XXX
nov_skip3456	XXX	XXX	4.285714286
nov_skip3457	XXX	4.4	XXX
nov_skip3458	XXX	33.8	XXX
nov_skip3459	XXX	XXX	24.44444444
nov_skip346	XXX	7.888888889	XXX
nov_skip3460	35.81818182	19.8	XXX
nov_skip3461	37.88888889	XXX	XXX
nov_skip3462	20.4	XXX	XXX
nov_skip3463	20.23076923	15.30769231	19.57142857
nov_skip3464	XXX	8	XXX
nov_skip3465	XXX	22.8	12.2295082
nov_skip3467	21	9.727272727	XXX
nov_skip3468	2.625	8	XXX
nov_skip3469	XXX	9.8	XXX
nov_skip347	13.1	XXX	XXX
nov_skip3470	XXX	5	12
nov_skip3471	34	43.5	XXX
nov_skip3472	10.33333333	XXX	XXX
nov_skip3473	48.83333333	XXX	XXX
nov_skip3474	7.75	3.941176471	XXX
nov_skip3475	10.7	XXX	XXX
nov_skip3476	XXX	XXX	19.71428571
nov_skip3477	XXX	11.4	XXX
nov_skip3478	XXX	XXX	15.38461538
nov_skip3479	XXX	13.5	6.166666667
nov_skip348	XXX	11	XXX
nov_skip3480	11.5	XXX	XXX
nov_skip3481	8.166666667	XXX	XXX
nov_skip3483	1.2	5	XXX
nov_skip3484	XXX	12.2	XXX
nov_skip3485	XXX	XXX	17.8
nov_skip3486	19.2	XXX	5.133333333
nov_skip3487	XXX	XXX	21.66666667
nov_skip3488	XXX	17.2	XXX
nov_skip3489	XXX	XXX	20.6
nov_skip3490	XXX	10.71428571	XXX
nov_skip3491	13.77777778	XXX	XXX
nov_skip3493	XXX	XXX	16.25
nov_skip3494	XXX	XXX	31.66666667
nov_skip3496	XXX	XXX	15.4
nov_skip3497	XXX	XXX	14
nov_skip3498	XXX	XXX	3.571428571
nov_skip3499	8.375	XXX	XXX
nov_skip35	17.5	XXX	XXX
nov_skip350	XXX	XXX	1.212121212
nov_skip3500	39.44444444	21.25	18.90163934
nov_skip3501	XXX	XXX	11.18181818
nov_skip3502	XXX	XXX	6.75
nov_skip3503	5.545454545	XXX	XXX
nov_skip3504	0.4	XXX	XXX
nov_skip3505	32.71428571	30.85714286	10.80327869
nov_skip3506	12.5	XXX	8
nov_skip3507	XXX	9	12.5
nov_skip3508	31	38.15384615	found
nov_skip3509	27.33333333	XXX	XXX
nov_skip351	12	54	10.03703704
nov_skip3510	16.66666667	7	XXX
nov_skip3511	8.533333333	XXX	XXX
nov_skip3512	XXX	XXX	27.5
nov_skip3513	21.41666667	12.5	XXX
nov_skip3514	XXX	XXX	5.272727273
nov_skip3515	3.166666667	XXX	XXX
nov_skip3516	30.8	XXX	XXX
nov_skip3518	XXX	XXX	40.36363636
nov_skip3519	20.66666667	11.88888889	XXX
nov_skip352	5	XXX	XXX
nov_skip3520	24.33333333	17.1	XXX
nov_skip3521	XXX	XXX	16.86206897
nov_skip3522	XXX	34.5	17.14285714
nov_skip3523	7.125	XXX	12.91666667
nov_skip3524	13.625	XXX	14.58333333
nov_skip3525	XXX	XXX	21.33333333
nov_skip3526	29.33333333	XXX	XXX
nov_skip3528	XXX	22	17.77777778
nov_skip3529	XXX	XXX	39.27272727
nov_skip353	XXX	XXX	21.15384615
nov_skip3532	XXX	2.1875	XXX
nov_skip3533	9.333333333	12.5	10.69333333
nov_skip3534	XXX	XXX	17.375
nov_skip3535	7.8	XXX	XXX
nov_skip3536	XXX	9.8	XXX
nov_skip3537	18.16666667	XXX	XXX
nov_skip3538	0.428571429	XXX	XXX
nov_skip3539	29.5	4	found
nov_skip354	17.25	XXX	XXX
nov_skip3541	3.777777778	3.333333333	XXX
nov_skip3542	XXX	15	XXX
nov_skip3543	29.625	XXX	15.54545455
nov_skip3545	XXX	XXX	12.5
nov_skip3546	XXX	XXX	14.875
nov_skip3547	28.6	XXX	XXX
nov_skip3548	27.8	XXX	XXX
nov_skip3549	XXX	XXX	24.33333333
nov_skip355	45.66666667	9.777777778	37
nov_skip3550	29.5	miss	12.15
nov_skip3551	6.090909091	XXX	6.5
nov_skip3552	XXX	24	31.33333333
nov_skip3553	17.81818182	XXX	XXX
nov_skip3554	XXX	8.8	XXX
nov_skip3555	29.75	XXX	28.5
nov_skip3556	33	XXX	8.5
nov_skip3557	XXX	11	XXX
nov_skip3558	XXX	XXX	7.5
nov_skip3559	27.28571429	XXX	XXX
nov_skip356	XXX	XXX	9.5
nov_skip3560	38.8	XXX	XXX
nov_skip3561	8.8	12	XXX
nov_skip3563	XXX	XXX	24.125
nov_skip3565	XXX	XXX	7.533333333
nov_skip3566	XXX	5.777777778	XXX
nov_skip3567	XXX	XXX	21.42857143
nov_skip357	XXX	10.66666667	XXX
nov_skip3570	4	XXX	2.142857143
nov_skip3571	XXX	XXX	16.05882353
nov_skip3572	XXX	XXX	7.4
nov_skip3573	19.5	XXX	XXX
nov_skip3575	20.5	found	20.35714286
nov_skip3576	12.66666667	10	XXX
nov_skip3577	XXX	XXX	12
nov_skip3578	62.83333333	XXX	XXX
nov_skip3579	4.75	XXX	0.777777778
nov_skip358	29.05	20.33333333	11
nov_skip3580	42	20.75	XXX
nov_skip3581	XXX	XXX	16.92682927
nov_skip3582	XXX	XXX	26.33333333
nov_skip3583	XXX	29.4	26.06896552
nov_skip3584	34.66666667	XXX	XXX
nov_skip3585	XXX	8.571428571	XXX
nov_skip3586	XXX	XXX	6.5
nov_skip3587	XXX	XXX	16.75
nov_skip3588	XXX	4.4	XXX
nov_skip3589	XXX	XXX	8.444444444
nov_skip359	XXX	XXX	6.285714286
nov_skip3590	6.166666667	11	7
nov_skip3591	10.6	XXX	XXX
nov_skip3592	XXX	XXX	3.6
nov_skip3593	XXX	71.5	16.93333333
nov_skip3594	XXX	19.2	XXX
nov_skip3595	9.666666667	XXX	XXX
nov_skip3596	15.25	XXX	XXX
nov_skip3597	XXX	XXX	10.71428571
nov_skip3598	15.375	12	XXX
nov_skip3599	20.42857143	XXX	XXX
nov_skip36	5.923076923	XXX	XXX
nov_skip360	24.85714286	XXX	XXX
nov_skip3601	7.166666667	XXX	XXX
nov_skip3602	XXX	7.2	XXX
nov_skip3604	2.166666667	XXX	XXX
nov_skip3605	XXX	XXX	25.6
nov_skip3606	18.2	XXX	XXX
nov_skip3607	XXX	XXX	3.285714286
nov_skip3608	XXX	miss	10.57142857
nov_skip361	11	6	XXX
nov_skip3610	9.166666667	XXX	XXX
nov_skip3611	19.4	XXX	XXX
nov_skip3612	29.44444444	35.33333333	XXX
nov_skip3613	16	XXX	XXX
nov_skip3614	XXX	10.8	XXX
nov_skip3615	XXX	32	17.46666667
nov_skip3616	XXX	XXX	14.6
nov_skip3617	17	16.58333333	14.15
nov_skip3618	XXX	XXX	26.72727273
nov_skip3619	XXX	XXX	4.833333333
nov_skip362	16.5	3.272727273	XXX
nov_skip3620	8.333333333	XXX	XXX
nov_skip3621	22.57142857	XXX	XXX
nov_skip3622	18.8	21.75	10.08333333
nov_skip3623	XXX	0.333333333	XXX
nov_skip3624	XXX	XXX	14.625
nov_skip3625	39.66666667	7.166666667	11.33333333
nov_skip3626	8.125	XXX	XXX
nov_skip3627	25.83333333	24.71428571	XXX
nov_skip3628	XXX	XXX	10.91666667
nov_skip3629	XXX	XXX	2.4
nov_skip363	7.9375	found	XXX
nov_skip3630	XXX	11.5	14.33333333
nov_skip3631	14.33333333	XXX	XXX
nov_skip3632	10.04761905	17	XXX
nov_skip3633	XXX	39	17.81818182
nov_skip3634	37.33333333	56	XXX
nov_skip3636	XXX	13.66666667	XXX
nov_skip3637	9.142857143	3.6	XXX
nov_skip3638	21.94117647	22.5	XXX
nov_skip3639	26.9	23.33333333	20.9
nov_skip364	9.833333333	XXX	XXX
nov_skip3640	XXX	XXX	25
nov_skip3641	20	12.625	XXX
nov_skip3642	18	9.5	XXX
nov_skip3643	11.84615385	XXX	XXX
nov_skip3644	XXX	71.5	11.53333333
nov_skip3645	19	XXX	XXX
nov_skip3646	3.055555556	XXX	XXX
nov_skip3647	22.88888889	XXX	31
nov_skip3648	7.4	XXX	XXX
nov_skip3649	XXX	XXX	0.625
nov_skip365	XXX	XXX	4.590909091
nov_skip3650	XXX	found	46.57142857
nov_skip3651	XXX	XXX	0.888888889
nov_skip3654	9.555555556	14.5	XXX
nov_skip3655	22.3	XXX	XXX
nov_skip3656	XXX	10.5	25.56
nov_skip3657	12.5	XXX	XXX
nov_skip3658	19.2	XXX	XXX
nov_skip3659	16.83333333	XXX	XXX
nov_skip366	46.8	XXX	XXX
nov_skip3660	18.2	XXX	XXX
nov_skip3661	XXX	XXX	6.833333333
nov_skip3662	XXX	XXX	7
nov_skip3663	5.96	XXX	XXX
nov_skip3664	XXX	XXX	18.11111111
nov_skip3665	XXX	XXX	17.6
nov_skip3666	XXX	11.28571429	XXX
nov_skip3667	14.27272727	XXX	XXX
nov_skip3668	13.55555556	XXX	XXX
nov_skip3669	XXX	XXX	12.21428571
nov_skip367	XXX	3.666666667	XXX
nov_skip3670	XXX	XXX	11.625
nov_skip3671	XXX	XXX	6.315789474
nov_skip3672	7	XXX	XXX
nov_skip3673	21.5	32	XXX
nov_skip3674	XXX	14.28571429	XXX
nov_skip3675	19.54545455	XXX	XXX
nov_skip3676	15.85714286	XXX	XXX
nov_skip3677	XXX	XXX	17.2
nov_skip3678	XXX	XXX	3.714285714
nov_skip3679	20.8	XXX	XXX
nov_skip368	XXX	XXX	22.14285714
nov_skip3680	20.5	10.83333333	XXX
nov_skip3681	XXX	10.5	XXX
nov_skip3682	XXX	13.375	XXX
nov_skip3683	22.33333333	XXX	XXX
nov_skip3684	XXX	XXX	13.71428571
nov_skip3685	29.375	XXX	XXX
nov_skip3686	29.66666667	found	XXX
nov_skip3687	XXX	XXX	8.25
nov_skip3688	XXX	11.66666667	15.15789474
nov_skip369	XXX	17.33333333	11.23076923
nov_skip3690	XXX	XXX	22
nov_skip3691	27.4	XXX	XXX
nov_skip3692	XXX	XXX	17.58333333
nov_skip3693	XXX	XXX	3.857142857
nov_skip3694	XXX	XXX	15.28571429
nov_skip3695	XXX	15	15.125
nov_skip3696	22	XXX	XXX
nov_skip3697	XXX	13.2	XXX
nov_skip3698	13.42857143	9.5	7.4
nov_skip3699	11.33333333	7.625	2.888888889
nov_skip37	69	XXX	XXX
nov_skip370	XXX	XXX	10.71428571
nov_skip3700	21	XXX	XXX
nov_skip3701	XXX	36.66666667	12.0625
nov_skip3702	XXX	8.222222222	8
nov_skip3703	17.27272727	20	10.75
nov_skip3704	25.6	XXX	XXX
nov_skip3705	24.47619048	XXX	XXX
nov_skip3707	15.27272727	9.5	XXX
nov_skip3708	found	13.6	XXX
nov_skip3709	XXX	XXX	17.9
nov_skip371	0.181818182	XXX	1.5
nov_skip3710	XXX	XXX	18.16666667
nov_skip3711	26.375	XXX	XXX
nov_skip3712	XXX	XXX	18.76923077
nov_skip3713	XXX	7.875	XXX
nov_skip3714	XXX	14.1	XXX
nov_skip3715	XXX	37.33333333	23.95454545
nov_skip3716	XXX	XXX	4.290322581
nov_skip3717	XXX	64	19.30769231
nov_skip3718	XXX	XXX	9.75
nov_skip3719	16.83333333	XXX	XXX
nov_skip372	0.75	found	4.2
nov_skip3720	XXX	18.38461538	19.90909091
nov_skip3721	XXX	36.5	16.81081081
nov_skip3722	XXX	6	2.5
nov_skip3723	8	XXX	XXX
nov_skip3724	XXX	XXX	6.7
nov_skip3725	XXX	XXX	1.8
nov_skip3726	7.333333333	XXX	XXX
nov_skip3727	11	XXX	miss
nov_skip3728	XXX	7	XXX
nov_skip3729	22.26666667	XXX	XXX
nov_skip373	XXX	XXX	2.4
nov_skip3730	XXX	9.9375	XXX
nov_skip3731	1.25	XXX	XXX
nov_skip3732	XXX	11	6.423076923
nov_skip3733	18.27272727	XXX	XXX
nov_skip3734	15.375	XXX	XXX
nov_skip3735	24.66666667	XXX	XXX
nov_skip3736	XXX	XXX	28.22222222
nov_skip3737	XXX	57	10.15384615
nov_skip3738	XXX	XXX	18.69230769
nov_skip3739	XXX	10	XXX
nov_skip374	20.85714286	XXX	XXX
nov_skip3740	8.375	4.1	XXX
nov_skip3741	XXX	XXX	16
nov_skip3742	28.5	56	22.08
nov_skip3743	11.14285714	XXX	XXX
nov_skip3744	11	3.25	XXX
nov_skip3745	11	XXX	XXX
nov_skip3746	26.48275862	35	18
nov_skip3747	XXX	9	7.727272727
nov_skip3748	XXX	2.875	XXX
nov_skip3749	0.833333333	XXX	XXX
nov_skip375	XXX	12.25	8
nov_skip3751	XXX	XXX	27.33333333
nov_skip3752	XXX	11	XXX
nov_skip3754	XXX	XXX	8.75
nov_skip3755	11.875	XXX	XXX
nov_skip3756	22.88888889	15.68181818	XXX
nov_skip3757	XXX	24.22222222	XXX
nov_skip3758	XXX	14.33333333	28.66666667
nov_skip3759	XXX	XXX	14.16666667
nov_skip3760	4.875	5	XXX
nov_skip3761	30.2	XXX	XXX
nov_skip3762	XXX	2.833333333	XXX
nov_skip3765	XXX	XXX	27.09090909
nov_skip3766	20	XXX	XXX
nov_skip3767	XXX	XXX	10.45454545
nov_skip3768	found	XXX	1.833333333
nov_skip3769	XXX	8.666666667	XXX
nov_skip377	16.75	9.5	XXX
nov_skip3770	7	20	XXX
nov_skip3771	XXX	XXX	32
nov_skip3772	76.75	20	XXX
nov_skip3774	XXX	38.71428571	XXX
nov_skip3775	XXX	67	22.9
nov_skip3776	XXX	20.16666667	18.82857143
nov_skip3777	XXX	10.8	XXX
nov_skip3778	1.2	XXX	0.25
nov_skip3779	21.33333333	XXX	XXX
nov_skip378	XXX	11	XXX
nov_skip3780	56.4	XXX	13.64705882
nov_skip3781	XXX	XXX	5.8
nov_skip3782	30.99047619	23.38297872	21.625
nov_skip3783	15.28571429	XXX	XXX
nov_skip3784	13.8	XXX	XXX
nov_skip3785	4.8	XXX	XXX
nov_skip3786	35	XXX	XXX
nov_skip3787	12.55555556	XXX	XXX
nov_skip3788	15.5	24	15.83495146
nov_skip3789	XXX	0.833333333	XXX
nov_skip379	XXX	22.94736842	16.625
nov_skip3791	7.428571429	XXX	XXX
nov_skip3792	XXX	XXX	18.5
nov_skip3793	XXX	5	8
nov_skip3794	XXX	18.4	XXX
nov_skip3795	13.4	XXX	XXX
nov_skip3796	36.33333333	25	XXX
nov_skip3797	14.22222222	XXX	16.4
nov_skip3799	16	30.5	XXX
nov_skip38	XXX	XXX	16.33333333
nov_skip380	12.8	XXX	XXX
nov_skip3801	XXX	XXX	15.66666667
nov_skip3803	XXX	16	XXX
nov_skip3804	2.083333333	XXX	XXX
nov_skip3806	37	27	XXX
nov_skip3807	21.8	15.875	XXX
nov_skip3808	16.375	XXX	XXX
nov_skip3809	XXX	3.076923077	XXX
nov_skip381	XXX	XXX	12.7
nov_skip3810	XXX	14.33333333	26.875
nov_skip3811	33.85714286	XXX	33.25
nov_skip3812	XXX	8.454545455	XXX
nov_skip3813	XXX	XXX	22.05
nov_skip3814	23	XXX	XXX
nov_skip3815	XXX	17.16666667	XXX
nov_skip3816	8.75	2.857142857	8.333333333
nov_skip3817	XXX	18	10.44444444
nov_skip3818	16	XXX	XXX
nov_skip3819	8.125	XXX	XXX
nov_skip382	30.33333333	13	XXX
nov_skip3820	31	15.6	XXX
nov_skip3821	0.833333333	8.333333333	0.125
nov_skip3822	3.7	XXX	4.25
nov_skip3823	31	XXX	XXX
nov_skip3824	7.166666667	11.5	XXX
nov_skip3825	XXX	5	XXX
nov_skip3826	17.84615385	38	XXX
nov_skip3827	41.2	XXX	XXX
nov_skip3829	XXX	XXX	17.5
nov_skip383	6.642857143	3.666666667	XXX
nov_skip3830	22.83333333	XXX	XXX
nov_skip3831	XXX	12	XXX
nov_skip3832	7.2	XXX	XXX
nov_skip3833	XXX	18.2	XXX
nov_skip3834	XXX	33.6	21.27272727
nov_skip3835	XXX	XXX	27.58333333
nov_skip3836	12	XXX	XXX
nov_skip3837	25	XXX	XXX
nov_skip3838	17.33333333	XXX	XXX
nov_skip3839	24.85714286	XXX	found
nov_skip384	1.090909091	XXX	XXX
nov_skip3840	13	XXX	XXX
nov_skip3841	XXX	XXX	6.25
nov_skip3842	55.5	15.5	XXX
nov_skip3843	XXX	XXX	13.63636364
nov_skip3844	26.83333333	XXX	XXX
nov_skip3845	XXX	XXX	9.583333333
nov_skip3846	9.5	20	XXX
nov_skip3847	XXX	XXX	2.466666667
nov_skip3848	XXX	XXX	2.47826087
nov_skip3849	XXX	XXX	2.6
nov_skip385	28.36363636	53	14.08
nov_skip3850	3.789473684	XXX	XXX
nov_skip3851	XXX	XXX	14.71428571
nov_skip3852	21.25	XXX	11.92857143
nov_skip3853	XXX	17.5	13
nov_skip3854	XXX	6.8	XXX
nov_skip3855	28.21428571	8.666666667	XXX
nov_skip3856	XXX	8	XXX
nov_skip3857	XXX	22.71428571	30.96428571
nov_skip3858	28.45454545	6	4.166666667
nov_skip3859	20.78571429	XXX	XXX
nov_skip386	27.83333333	17.33333333	12.71428571
nov_skip3860	46	13.75	15.41666667
nov_skip3861	XXX	XXX	15
nov_skip3862	3.363636364	XXX	3.153846154
nov_skip3863	6	XXX	XXX
nov_skip3864	39.66666667	XXX	XXX
nov_skip3865	XXX	XXX	11.55555556
nov_skip3866	17.75	15.4375	22.81818182
nov_skip3867	34.83333333	XXX	XXX
nov_skip3868	found	10.5	XXX
nov_skip3869	XXX	XXX	19
nov_skip387	16.16666667	XXX	XXX
nov_skip3870	9.285714286	XXX	XXX
nov_skip3871	XXX	XXX	17
nov_skip3872	17.875	XXX	XXX
nov_skip3873	14	30	XXX
nov_skip3875	XXX	27.2	XXX
nov_skip3876	14.90909091	22.71428571	17
nov_skip3877	15	XXX	XXX
nov_skip3878	XXX	5	XXX
nov_skip3879	XXX	24.71428571	12.5
nov_skip388	XXX	XXX	28
nov_skip3880	13.69230769	20.125	XXX
nov_skip3881	XXX	XXX	1.6
nov_skip3882	26.83333333	XXX	XXX
nov_skip3883	24.31818182	128.5	XXX
nov_skip3884	XXX	XXX	1.4375
nov_skip3885	5.666666667	found	XXX
nov_skip3886	XXX	XXX	10.9
nov_skip3887	XXX	7	12.83333333
nov_skip3888	18	17.22222222	6.692307692
nov_skip3889	27.2	XXX	XXX
nov_skip389	14.57142857	XXX	XXX
nov_skip3890	XXX	XXX	12.91666667
nov_skip3891	34.8	XXX	29.16666667
nov_skip3892	XXX	XXX	11.54545455
nov_skip3893	44	21.14285714	12.2
nov_skip3894	XXX	XXX	7.176470588
nov_skip3895	XXX	6.705882353	XXX
nov_skip3896	24.42857143	24.25	XXX
nov_skip3897	XXX	14.14285714	XXX
nov_skip3898	XXX	XXX	18.14285714
nov_skip3899	11.2	XXX	XXX
nov_skip39	XXX	12.42857143	XXX
nov_skip390	14	XXX	XXX
nov_skip3900	22	XXX	XXX
nov_skip3901	XXX	4.2	XXX
nov_skip3902	XXX	62.5	34.66666667
nov_skip3903	8	XXX	XXX
nov_skip3904	XXX	XXX	14
nov_skip3905	XXX	5.5	XXX
nov_skip3906	20.33333333	18	XXX
nov_skip3907	22.31818182	14.5	XXX
nov_skip3908	3.736842105	found	XXX
nov_skip3909	XXX	14.44444444	XXX
nov_skip391	26.66666667	XXX	XXX
nov_skip3910	32.25	XXX	19.63636364
nov_skip3911	XXX	11.42857143	XXX
nov_skip3912	XXX	XXX	21.25
nov_skip3913	26.57142857	28.66666667	XXX
nov_skip3914	XXX	XXX	7.315789474
nov_skip3915	19.2	14.75	XXX
nov_skip3916	33.6	122	XXX
nov_skip3917	7.666666667	XXX	8.88
nov_skip3918	19.71428571	XXX	XXX
nov_skip3919	16.1	17.14285714	37.33333333
nov_skip392	18.2	1	XXX
nov_skip3920	22.13043478	19.42857143	9.5
nov_skip3921	5.833333333	XXX	XXX
nov_skip3922	27.14285714	XXX	44
nov_skip3923	XXX	XXX	19.33333333
nov_skip3925	3.25	3.5	XXX
nov_skip3926	13.46666667	27	14.63636364
nov_skip3927	XXX	found	7.5
nov_skip3928	17	3	10.09090909
nov_skip393	33.8	XXX	XXX
nov_skip3930	37	XXX	XXX
nov_skip3931	16.42857143	22.81818182	XXX
nov_skip3932	XXX	11.33333333	19.81818182
nov_skip3933	18	30	5.857142857
nov_skip3934	XXX	XXX	24.6
nov_skip3935	XXX	8.6	XXX
nov_skip3936	12.53846154	XXX	XXX
nov_skip3937	11.66666667	13.5	XXX
nov_skip3938	XXX	XXX	17.57142857
nov_skip3939	XXX	16.6	XXX
nov_skip394	XXX	6.076923077	XXX
nov_skip3940	XXX	found	5.9
nov_skip3941	9.2	XXX	XXX
nov_skip3942	19.76470588	XXX	XXX
nov_skip3943	XXX	XXX	4.222222222
nov_skip3944	XXX	13.71428571	XXX
nov_skip3945	XXX	XXX	19.4375
nov_skip3946	12.06666667	12.5	XXX
nov_skip3947	XXX	XXX	24.125
nov_skip395	14.21052632	13.5	XXX
nov_skip3950	26.125	22.5	XXX
nov_skip3951	52	XXX	3.75
nov_skip3953	XXX	XXX	11.42857143
nov_skip3954	XXX	XXX	18.2
nov_skip3955	XXX	XXX	15.55555556
nov_skip3956	6.692307692	6.285714286	XXX
nov_skip3957	XXX	16.16666667	XXX
nov_skip3958	XXX	XXX	5.8
nov_skip3959	XXX	XXX	7.461538462
nov_skip396	XXX	9.666666667	XXX
nov_skip3960	XXX	3.4	XXX
nov_skip3961	XXX	3.333333333	XXX
nov_skip3962	2.25	XXX	XXX
nov_skip3963	32.25	11	XXX
nov_skip3965	11	11.4	XXX
nov_skip3966	11.94444444	22	XXX
nov_skip3967	14.8	27.875	XXX
nov_skip3968	XXX	13.16666667	XXX
nov_skip3969	XXX	XXX	1.6
nov_skip397	14.75	XXX	XXX
nov_skip3970	3	3	XXX
nov_skip3972	XXX	XXX	15.1875
nov_skip3973	XXX	XXX	8.333333333
nov_skip3974	XXX	21.8	XXX
nov_skip3975	36.22222222	found	XXX
nov_skip3976	XXX	8.111111111	XXX
nov_skip3978	XXX	XXX	3
nov_skip3979	XXX	6.8	XXX
nov_skip398	XXX	9.5	15.4
nov_skip3980	21	XXX	16.86666667
nov_skip3981	XXX	4.142857143	XXX
nov_skip3982	28.2	XXX	XXX
nov_skip3983	XXX	1	6.066666667
nov_skip3985	17.44444444	XXX	XXX
nov_skip3986	XXX	8	2
nov_skip3987	XXX	XXX	5.4
nov_skip3989	XXX	XXX	2
nov_skip399	XXX	23.33333333	23.5
nov_skip3990	11.5	31	10.57142857
nov_skip3991	39.2	27	XXX
nov_skip3992	3.916666667	XXX	XXX
nov_skip3993	found	XXX	42.5
nov_skip3994	23.33333333	11.66666667	XXX
nov_skip3995	22	17.33333333	15.46666667
nov_skip3996	13.83333333	found	XXX
nov_skip3997	22.33333333	13.8	XXX
nov_skip3998	XXX	XXX	10.35714286
nov_skip4	30.8	XXX	XXX
nov_skip40	XXX	19.5	XXX
nov_skip400	XXX	0.375	XXX
nov_skip4000	7.6	36.33333333	18.2
nov_skip4001	XXX	30.66666667	49
nov_skip4002	5	XXX	XXX
nov_skip4004	16.41176471	47.66666667	XXX
nov_skip4005	9.071428571	XXX	XXX
nov_skip4006	1.666666667	XXX	3.5
nov_skip4007	XXX	XXX	13.125
nov_skip4008	XXX	XXX	2.3125
nov_skip4009	miss	12.66666667	10
nov_skip401	11.7	10.5	XXX
nov_skip4010	XXX	XXX	12.66666667
nov_skip4011	23.71428571	25.5	XXX
nov_skip4012	XXX	0.833333333	XXX
nov_skip4014	9.625	XXX	XXX
nov_skip4015	XXX	XXX	9.6875
nov_skip4016	XXX	XXX	3.285714286
nov_skip4017	XXX	XXX	23
nov_skip4018	XXX	12.66666667	XXX
nov_skip4019	35.8	8.5	XXX
nov_skip402	4.571428571	XXX	XXX
nov_skip4020	XXX	XXX	23.33333333
nov_skip4021	XXX	15.75	18.58333333
nov_skip4022	1.285714286	XXX	XXX
nov_skip4023	42.2	XXX	XXX
nov_skip4024	XXX	15.2	46.25
nov_skip4025	30.16666667	XXX	XXX
nov_skip4026	XXX	5	XXX
nov_skip4027	XXX	XXX	15.53333333
nov_skip4029	XXX	XXX	34.125
nov_skip403	19.25	XXX	XXX
nov_skip4030	XXX	8.761904762	XXX
nov_skip4031	XXX	XXX	22.11111111
nov_skip4032	8	XXX	XXX
nov_skip4033	1.833333333	XXX	XXX
nov_skip4034	14.71428571	13.72727273	XXX
nov_skip4035	15.7	XXX	XXX
nov_skip4036	XXX	XXX	10.22727273
nov_skip4037	22.75	8.333333333	3.75
nov_skip4038	XXX	XXX	15.58823529
nov_skip4039	15.375	58	14.28571429
nov_skip404	16.9	XXX	XXX
nov_skip4040	37.1	22.5	25.57142857
nov_skip4041	12.2	25.77777778	22.26923077
nov_skip4042	XXX	XXX	18.375
nov_skip4043	XXX	16	34.23076923
nov_skip4044	6	XXX	XXX
nov_skip4045	27.85714286	21.0625	18.61538462
nov_skip4046	17.66666667	15.75	13.25
nov_skip4047	32.52941176	17.4	XXX
nov_skip4048	XXX	XXX	10.5
nov_skip4049	XXX	13	XXX
nov_skip405	20.5	XXX	XXX
nov_skip4050	25.33333333	XXX	12.80769231
nov_skip4051	XXX	17.23076923	XXX
nov_skip4052	XXX	9.4	XXX
nov_skip4053	XXX	XXX	10.45454545
nov_skip4054	XXX	2.5	XXX
nov_skip4055	24.375	71.5	XXX
nov_skip4056	34.14285714	XXX	XXX
nov_skip4057	16.5	14.83333333	XXX
nov_skip4058	1.5	9.5	XXX
nov_skip4059	32.83333333	53	18.29166667
nov_skip406	XXX	3.25	XXX
nov_skip4060	XXX	14.83333333	XXX
nov_skip4061	11.5	23	XXX
nov_skip4062	XXX	XXX	18.5
nov_skip4063	10.33333333	12	10.45
nov_skip4064	XXX	XXX	9
nov_skip4065	2	XXX	1.2
nov_skip4066	16.5	XXX	XXX
nov_skip4067	XXX	10.5	XXX
nov_skip4068	13	XXX	XXX
nov_skip4069	30	20.5	XXX
nov_skip4070	17.875	XXX	XXX
nov_skip4071	XXX	XXX	16.85714286
nov_skip4072	XXX	XXX	11
nov_skip4073	19.28571429	XXX	XXX
nov_skip4074	24.75	XXX	30.33333333
nov_skip4075	XXX	4.8	XXX
nov_skip4076	19.33333333	XXX	16
nov_skip4077	14.33333333	5.8	XXX
nov_skip4078	5	XXX	5.666666667
nov_skip4079	7.285714286	XXX	XXX
nov_skip408	2.125	XXX	XXX
nov_skip4080	XXX	21.33333333	XXX
nov_skip4081	0.666666667	XXX	1
nov_skip4082	34.78947368	XXX	XXX
nov_skip4083	XXX	XXX	5.6875
nov_skip4084	32.6	14.22222222	20.86956522
nov_skip4085	21.6	XXX	XXX
nov_skip4086	26.33333333	XXX	XXX
nov_skip4087	XXX	XXX	19.91666667
nov_skip4088	14.5483871	22.30769231	14.33333333
nov_skip4089	13.16666667	XXX	XXX
nov_skip409	36.33333333	20	XXX
nov_skip4090	XXX	19.16666667	XXX
nov_skip4091	10.5	XXX	XXX
nov_skip4092	25.47619048	XXX	42.5
nov_skip4093	33.88888889	XXX	XXX
nov_skip4094	XXX	10.73333333	23.83333333
nov_skip4095	XXX	8.714285714	7.9
nov_skip4096	2.6	XXX	XXX
nov_skip4097	XXX	1	XXX
nov_skip4098	XXX	XXX	41.8
nov_skip4099	25.55555556	21.4	XXX
nov_skip41	7.666666667	5	XXX
nov_skip410	XXX	XXX	26.42857143
nov_skip4100	33.625	11.875	XXX
nov_skip4101	18.66666667	XXX	16.45454545
nov_skip4102	XXX	XXX	11.33333333
nov_skip4103	XXX	12.66666667	XXX
nov_skip4105	XXX	XXX	15.17647059
nov_skip4106	XXX	XXX	19.25
nov_skip4107	XXX	XXX	0.625
nov_skip4108	79.33333333	15.75	XXX
nov_skip4109	7.2	XXX	XXX
nov_skip411	18.22222222	XXX	XXX
nov_skip4110	5.4	XXX	XXX
nov_skip4111	14.91666667	XXX	XXX
nov_skip4112	36.8	12.5	XXX
nov_skip4113	XXX	XXX	11.36363636
nov_skip4114	XXX	XXX	18
nov_skip4115	XXX	11	XXX
nov_skip4116	XXX	XXX	6
nov_skip4117	18.625	XXX	XXX
nov_skip4118	XXX	9.6	XXX
nov_skip4119	61.5	XXX	11.125
nov_skip4120	19.2	XXX	XXX
nov_skip4121	16.85714286	XXX	XXX
nov_skip4122	XXX	11.46666667	XXX
nov_skip4123	XXX	XXX	17.22222222
nov_skip4124	26.66666667	found	31.88888889
nov_skip4126	XXX	7.666666667	20.66666667
nov_skip4127	XXX	XXX	25.83333333
nov_skip4128	24.77358491	17.15384615	14.23529412
nov_skip4129	XXX	XXX	11.84615385
nov_skip413	XXX	XXX	20.28571429
nov_skip4130	XXX	16.6	XXX
nov_skip4131	XXX	XXX	29.71428571
nov_skip4132	15.18181818	21.6	13.74626866
nov_skip4133	47.16666667	XXX	32.58823529
nov_skip4134	53.28571429	68	53.2
nov_skip4135	XXX	8.2	XXX
nov_skip4136	XXX	XXX	12
nov_skip4138	24.26666667	XXX	XXX
nov_skip4139	XXX	3.5	7.75
nov_skip414	XXX	16.5	XXX
nov_skip4142	15.28571429	XXX	XXX
nov_skip4143	13.33333333	4.826086957	XXX
nov_skip4144	XXX	XXX	23.66666667
nov_skip4145	XXX	1.571428571	XXX
nov_skip4146	38	9.571428571	XXX
nov_skip4147	XXX	XXX	3
nov_skip4149	10.77777778	XXX	XXX
nov_skip415	XXX	24.33333333	XXX
nov_skip4150	XXX	XXX	9.571428571
nov_skip4151	XXX	XXX	15
nov_skip4152	XXX	XXX	16.18181818
nov_skip4153	XXX	XXX	17.11111111
nov_skip4154	XXX	XXX	38
nov_skip4155	XXX	XXX	11.52941176
nov_skip4156	1.666666667	0.4	XXX
nov_skip4157	18.83333333	XXX	XXX
nov_skip4158	found	1.642857143	XXX
nov_skip4159	XXX	9.857142857	XXX
nov_skip416	XXX	XXX	1.25
nov_skip4160	XXX	14.625	XXX
nov_skip4161	XXX	12	18.56976744
nov_skip4162	XXX	25.2	XXX
nov_skip4163	XXX	XXX	6.5
nov_skip4164	XXX	XXX	31.22222222
nov_skip4165	9.470588235	XXX	XXX
nov_skip4166	XXX	XXX	8.227272727
nov_skip4167	14	17.14285714	XXX
nov_skip4168	66	12.25	XXX
nov_skip4169	19.25	2	XXX
nov_skip417	14.1	2	XXX
nov_skip4170	XXX	3.375	XXX
nov_skip4171	20	14.6	9.875
nov_skip4172	27.85714286	XXX	XXX
nov_skip4173	XXX	XXX	9.25
nov_skip4174	XXX	4.857142857	XXX
nov_skip4175	XXX	XXX	9.944444444
nov_skip4176	XXX	XXX	24.5
nov_skip4177	XXX	XXX	11.3
nov_skip4179	XXX	XXX	7.444444444
nov_skip418	79	16.5	XXX
nov_skip4180	XXX	12.83333333	XXX
nov_skip4181	2.636363636	XXX	XXX
nov_skip4182	16.54545455	40.66666667	XXX
nov_skip4183	XXX	XXX	11.29411765
nov_skip4185	XXX	XXX	21.0625
nov_skip4186	29.16666667	XXX	XXX
nov_skip4187	XXX	23.90909091	XXX
nov_skip4188	XXX	14	XXX
nov_skip4189	XXX	18.42857143	XXX
nov_skip419	24.27272727	XXX	XXX
nov_skip4190	12	XXX	XXX
nov_skip4191	XXX	XXX	16.5
nov_skip4192	XXX	XXX	27.5
nov_skip4193	11.25	7.6	XXX
nov_skip4194	27.875	2.75	6
nov_skip4195	6.363636364	XXX	XXX
nov_skip4196	found	13.8	XXX
nov_skip4197	XXX	XXX	7.6
nov_skip4198	XXX	XXX	6.571428571
nov_skip4199	15.75	XXX	XXX
nov_skip42	XXX	2.666666667	1
nov_skip420	20.4	XXX	XXX
nov_skip4200	2.375	XXX	XXX
nov_skip4201	XXX	21.8	XXX
nov_skip4202	XXX	14.71428571	XXX
nov_skip4203	XXX	XXX	8.75
nov_skip4204	XXX	XXX	3.7
nov_skip4205	XXX	11.2	XXX
nov_skip4206	28	26.71428571	XXX
nov_skip4208	XXX	2.666666667	XXX
nov_skip421	10.85714286	18.25	12
nov_skip4210	XXX	XXX	15.68181818
nov_skip4211	17.28571429	XXX	22.33333333
nov_skip4212	16	XXX	XXX
nov_skip4213	36	63	13.33333333
nov_skip4214	XXX	10.42857143	XXX
nov_skip4216	10.875	XXX	XXX
nov_skip4217	48	8.333333333	23.26315789
nov_skip4218	7.333333333	14.28571429	XXX
nov_skip422	33	XXX	39.625
nov_skip4220	8.142857143	XXX	XXX
nov_skip4221	XXX	XXX	18.85714286
nov_skip4222	16	XXX	XXX
nov_skip4223	XXX	XXX	15.9
nov_skip4224	XXX	XXX	4.714285714
nov_skip4225	21.875	XXX	XXX
nov_skip4226	1	XXX	6
nov_skip4227	3.6	33	XXX
nov_skip4228	5.9	XXX	XXX
nov_skip4229	26.6875	XXX	19.07692308
nov_skip423	0.625	XXX	XXX
nov_skip4230	XXX	XXX	5.285714286
nov_skip4231	26.66666667	XXX	XXX
nov_skip4232	11.5	10.28571429	XXX
nov_skip4233	73.81818182	XXX	XXX
nov_skip4234	XXX	6.285714286	XXX
nov_skip4235	12.41666667	5.2	3.161290323
nov_skip4236	XXX	11.5	11.25
nov_skip4237	XXX	4.285714286	XXX
nov_skip4238	31.6	XXX	XXX
nov_skip4239	XXX	XXX	10.33333333
nov_skip424	3.166666667	3.5	XXX
nov_skip4240	XXX	XXX	32.9
nov_skip4242	XXX	9.25	XXX
nov_skip4243	3.6	21	XXX
nov_skip4244	XXX	12.58333333	XXX
nov_skip4245	XXX	XXX	25.14285714
nov_skip4247	34.875	11.25	XXX
nov_skip4249	XXX	XXX	9.8
nov_skip425	XXX	3.875	XXX
nov_skip4250	XXX	7	XXX
nov_skip4251	11.5	XXX	XXX
nov_skip4252	24.6	XXX	XXX
nov_skip4253	21.66666667	19.81818182	19.5
nov_skip4254	XXX	5.857142857	XXX
nov_skip4255	XXX	14.4	XXX
nov_skip4256	found	23.88888889	11
nov_skip4257	16	XXX	XXX
nov_skip4258	XXX	21.66666667	XXX
nov_skip4259	31.6	XXX	XXX
nov_skip426	XXX	XXX	27.42857143
nov_skip4260	29.64705882	17.6	XXX
nov_skip4262	10.25	XXX	XXX
nov_skip4263	15.57142857	XXX	XXX
nov_skip4264	36.71428571	XXX	XXX
nov_skip4265	8.166666667	XXX	XXX
nov_skip4266	47.6	24.64285714	XXX
nov_skip4267	XXX	XXX	8.294117647
nov_skip4268	XXX	11.46666667	XXX
nov_skip4269	XXX	XXX	15.55555556
nov_skip427	XXX	XXX	13.14285714
nov_skip4270	XXX	13.44444444	XXX
nov_skip4271	XXX	7	XXX
nov_skip4272	31.55555556	XXX	XXX
nov_skip4273	found	10.6	XXX
nov_skip4274	1	14	XXX
nov_skip4275	XXX	41	8.8
nov_skip4276	15.28571429	XXX	XXX
nov_skip4277	4.25	XXX	XXX
nov_skip4278	1.833333333	XXX	XXX
nov_skip4279	14.38461538	XXX	21.8125
nov_skip428	XXX	XXX	11.125
nov_skip4280	0.285714286	miss	XXX
nov_skip4281	29	21.66666667	XXX
nov_skip4282	35.8	XXX	XXX
nov_skip4283	26.42857143	XXX	8.1
nov_skip4284	XXX	20.66666667	XXX
nov_skip4285	XXX	2	1.333333333
nov_skip4286	XXX	27.2	XXX
nov_skip4287	31.25	12	22.84615385
nov_skip4288	16.25	20.5	XXX
nov_skip4289	43	XXX	XXX
nov_skip429	XXX	XXX	12.28571429
nov_skip4290	15.63636364	XXX	XXX
nov_skip4291	39	12.66666667	XXX
nov_skip4292	7.6	XXX	XXX
nov_skip4293	XXX	12.5	XXX
nov_skip4294	17.8	14.69230769	13.03125
nov_skip4295	XXX	23.25	XXX
nov_skip4296	XXX	14.16666667	XXX
nov_skip4298	XXX	19.5	22.75
nov_skip4299	XXX	XXX	6.222222222
nov_skip43	12.66666667	XXX	XXX
nov_skip430	19	XXX	XXX
nov_skip4300	XXX	XXX	22.22222222
nov_skip4301	XXX	17.5	XXX
nov_skip4302	16.05263158	found	found
nov_skip4303	XXX	15.57142857	12
nov_skip4304	42.33333333	XXX	XXX
nov_skip4305	40.66666667	XXX	2.666666667
nov_skip4306	13	XXX	XXX
nov_skip4307	5.636363636	XXX	XXX
nov_skip4309	14.71428571	22.75	XXX
nov_skip431	24.125	XXX	XXX
nov_skip4310	34.42857143	XXX	XXX
nov_skip4311	XXX	14.6	XXX
nov_skip4312	17	XXX	XXX
nov_skip4313	1.375	XXX	0.818181818
nov_skip4314	28.5	XXX	XXX
nov_skip4315	XXX	33.5	10.83333333
nov_skip4316	26.71428571	11.18181818	XXX
nov_skip4317	20.08333333	20.63636364	XXX
nov_skip4318	18.71428571	XXX	XXX
nov_skip4319	XXX	XXX	16.26666667
nov_skip432	XXX	XXX	11.6
nov_skip4320	2.2	XXX	1
nov_skip4321	XXX	XXX	10.8
nov_skip4322	XXX	19.2	XXX
nov_skip4323	10.4	XXX	XXX
nov_skip4324	XXX	51	12.80392157
nov_skip4325	40.33333333	XXX	XXX
nov_skip4326	11.75	XXX	12.57575758
nov_skip4327	XXX	XXX	2.125
nov_skip4328	XXX	12.625	XXX
nov_skip4329	45.5	21.6	XXX
nov_skip433	36	10.07692308	XXX
nov_skip4330	14.125	16.52941176	XXX
nov_skip4331	XXX	XXX	38.85714286
nov_skip4332	XXX	5.2	XXX
nov_skip4333	16.13333333	18.12903226	XXX
nov_skip4334	14.28571429	10	XXX
nov_skip4335	XXX	XXX	17.86956522
nov_skip4336	0.5	XXX	9.875
nov_skip4337	XXX	43	12.5
nov_skip4338	XXX	XXX	8.3
nov_skip4339	9.5	42	XXX
nov_skip434	17.4	25.625	XXX
nov_skip4341	10.14285714	XXX	XXX
nov_skip4342	32	1	XXX
nov_skip4343	XXX	XXX	5.6
nov_skip4344	17	XXX	XXX
nov_skip4345	XXX	XXX	43.36363636
nov_skip4346	40.66666667	16.375	XXX
nov_skip4347	XXX	XXX	9.2
nov_skip4348	XXX	XXX	25.76470588
nov_skip4349	XXX	XXX	11.16666667
nov_skip435	XXX	XXX	5
nov_skip4350	XXX	8.666666667	XXX
nov_skip4351	XXX	16.57142857	XXX
nov_skip4352	16.83333333	XXX	XXX
nov_skip4353	XXX	XXX	13.71428571
nov_skip4354	32.5	XXX	XXX
nov_skip4355	13.85714286	XXX	11.57142857
nov_skip4356	XXX	13.2	XXX
nov_skip4357	XXX	XXX	21.67857143
nov_skip4358	XXX	XXX	18.91666667
nov_skip4359	23.5	36	XXX
nov_skip436	21	XXX	XXX
nov_skip4360	7.666666667	6.571428571	XXX
nov_skip4361	XXX	XXX	18.09090909
nov_skip4362	4.666666667	XXX	23
nov_skip4363	XXX	11.42857143	XXX
nov_skip4364	XXX	1.875	XXX
nov_skip4365	7.25	XXX	XXX
nov_skip4366	XXX	7.666666667	33.57142857
nov_skip4367	XXX	27.8	XXX
nov_skip4368	11.6	7.375	XXX
nov_skip4369	0.333333333	XXX	XXX
nov_skip437	22.78571429	XXX	XXX
nov_skip4370	XXX	XXX	20.4
nov_skip4371	17	XXX	XXX
nov_skip4372	13.33333333	XXX	XXX
nov_skip4373	XXX	XXX	2.692307692
nov_skip4374	9	XXX	XXX
nov_skip4375	15.66666667	XXX	12
nov_skip4376	56	XXX	20.88888889
nov_skip4377	XXX	7	19.125
nov_skip4378	XXX	XXX	10.91666667
nov_skip4379	14.88888889	XXX	28.33333333
nov_skip438	1.428571429	XXX	XXX
nov_skip4381	24.09090909	14.33333333	XXX
nov_skip4382	14.16666667	8.833333333	8.692307692
nov_skip4384	XXX	XXX	8.25
nov_skip4385	4.454545455	XXX	XXX
nov_skip4386	46.5	29.25	XXX
nov_skip4387	28.8	17.76470588	16.12765957
nov_skip4388	XXX	5	XXX
nov_skip4389	8.444444444	XXX	XXX
nov_skip439	XXX	13.14285714	XXX
nov_skip4390	XXX	24.4	XXX
nov_skip4391	22.375	XXX	XXX
nov_skip4393	XXX	XXX	23.625
nov_skip4394	34.2	53	XXX
nov_skip4395	29.71428571	12.14285714	25.41666667
nov_skip4396	XXX	8.625	XXX
nov_skip4397	28.2	26.28571429	XXX
nov_skip4398	XXX	XXX	16.5
nov_skip4399	XXX	XXX	17.6
nov_skip44	5.25	4	XXX
nov_skip440	17.28571429	17.57142857	XXX
nov_skip4400	XXX	XXX	4.6
nov_skip4401	found	22.75	37.5
nov_skip4402	1	3	XXX
nov_skip4404	28.33333333	9	XXX
nov_skip4405	XXX	34.88888889	XXX
nov_skip4406	XXX	35.57142857	XXX
nov_skip4407	XXX	XXX	18
nov_skip4408	XXX	31.4	XXX
nov_skip4409	32.35714286	24.76923077	12.66666667
nov_skip4410	27.28571429	XXX	XXX
nov_skip4411	XXX	XXX	16.8
nov_skip4412	19	XXX	XXX
nov_skip4413	7	XXX	4.466666667
nov_skip4414	XXX	XXX	58.2
nov_skip4415	XXX	4.333333333	XXX
nov_skip4416	25	14	XXX
nov_skip4417	XXX	XXX	13.57142857
nov_skip4418	XXX	found	41.2
nov_skip442	18.65217391	17.54166667	XXX
nov_skip4420	XXX	XXX	28.4
nov_skip4421	27.75	3.4	XXX
nov_skip4422	32.5	14.66666667	XXX
nov_skip4424	XXX	4.2	XXX
nov_skip4425	17.125	XXX	XXX
nov_skip4426	XXX	XXX	10.6
nov_skip4427	XXX	XXX	35
nov_skip4428	XXX	XXX	16.41176471
nov_skip4429	25.14285714	XXX	15.63636364
nov_skip443	12.23076923	20.33333333	XXX
nov_skip4430	15.6	18.1	XXX
nov_skip4431	15.2	XXX	XXX
nov_skip4432	11.91666667	XXX	13
nov_skip4433	34.16666667	XXX	XXX
nov_skip4434	9.555555556	28.5	XXX
nov_skip4435	50.75	82	XXX
nov_skip4436	XXX	XXX	6.166666667
nov_skip4438	XXX	24.5	11.4
nov_skip444	XXX	XXX	15.875
nov_skip4440	XXX	16.8	XXX
nov_skip4442	XXX	XXX	57.8
nov_skip4443	35.33333333	12.55555556	XXX
nov_skip4444	49	21.5	XXX
nov_skip4445	2	XXX	XXX
nov_skip4446	8.5625	XXX	XXX
nov_skip4447	24.22222222	XXX	XXX
nov_skip4448	XXX	XXX	43.8
nov_skip4449	21	XXX	XXX
nov_skip445	12	XXX	XXX
nov_skip4450	XXX	XXX	62.33333333
nov_skip4451	17.66666667	XXX	XXX
nov_skip4452	16.25	XXX	XXX
nov_skip4453	34	15.4	XXX
nov_skip4454	XXX	XXX	20.16666667
nov_skip4455	31.83333333	47	XXX
nov_skip4456	XXX	XXX	18.4
nov_skip4457	51.8	XXX	30
nov_skip4458	XXX	XXX	11.875
nov_skip4459	34.16666667	XXX	32.875
nov_skip446	3	XXX	XXX
nov_skip4460	XXX	24.66666667	17.79166667
nov_skip4461	16.16	17.71428571	18.44444444
nov_skip4462	XXX	10.66666667	XXX
nov_skip4463	XXX	XXX	9.272727273
nov_skip4464	5	XXX	XXX
nov_skip4465	XXX	7.75	17.91176471
nov_skip4466	XXX	66	12.875
nov_skip4467	XXX	XXX	22.57142857
nov_skip4468	XXX	found	0.5
nov_skip4469	22.8	31.16666667	26.6
nov_skip447	33.36842105	22.47727273	16.675
nov_skip4470	found	6.8	12.6
nov_skip4471	XXX	XXX	11.92307692
nov_skip4472	XXX	XXX	10.8
nov_skip4473	XXX	9.875	XXX
nov_skip4474	1	XXX	XXX
nov_skip4475	7	12	XXX
nov_skip4476	28.16666667	XXX	XXX
nov_skip4477	XXX	XXX	9.166666667
nov_skip4478	13.84615385	XXX	XXX
nov_skip4479	XXX	11.66666667	XXX
nov_skip448	XXX	19.8	XXX
nov_skip4480	27.5	10.77777778	14.38461538
nov_skip4481	22	XXX	XXX
nov_skip4482	25.375	XXX	XXX
nov_skip4483	26.16666667	XXX	XXX
nov_skip4484	30.83333333	XXX	XXX
nov_skip4485	XXX	6	15
nov_skip4486	XXX	XXX	12.97560976
nov_skip4487	15	3.888888889	1.75
nov_skip4488	34.16666667	7.857142857	XXX
nov_skip4489	XXX	XXX	20.88888889
nov_skip449	18.2	XXX	XXX
nov_skip4490	7	1.2	XXX
nov_skip4491	41.8	XXX	XXX
nov_skip4492	30.66666667	found	13.45714286
nov_skip4493	XXX	7.333333333	XXX
nov_skip4495	24.33333333	XXX	XXX
nov_skip4497	64.6	XXX	XXX
nov_skip4498	27.6	XXX	XXX
nov_skip4499	XXX	20	XXX
nov_skip45	XXX	XXX	18.2
nov_skip450	32.16666667	XXX	XXX
nov_skip4500	24	XXX	54.5
nov_skip4501	XXX	XXX	1.1
nov_skip4504	34.42857143	XXX	XXX
nov_skip4505	XXX	XXX	17.2
nov_skip4506	2.588235294	XXX	XXX
nov_skip4507	34.5	6	XXX
nov_skip4508	XXX	19.2	XXX
nov_skip4509	12	20.25	XXX
nov_skip451	13.71428571	12.33333333	XXX
nov_skip4511	15.125	XXX	XXX
nov_skip4512	24	XXX	XXX
nov_skip4513	XXX	XXX	28.18181818
nov_skip4514	XXX	15	1.5
nov_skip4515	15.125	18.42857143	XXX
nov_skip4516	48	found	XXX
nov_skip4517	17	XXX	XXX
nov_skip4518	XXX	found	11.16666667
nov_skip4519	XXX	2	XXX
nov_skip452	XXX	XXX	miss
nov_skip4520	25.37037037	20	XXX
nov_skip4521	45.8	XXX	XXX
nov_skip4522	8.125	20.5	XXX
nov_skip4523	20.5	XXX	XXX
nov_skip4524	14.5	XXX	XXX
nov_skip4525	32.5	8.75	XXX
nov_skip4527	4.714285714	XXX	XXX
nov_skip4528	3.666666667	XXX	4.848484848
nov_skip4529	15	XXX	8.7
nov_skip453	28.76923077	22.5	14.57894737
nov_skip4530	3	XXX	XXX
nov_skip4531	XXX	XXX	9.3
nov_skip4532	19.625	XXX	XXX
nov_skip4533	XXX	22.4	XXX
nov_skip4534	XXX	9.875	XXX
nov_skip4536	16.4	XXX	XXX
nov_skip4537	XXX	14.16666667	XXX
nov_skip4538	43.5	12.2	41
nov_skip4539	1.833333333	XXX	XXX
nov_skip454	XXX	3.222222222	3.5
nov_skip4540	XXX	XXX	14.29411765
nov_skip4541	3.428571429	XXX	XXX
nov_skip4542	19.6	XXX	XXX
nov_skip4543	XXX	6.75	7.058823529
nov_skip4544	1.4	XXX	XXX
nov_skip4545	XXX	14.6	XXX
nov_skip4546	29.5	24	26.33333333
nov_skip4547	XXX	XXX	16.96666667
nov_skip4548	XXX	XXX	10.75
nov_skip4549	XXX	XXX	0.230769231
nov_skip455	XXX	20.30769231	18.5
nov_skip4550	XXX	XXX	7.818181818
nov_skip4553	XXX	XXX	23.54545455
nov_skip4554	54.4	24	XXX
nov_skip4555	28	XXX	17.94117647
nov_skip4556	XXX	XXX	1.4
nov_skip4557	23.16666667	XXX	found
nov_skip4558	0.545454545	XXX	XXX
nov_skip456	39.45714286	11.85714286	XXX
nov_skip4560	59	found	11.2
nov_skip4561	XXX	XXX	32.77777778
nov_skip4562	XXX	XXX	11.8125
nov_skip4563	XXX	26.75	13.5
nov_skip4564	27.8	XXX	5.684210526
nov_skip4565	3.666666667	16	1.636363636
nov_skip4566	XXX	17.6	XXX
nov_skip4567	XXX	XXX	25.875
nov_skip4568	14.625	16.66666667	XXX
nov_skip4569	20	XXX	XXX
nov_skip457	1.545454545	XXX	XXX
nov_skip4570	14.88461538	14.15625	21.61111111
nov_skip4571	84	12.19047619	23.25
nov_skip4572	5.8	XXX	4.363636364
nov_skip4573	XXX	31.16666667	XXX
nov_skip4574	25.5	XXX	XXX
nov_skip4575	1.666666667	XXX	XXX
nov_skip4576	3.428571429	3.6	XXX
nov_skip4577	XXX	XXX	5.866666667
nov_skip4578	47.8	XXX	XXX
nov_skip4579	6	39.5	XXX
nov_skip458	9	XXX	XXX
nov_skip4580	XXX	XXX	2.8
nov_skip4581	28	25.5	18.86440678
nov_skip4582	XXX	XXX	7.333333333
nov_skip4583	22.33333333	7.166666667	XXX
nov_skip4584	XXX	2.2	XXX
nov_skip4585	2	found	XXX
nov_skip4586	10.5	XXX	16.0625
nov_skip4587	XXX	14.94444444	XXX
nov_skip4588	26.5	14.25	XXX
nov_skip4589	35.66666667	XXX	XXX
nov_skip459	XXX	XXX	15.5
nov_skip4590	42.26315789	19.18181818	17.96296296
nov_skip4592	36	10.25	XXX
nov_skip4593	16.92307692	27	XXX
nov_skip4594	31.5	21.33333333	XXX
nov_skip4597	XXX	XXX	12.4
nov_skip4598	XXX	XXX	44.14285714
nov_skip4599	64.6	XXX	XXX
nov_skip46	35.66666667	20.66666667	XXX
nov_skip460	0.142857143	XXX	XXX
nov_skip4600	XXX	4.625	XXX
nov_skip4601	XXX	15.625	XXX
nov_skip4602	10.53846154	XXX	XXX
nov_skip4603	XXX	1.8	XXX
nov_skip4604	60	XXX	2.285714286
nov_skip4605	13.61111111	6.857142857	XXX
nov_skip4606	17.75	XXX	XXX
nov_skip4607	XXX	XXX	4.666666667
nov_skip4608	8	XXX	XXX
nov_skip4609	3.5	XXX	XXX
nov_skip461	23.66666667	31	XXX
nov_skip4610	24	16.25	22.25
nov_skip4611	XXX	XXX	4.466666667
nov_skip4612	2.5	4.066666667	XXX
nov_skip4613	2.5	18.14285714	XXX
nov_skip4614	XXX	17.5	XXX
nov_skip4615	24.87179487	22.27272727	XXX
nov_skip4616	53.5	21.5	XXX
nov_skip4617	XXX	XXX	13.71428571
nov_skip4618	XXX	8.5	16.29411765
nov_skip4619	XXX	13.33333333	XXX
nov_skip462	16.14285714	XXX	XXX
nov_skip4620	found	5.2	XXX
nov_skip4621	XXX	XXX	17.46666667
nov_skip4622	17.75	12	XXX
nov_skip4623	XXX	29.4	19.90625
nov_skip4624	XXX	XXX	7.888888889
nov_skip4625	12.42857143	found	XXX
nov_skip4626	6.4	XXX	XXX
nov_skip4627	32.14285714	XXX	XXX
nov_skip4628	XXX	8.333333333	XXX
nov_skip4629	5.2	XXX	XXX
nov_skip463	XXX	XXX	18.46666667
nov_skip4630	7.428571429	XXX	XXX
nov_skip4631	30	XXX	XXX
nov_skip4632	12.0625	XXX	XXX
nov_skip4633	XXX	67	15.73333333
nov_skip4634	19	XXX	XXX
nov_skip4635	XXX	XXX	6.846153846
nov_skip4636	XXX	21.83333333	XXX
nov_skip4637	16.2	4	XXX
nov_skip4638	XXX	7.285714286	10.16666667
nov_skip4639	XXX	6.444444444	XXX
nov_skip464	XXX	14.5	XXX
nov_skip4640	XXX	XXX	1.333333333
nov_skip4641	XXX	XXX	20.44444444
nov_skip4642	XXX	6.2	XXX
nov_skip4643	30.84615385	XXX	XXX
nov_skip4644	XXX	22.33333333	XXX
nov_skip4645	7.222222222	6.2	XXX
nov_skip4646	XXX	XXX	2.772727273
nov_skip4647	22.33333333	14.5	XXX
nov_skip4648	XXX	5	0.833333333
nov_skip4649	120	16.33333333	20.5
nov_skip465	15.47647059	12	XXX
nov_skip4650	XXX	3.333333333	XXX
nov_skip4651	1.3	XXX	XXX
nov_skip4652	38.33333333	XXX	XXX
nov_skip4653	14.11111111	XXX	XXX
nov_skip4654	XXX	XXX	12.63636364
nov_skip4655	13.85714286	XXX	XXX
nov_skip4656	XXX	26.16666667	XXX
nov_skip4657	29.57142857	102	81
nov_skip4658	17.71428571	XXX	XXX
nov_skip4659	41.875	10	XXX
nov_skip466	38	26	24.69387755
nov_skip4660	1.4	XXX	XXX
nov_skip4662	XXX	XXX	13.11111111
nov_skip4663	2.5	9	XXX
nov_skip4664	XXX	19	9
nov_skip4665	26	XXX	7.8
nov_skip4666	5.666666667	2.222222222	XXX
nov_skip4667	XXX	17.66666667	XXX
nov_skip4668	20	found	XXX
nov_skip4669	13.66666667	XXX	XXX
nov_skip467	26	90	XXX
nov_skip4670	8.166666667	XXX	XXX
nov_skip4671	XXX	13.5	XXX
nov_skip4673	XXX	found	4.928571429
nov_skip4674	6.4	XXX	XXX
nov_skip4675	31.71428571	XXX	XXX
nov_skip4676	XXX	XXX	16.11764706
nov_skip4677	0.5	XXX	XXX
nov_skip4678	XXX	11.6	XXX
nov_skip4679	XXX	XXX	4.304347826
nov_skip468	17	XXX	XXX
nov_skip4680	55	4.714285714	16.22222222
nov_skip4681	38.5	56.75	XXX
nov_skip4682	XXX	XXX	8.615384615
nov_skip4684	43	8	found
nov_skip4685	XXX	XXX	19.9375
nov_skip4686	XXX	XXX	7.666666667
nov_skip4687	47.57142857	30.42857143	XXX
nov_skip4688	XXX	53	4.875
nov_skip4689	XXX	XXX	2.454545455
nov_skip469	24.21428571	XXX	XXX
nov_skip4691	XXX	10.25	XXX
nov_skip4692	XXX	4	XXX
nov_skip4693	18.9	XXX	XXX
nov_skip4694	8.4	14	XXX
nov_skip4695	1.5	8.333333333	XXX
nov_skip4696	21.8	XXX	XXX
nov_skip4697	XXX	10	21.125
nov_skip4698	12.5	XXX	18.66666667
nov_skip47	22.44444444	XXX	XXX
nov_skip470	32.23076923	16.28571429	25.36363636
nov_skip4700	XXX	17.33333333	XXX
nov_skip4701	49.85714286	85	XXX
nov_skip4702	XXX	1.5	XXX
nov_skip4703	XXX	XXX	17.10526316
nov_skip4704	10.97368421	18.44444444	8.75
nov_skip4705	XXX	XXX	28.9
nov_skip4706	15.8	XXX	XXX
nov_skip4707	XXX	37.33333333	XXX
nov_skip4709	XXX	35.83333333	XXX
nov_skip471	XXX	XXX	36.16666667
nov_skip4710	13.33333333	1.5	XXX
nov_skip4711	8.090909091	XXX	XXX
nov_skip4712	28.57142857	XXX	XXX
nov_skip4713	found	XXX	2.25
nov_skip4714	2.857142857	XXX	XXX
nov_skip4715	21.6	XXX	XXX
nov_skip4716	XXX	XXX	5.6
nov_skip4717	XXX	XXX	25.5
nov_skip4718	1	4	XXX
nov_skip4719	15.83333333	XXX	XXX
nov_skip472	11.42857143	XXX	XXX
nov_skip4720	17.41666667	XXX	XXX
nov_skip4723	16	XXX	XXX
nov_skip4724	0.666666667	XXX	XXX
nov_skip4725	XXX	7.2	XXX
nov_skip4726	XXX	14.6	XXX
nov_skip4727	found	84	52.5
nov_skip4728	XXX	2.666666667	XXX
nov_skip4729	XXX	10	16.16666667
nov_skip473	XXX	17.33333333	8.857142857
nov_skip4730	XXX	7.75	XXX
nov_skip4731	XXX	8.4	XXX
nov_skip4732	XXX	XXX	7.5
nov_skip4733	11.8	13.5	XXX
nov_skip4734	XXX	XXX	24.55555556
nov_skip4735	XXX	XXX	26.73333333
nov_skip4736	XXX	XXX	3.666666667
nov_skip4737	XXX	found	41.75
nov_skip4738	14.77777778	XXX	XXX
nov_skip4739	28.375	XXX	XXX
nov_skip474	38	15.5	XXX
nov_skip4740	34.875	found	22.67857143
nov_skip4741	miss	XXX	XXX
nov_skip4742	24	60.5	XXX
nov_skip4743	XXX	XXX	3.8
nov_skip4744	XXX	XXX	26.66666667
nov_skip4745	9.833333333	XXX	XXX
nov_skip4746	XXX	XXX	9.230769231
nov_skip4747	XXX	7.6	XXX
nov_skip4748	39.85714286	25.5	XXX
nov_skip4749	21.2	XXX	XXX
nov_skip475	21.66666667	found	XXX
nov_skip4750	XXX	48.5	18.64705882
nov_skip4751	XXX	1	1.666666667
nov_skip4753	16.57142857	XXX	XXX
nov_skip4754	XXX	XXX	19.33333333
nov_skip4756	XXX	9.6	XXX
nov_skip4757	XXX	2	3.4
nov_skip4758	19	12.28571429	3.25
nov_skip4759	XXX	XXX	22.47368421
nov_skip476	XXX	XXX	12.625
nov_skip4760	39	found	XXX
nov_skip4761	40.25	7.333333333	7.8
nov_skip4762	27	10	XXX
nov_skip4763	29.375	XXX	XXX
nov_skip4764	XXX	17.5	12.14285714
nov_skip4765	XXX	XXX	8
nov_skip4766	9.166666667	XXX	XXX
nov_skip4767	found	12.85714286	XXX
nov_skip4768	XXX	1.333333333	XXX
nov_skip4769	XXX	XXX	10.55555556
nov_skip477	XXX	14	XXX
nov_skip4770	XXX	XXX	24.75
nov_skip4771	XXX	XXX	20.23076923
nov_skip4772	6.875	XXX	XXX
nov_skip4773	XXX	XXX	5.4
nov_skip4774	XXX	XXX	11.25
nov_skip4775	20.6	11.66666667	XXX
nov_skip4776	XXX	XXX	12.46153846
nov_skip4779	XXX	XXX	16.8
nov_skip478	33.61538462	14.66666667	9.166666667
nov_skip4780	XXX	found	10.36
nov_skip4781	XXX	XXX	3.95
nov_skip4782	XXX	27.66666667	17.66666667
nov_skip4783	42.77777778	XXX	XXX
nov_skip4784	XXX	XXX	12.23809524
nov_skip4785	1.2	XXX	XXX
nov_skip4786	XXX	XXX	23.9
nov_skip4787	XXX	25.5	22.5
nov_skip4788	29.77777778	found	21
nov_skip4789	14.19230769	10	XXX
nov_skip479	XXX	XXX	12.25
nov_skip4791	8.333333333	15	XXX
nov_skip4792	10.77777778	XXX	found
nov_skip4793	7.1	3.777777778	XXX
nov_skip4794	22.6	14	XXX
nov_skip4795	4.3	XXX	XXX
nov_skip4796	XXX	12.8	XXX
nov_skip4797	15	XXX	XXX
nov_skip4798	10.5	2.444444444	XXX
nov_skip4799	14.85714286	XXX	XXX
nov_skip48	XXX	XXX	15.2
nov_skip480	56.25	31	XXX
nov_skip4800	25.09090909	XXX	XXX
nov_skip4801	16.16666667	16	XXX
nov_skip4802	XXX	26	XXX
nov_skip4803	9	XXX	XXX
nov_skip4805	26.14285714	XXX	XXX
nov_skip4806	17.97058824	20	XXX
nov_skip4807	10.4	XXX	XXX
nov_skip4809	XXX	XXX	13
nov_skip481	14.42857143	found	XXX
nov_skip4810	6.8	6.2	16.44444444
nov_skip4811	17.5	9	XXX
nov_skip4812	XXX	found	12.9
nov_skip4813	10	XXX	XXX
nov_skip4814	50	26.66666667	XXX
nov_skip4815	26	12.375	XXX
nov_skip4816	18.91666667	XXX	XXX
nov_skip4817	XXX	12.25	21.16666667
nov_skip4818	XXX	XXX	17.72222222
nov_skip4819	XXX	XXX	6.8
nov_skip482	XXX	XXX	7.777777778
nov_skip4820	4.571428571	XXX	XXX
nov_skip4821	5	XXX	XXX
nov_skip4822	XXX	15.5	XXX
nov_skip4824	21.41666667	17	28.05555556
nov_skip4826	XXX	9.5	XXX
nov_skip4827	XXX	23	XXX
nov_skip4828	XXX	XXX	21.09090909
nov_skip4829	16.5	7	XXX
nov_skip483	46	XXX	13.07692308
nov_skip4830	XXX	XXX	9.620689655
nov_skip4831	38	XXX	XXX
nov_skip4832	XXX	0.833333333	XXX
nov_skip4833	XXX	XXX	5.444444444
nov_skip4834	XXX	XXX	22
nov_skip4835	XXX	2	2.833333333
nov_skip4836	XXX	XXX	14.66666667
nov_skip4837	XXX	4.5	XXX
nov_skip4838	6.25	XXX	XXX
nov_skip4839	XXX	XXX	18
nov_skip4840	38.2	23.36363636	XXX
nov_skip4841	XXX	5.666666667	XXX
nov_skip4842	XXX	XXX	19.15384615
nov_skip4843	19.5	20.33333333	XXX
nov_skip4844	5.375	44	XXX
nov_skip4845	XXX	10	XXX
nov_skip4846	16.2	XXX	XXX
nov_skip4847	XXX	11.8	XXX
nov_skip4848	XXX	17.5	10.53846154
nov_skip4849	0.8	XXX	XXX
nov_skip485	23.6	XXX	XXX
nov_skip4850	13.09090909	XXX	16
nov_skip4852	XXX	XXX	9.866666667
nov_skip4853	XXX	XXX	27.42857143
nov_skip4854	15.66666667	13.95652174	10.76923077
nov_skip4855	XXX	XXX	5.444444444
nov_skip4856	123.5	90.5	109
nov_skip4857	XXX	7.166666667	XXX
nov_skip4858	XXX	8	12
nov_skip4859	XXX	XXX	4.666666667
nov_skip486	XXX	XXX	20.28571429
nov_skip4860	17.125	XXX	XXX
nov_skip4861	XXX	XXX	11.83333333
nov_skip4862	XXX	XXX	13.125
nov_skip4863	XXX	13	25.4
nov_skip4864	XXX	XXX	9.4
nov_skip4865	5.8	XXX	XXX
nov_skip4866	4.125	XXX	XXX
nov_skip4867	38.69047619	37.71428571	26.78
nov_skip4868	17.72727273	XXX	XXX
nov_skip4869	XXX	XXX	29.14285714
nov_skip487	XXX	2.363636364	XXX
nov_skip4870	XXX	XXX	43.16666667
nov_skip4872	XXX	16.2	XXX
nov_skip4873	XXX	found	17.83333333
nov_skip4874	6.666666667	XXX	XXX
nov_skip4875	XXX	XXX	29.21428571
nov_skip4877	XXX	XXX	34.75
nov_skip4878	XXX	0.8	XXX
nov_skip4879	XXX	XXX	16.4
nov_skip488	31.8	9.5	13.375
nov_skip4880	14.25	XXX	54
nov_skip4881	9.5	12.14285714	XXX
nov_skip4882	19.16666667	XXX	XXX
nov_skip4883	XXX	XXX	10.14285714
nov_skip4884	found	12.83333333	XXX
nov_skip4885	XXX	12	XXX
nov_skip4886	26.04	XXX	XXX
nov_skip4887	11.71428571	XXX	XXX
nov_skip4889	36.6	XXX	XXX
nov_skip489	XXX	XXX	11.875
nov_skip4890	12.88888889	XXX	18.31818182
nov_skip4891	XXX	32.8	XXX
nov_skip4892	XXX	XXX	21.54545455
nov_skip4893	XXX	XXX	5.2
nov_skip4894	10.6	19	XXX
nov_skip4895	30.5	14.66666667	XXX
nov_skip4896	XXX	XXX	10.55
nov_skip4897	XXX	16.33333333	XXX
nov_skip4898	XXX	XXX	4.68
nov_skip49	35.57142857	XXX	XXX
nov_skip490	XXX	10.46153846	XXX
nov_skip4900	XXX	7	XXX
nov_skip4901	XXX	found	26
nov_skip4904	14.66666667	XXX	XXX
nov_skip4905	9.666666667	19.85714286	XXX
nov_skip4907	9.25	8.75	XXX
nov_skip4908	XXX	XXX	7.1
nov_skip4909	9	XXX	XXX
nov_skip491	XXX	XXX	50.6
nov_skip4910	31	13.2	20.77777778
nov_skip4911	XXX	22.57142857	XXX
nov_skip4913	XXX	XXX	17.71428571
nov_skip4914	XXX	XXX	0.875
nov_skip4915	29	XXX	XXX
nov_skip4916	16	4.666666667	found
nov_skip4917	XXX	7.461538462	20.27272727
nov_skip4918	XXX	9.4	XXX
nov_skip492	16.23529412	XXX	XXX
nov_skip4920	XXX	XXX	3.6
nov_skip4921	8.5	65	XXX
nov_skip4922	2.5	found	XXX
nov_skip4923	XXX	XXX	2.666666667
nov_skip4924	XXX	XXX	2.272727273
nov_skip4925	7.625	XXX	XXX
nov_skip4926	XXX	10	40.63636364
nov_skip4927	XXX	2.888888889	XXX
nov_skip4928	16.4	XXX	XXX
nov_skip4929	19.30769231	10.66666667	XXX
nov_skip493	XXX	XXX	1.7
nov_skip4930	20.33333333	XXX	XXX
nov_skip4931	XXX	XXX	20.71428571
nov_skip4933	26.25	XXX	XXX
nov_skip4934	XXX	XXX	10.8
nov_skip4936	27.57142857	XXX	21.07407407
nov_skip4937	XXX	17.27272727	12.7260274
nov_skip4938	XXX	XXX	9.181818182
nov_skip494	32.88888889	XXX	XXX
nov_skip4940	XXX	XXX	32.33333333
nov_skip4941	2	4.5	XXX
nov_skip4942	XXX	XXX	2.285714286
nov_skip4946	2.5	3	XXX
nov_skip4947	XXX	XXX	2.166666667
nov_skip4949	XXX	5	4.076923077
nov_skip495	XXX	XXX	5.555555556
nov_skip4950	20.83333333	12.77777778	19
nov_skip4952	XXX	9.285714286	XXX
nov_skip4953	7.75	found	XXX
nov_skip4954	XXX	XXX	11.09090909
nov_skip4955	XXX	XXX	5.428571429
nov_skip4956	12.5	4.25	XXX
nov_skip4957	XXX	17.2	XXX
nov_skip4958	118	4.75	XXX
nov_skip4959	3.533333333	XXX	XXX
nov_skip496	XXX	XXX	1.714285714
nov_skip4960	15.76923077	XXX	XXX
nov_skip4961	15.33333333	found	10.03846154
nov_skip4963	27.2	19.05555556	XXX
nov_skip4964	16.44444444	1	XXX
nov_skip4965	XXX	XXX	1
nov_skip4966	5.5	XXX	XXX
nov_skip4967	XXX	XXX	1.5
nov_skip4968	7.727272727	XXX	XXX
nov_skip4969	XXX	8.666666667	14.33333333
nov_skip497	XXX	XXX	8.117647059
nov_skip4970	11.08333333	15.66666667	XXX
nov_skip4971	5.666666667	XXX	XXX
nov_skip4973	XXX	19.83333333	XXX
nov_skip4974	XXX	XXX	11.5625
nov_skip4975	2.8	XXX	0.875
nov_skip4976	20.06666667	found	XXX
nov_skip4977	XXX	XXX	14.36363636
nov_skip4978	XXX	found	7.95
nov_skip498	XXX	0.8	XXX
nov_skip4980	25.28571429	20.4	XXX
nov_skip4981	XXX	found	10.33333333
nov_skip4983	10.2	7.647058824	6.16
nov_skip4984	XXX	XXX	13.22222222
nov_skip4985	14	XXX	19
nov_skip4986	10.66666667	15	XXX
nov_skip4987	XXX	14	5.538461538
nov_skip4988	XXX	XXX	3.142857143
nov_skip499	XXX	XXX	13.67857143
nov_skip4991	25.8	found	XXX
nov_skip4992	XXX	XXX	12.44444444
nov_skip4995	42.5	XXX	13.92857143
nov_skip4996	XXX	8.666666667	XXX
nov_skip4997	XXX	XXX	10.38095238
nov_skip4998	42.6	XXX	XXX
nov_skip4999	XXX	5.666666667	XXX
nov_skip5	11	XXX	XXX
nov_skip50	XXX	14.83333333	XXX
nov_skip500	8.333333333	XXX	XXX
nov_skip5000	XXX	24.16666667	XXX
nov_skip5001	XXX	8.090909091	XXX
nov_skip5004	XXX	XXX	8.833333333
nov_skip5005	31.33333333	20.75	16.66666667
nov_skip5008	30	29.85714286	17.24
nov_skip5009	XXX	XXX	1.857142857
nov_skip501	XXX	XXX	13.35714286
nov_skip5010	12.57142857	XXX	XXX
nov_skip5011	XXX	XXX	17.07692308
nov_skip5012	6.5	XXX	XXX
nov_skip5013	XXX	8.5	15
nov_skip5014	46.75	84	24.55555556
nov_skip5015	XXX	3.8	XXX
nov_skip5016	XXX	8.4	XXX
nov_skip5017	XXX	25	21.25
nov_skip5018	XXX	22.42857143	XXX
nov_skip5019	XXX	4.333333333	4.533333333
nov_skip502	XXX	10	XXX
nov_skip5021	XXX	31.33333333	8.242424242
nov_skip5022	54.66666667	XXX	XXX
nov_skip5023	4	XXX	XXX
nov_skip5024	29	XXX	XXX
nov_skip5025	20	10	XXX
nov_skip5026	XXX	39.66666667	found
nov_skip5027	XXX	47	18.27777778
nov_skip5028	18.07692308	16.4	XXX
nov_skip5029	XXX	8	4.75
nov_skip503	XXX	18	10.88888889
nov_skip5030	XXX	XXX	13.83333333
nov_skip5031	23.125	27.75	9.157894737
nov_skip5032	XXX	found	2.5
nov_skip5033	XXX	XXX	9.833333333
nov_skip5034	XXX	XXX	33.42857143
nov_skip5036	XXX	13.2	XXX
nov_skip5037	32.25	16.5	XXX
nov_skip5038	XXX	XXX	15.95
nov_skip5039	54.16666667	XXX	XXX
nov_skip5040	XXX	XXX	7
nov_skip5041	12.57142857	20.5	XXX
nov_skip5042	XXX	2	2.076923077
nov_skip5043	XXX	XXX	39.25
nov_skip5044	XXX	6.142857143	XXX
nov_skip5045	15.8	XXX	XXX
nov_skip5046	1.714285714	XXX	XXX
nov_skip5047	XXX	XXX	15.125
nov_skip5049	XXX	7	XXX
nov_skip505	XXX	11.46153846	XXX
nov_skip5050	12.33333333	32.66666667	XXX
nov_skip5051	12.6	XXX	XXX
nov_skip5052	13	1.6	XXX
nov_skip5053	60	27.14285714	XXX
nov_skip5054	16.66666667	XXX	XXX
nov_skip5055	XXX	XXX	6.4
nov_skip5056	XXX	found	16.33333333
nov_skip5057	44	XXX	XXX
nov_skip5058	2.727272727	35	XXX
nov_skip5059	21.66666667	XXX	10.85714286
nov_skip506	14.8	XXX	XXX
nov_skip5060	3.066666667	4.571428571	XXX
nov_skip5061	5.125	XXX	XXX
nov_skip5062	XXX	XXX	24.625
nov_skip5063	XXX	11.75	XXX
nov_skip5064	XXX	XXX	0.666666667
nov_skip5065	13.77777778	19	13.625
nov_skip5068	XXX	9.142857143	XXX
nov_skip5069	XXX	19	18.77777778
nov_skip507	XXX	XXX	23.4
nov_skip5070	25.52380952	71	XXX
nov_skip5071	XXX	6.6	XXX
nov_skip5072	XXX	XXX	14.66666667
nov_skip5073	15.45	11.67567568	XXX
nov_skip5074	XXX	XXX	5.142857143
nov_skip5075	4.166666667	XXX	XXX
nov_skip5076	XXX	XXX	19.875
nov_skip5077	XXX	XXX	6.571428571
nov_skip5078	XXX	XXX	14.3
nov_skip5079	1.666666667	XXX	XXX
nov_skip508	XXX	XXX	17.8
nov_skip5080	XXX	XXX	38.46153846
nov_skip5081	XXX	33	6.470588235
nov_skip5082	12.27272727	XXX	XXX
nov_skip5083	24.77777778	XXX	XXX
nov_skip5084	30	58.66666667	XXX
nov_skip5085	10.6	XXX	XXX
nov_skip5086	45.66666667	14.125	10
nov_skip5087	10.8	XXX	XXX
nov_skip5088	23.2	37	XXX
nov_skip509	25	39	XXX
nov_skip5090	XXX	16.33333333	XXX
nov_skip5091	XXX	XXX	16
nov_skip5092	XXX	XXX	14.57142857
nov_skip5093	XXX	XXX	13.35714286
nov_skip5094	XXX	XXX	12.22222222
nov_skip5095	XXX	19.57142857	XXX
nov_skip5096	XXX	22.8	XXX
nov_skip5097	XXX	13.4	XXX
nov_skip5098	XXX	18	XXX
nov_skip5099	25	7.375	XXX
nov_skip51	13.33333333	XXX	11.6
nov_skip510	49.5	1.142857143	XXX
nov_skip5100	XXX	XXX	6.9
nov_skip5101	XXX	XXX	15.75
nov_skip5102	23.8	XXX	XXX
nov_skip5104	XXX	XXX	1
nov_skip5105	XXX	XXX	6.142857143
nov_skip5106	18	62	XXX
nov_skip5107	3.333333333	found	XXX
nov_skip5108	6.714285714	found	XXX
nov_skip5109	XXX	XXX	22
nov_skip511	XXX	0.6	XXX
nov_skip5111	XXX	1.714285714	XXX
nov_skip5113	XXX	XXX	10.85714286
nov_skip5114	XXX	12.44444444	7.6
nov_skip5115	15.83333333	found	XXX
nov_skip5116	10.8	26.75	XXX
nov_skip5117	XXX	XXX	21.6
nov_skip5118	XXX	28.57142857	XXX
nov_skip5119	3.454545455	XXX	XXX
nov_skip512	11.09090909	15	XXX
nov_skip5120	XXX	11.88888889	XXX
nov_skip5121	XXX	17.66666667	5.285714286
nov_skip5122	32.77777778	10.92307692	XXX
nov_skip5123	XXX	XXX	4.642857143
nov_skip5124	XXX	XXX	13
nov_skip5125	6.142857143	XXX	XXX
nov_skip5126	8	XXX	XXX
nov_skip5127	XXX	XXX	3.142857143
nov_skip5128	9.916666667	XXX	XXX
nov_skip5129	XXX	XXX	13
nov_skip513	XXX	XXX	9.333333333
nov_skip5130	XXX	8.222222222	XXX
nov_skip5131	XXX	6	XXX
nov_skip5132	XXX	XXX	0.8
nov_skip5133	XXX	XXX	5.7
nov_skip5134	XXX	XXX	22.33333333
nov_skip5135	XXX	XXX	13
nov_skip5137	15	XXX	XXX
nov_skip5138	5.333333333	38	XXX
nov_skip5139	XXX	XXX	31.53846154
nov_skip514	19.33333333	15.33333333	XXX
nov_skip5140	XXX	15.8	XXX
nov_skip5141	7.3	24.16666667	XXX
nov_skip5142	25.53333333	XXX	XXX
nov_skip5143	12.44444444	35.5	XXX
nov_skip5144	7.272727273	3	XXX
nov_skip5145	16	XXX	XXX
nov_skip5146	XXX	XXX	25
nov_skip5147	XXX	XXX	4.125
nov_skip5149	XXX	found	14
nov_skip515	25.08333333	76	XXX
nov_skip5150	5.333333333	XXX	XXX
nov_skip5151	XXX	XXX	12.14285714
nov_skip5152	XXX	5.5	8.6
nov_skip5153	found	4.166666667	found
nov_skip5154	XXX	XXX	9.833333333
nov_skip5155	XXX	14.16666667	XXX
nov_skip5157	XXX	14.16666667	13.63157895
nov_skip5158	XXX	XXX	10.73333333
nov_skip5159	15.25	5	XXX
nov_skip516	XXX	XXX	10.6
nov_skip5160	XXX	XXX	0.25
nov_skip5161	9.727272727	XXX	XXX
nov_skip5162	XXX	31	XXX
nov_skip5163	7.333333333	28	XXX
nov_skip5164	34.75	22.33333333	XXX
nov_skip5165	7.888888889	8	XXX
nov_skip5166	XXX	8.6	XXX
nov_skip5167	50.33333333	20	XXX
nov_skip5168	17.73333333	XXX	21.4
nov_skip5169	21.71428571	2.666666667	XXX
nov_skip517	XXX	10.8	XXX
nov_skip5170	18	1	XXX
nov_skip5171	41.42857143	XXX	XXX
nov_skip5172	XXX	XXX	3.052631579
nov_skip5173	11.8	XXX	XXX
nov_skip5174	21.25	XXX	12.8
nov_skip5175	7.125	XXX	XXX
nov_skip5176	XXX	XXX	16.5
nov_skip5177	XXX	3.222222222	XXX
nov_skip5178	2.222222222	XXX	4.176470588
nov_skip5179	XXX	19.4	XXX
nov_skip5180	14	18.66666667	XXX
nov_skip5181	6.545454545	XXX	XXX
nov_skip5182	2.545454545	10.5	6.227272727
nov_skip5184	4.4	XXX	XXX
nov_skip5185	8	XXX	10.12
nov_skip5186	15	8.166666667	XXX
nov_skip5187	XXX	42.2	16.46153846
nov_skip5188	XXX	1.666666667	XXX
nov_skip5189	18.84210526	10.57894737	XXX
nov_skip519	8.318181818	4.862068966	16.11111111
nov_skip5190	XXX	1	XXX
nov_skip5192	25.36842105	11.4	XXX
nov_skip5193	XXX	XXX	9.25
nov_skip5195	26.66666667	XXX	XXX
nov_skip5196	30.4	XXX	XXX
nov_skip5197	85	XXX	3.333333333
nov_skip5198	XXX	XXX	9.666666667
nov_skip5199	XXX	XXX	1.888888889
nov_skip52	35	XXX	XXX
nov_skip520	XXX	10.71428571	17.29411765
nov_skip5200	35	XXX	XXX
nov_skip5201	5.428571429	XXX	XXX
nov_skip5202	XXX	XXX	16.16666667
nov_skip5203	22.23076923	XXX	17.11111111
nov_skip5204	10.17647059	7.538461538	XXX
nov_skip5205	6.5	miss	XXX
nov_skip5206	XXX	XXX	4.428571429
nov_skip5207	XXX	13.36842105	XXX
nov_skip5208	XXX	19	XXX
nov_skip5209	25.375	9	XXX
nov_skip521	XXX	14.6	XXX
nov_skip5210	XXX	10	XXX
nov_skip5211	19.125	XXX	XXX
nov_skip5212	1.090909091	miss	XXX
nov_skip5213	XXX	XXX	12.17647059
nov_skip5214	18.5	XXX	XXX
nov_skip5215	16.33333333	12	XXX
nov_skip5216	25.92307692	30.25	XXX
nov_skip5217	XXX	17.28571429	XXX
nov_skip5218	XXX	10.5	8
nov_skip5219	XXX	XXX	11.46666667
nov_skip5220	15	8.285714286	6.952380952
nov_skip5221	15.125	XXX	XXX
nov_skip5222	8.833333333	8.5	XXX
nov_skip5223	25.6	XXX	XXX
nov_skip5224	XXX	5.4	XXX
nov_skip5225	19	XXX	19.875
nov_skip5226	6.166666667	4	XXX
nov_skip5227	23.22222222	XXX	XXX
nov_skip5228	25.75	XXX	XXX
nov_skip5229	XXX	XXX	8
nov_skip523	XXX	3.166666667	XXX
nov_skip5231	10.83333333	5.111111111	13.52380952
nov_skip5233	XXX	12.94444444	24.2
nov_skip5234	XXX	6.833333333	XXX
nov_skip5235	11.75	XXX	XXX
nov_skip5236	10.66666667	8	XXX
nov_skip5237	XXX	found	20.125
nov_skip5238	XXX	12.6	XXX
nov_skip5239	XXX	8.857142857	XXX
nov_skip524	XXX	XXX	24.66666667
nov_skip5240	22.25	XXX	28.5
nov_skip5241	6.142857143	XXX	XXX
nov_skip5242	6.916666667	XXX	XXX
nov_skip5243	XXX	11.66666667	7
nov_skip5244	50.6	XXX	XXX
nov_skip5245	XXX	26	31.81818182
nov_skip5246	XXX	23	12.72727273
nov_skip5247	XXX	XXX	9.543859649
nov_skip5248	XXX	XXX	15.5
nov_skip5249	14.83333333	46	XXX
nov_skip525	XXX	XXX	21.72727273
nov_skip5250	XXX	XXX	12.9
nov_skip5251	XXX	XXX	6.055555556
nov_skip5252	26.66666667	27.66666667	XXX
nov_skip5253	XXX	XXX	15
nov_skip5254	XXX	XXX	19.45454545
nov_skip5255	XXX	XXX	9.888888889
nov_skip5256	12.5	found	7.583333333
nov_skip5257	5	4.4	XXX
nov_skip5258	XXX	8.666666667	34.5
nov_skip5259	15.04347826	18	9.266666667
nov_skip526	XXX	XXX	3
nov_skip5260	XXX	XXX	20.5
nov_skip5261	15.27272727	XXX	XXX
nov_skip5262	18.83333333	XXX	XXX
nov_skip5264	8.538461538	16.05	XXX
nov_skip5267	6.2	XXX	21.5
nov_skip5268	XXX	XXX	22.11764706
nov_skip5269	XXX	13.6	XXX
nov_skip5272	30	XXX	XXX
nov_skip5273	14.5	16	XXX
nov_skip5274	16.83333333	XXX	XXX
nov_skip5275	19.25	22.8	16.46153846
nov_skip5276	34.66666667	3.75	7.4375
nov_skip5278	XXX	16.16666667	XXX
nov_skip5279	11.66666667	13	XXX
nov_skip528	XXX	XXX	20.58333333
nov_skip5280	11	XXX	XXX
nov_skip5281	XXX	0.333333333	XXX
nov_skip5282	XXX	XXX	22.8
nov_skip5283	18.55555556	XXX	30.85714286
nov_skip5285	XXX	XXX	21
nov_skip5287	23.85714286	XXX	XXX
nov_skip5288	23.75	XXX	11.29411765
nov_skip5289	15.83333333	20.11111111	XXX
nov_skip529	XXX	XXX	6.6
nov_skip5290	4	XXX	2.25
nov_skip5291	6.857142857	XXX	XXX
nov_skip5292	XXX	XXX	5.545454545
nov_skip5293	7	7	7
nov_skip5294	XXX	9.333333333	XXX
nov_skip5295	6.96	11.28571429	XXX
nov_skip5296	XXX	XXX	1.954545455
nov_skip5297	10.875	13.5	XXX
nov_skip5298	XXX	XXX	27.16666667
nov_skip5299	XXX	XXX	4.066666667
nov_skip53	XXX	XXX	8.692307692
nov_skip530	XXX	5	XXX
nov_skip5300	36.16666667	15.6	13.33333333
nov_skip5301	9.666666667	2.333333333	1.785714286
nov_skip5302	19	XXX	XXX
nov_skip5303	36.8	XXX	XXX
nov_skip5304	XXX	32	18.4
nov_skip5305	25	XXX	XXX
nov_skip5306	32.83333333	XXX	XXX
nov_skip5307	25.33333333	10	XXX
nov_skip5308	16.75	XXX	XXX
nov_skip5309	31.90909091	XXX	XXX
nov_skip531	45.16666667	33	20.5
nov_skip5310	XXX	0.571428571	3.857142857
nov_skip5311	7.333333333	13.33333333	XXX
nov_skip5312	23.6875	78	XXX
nov_skip5313	11.77777778	29.5	XXX
nov_skip5314	4.2	XXX	XXX
nov_skip5315	7.666666667	4.666666667	5.827586207
nov_skip5316	23.28571429	21.66666667	149
nov_skip5317	27.2	XXX	XXX
nov_skip5318	17.16666667	10.625	XXX
nov_skip5319	9.428571429	10	XXX
nov_skip532	12	XXX	XXX
nov_skip5321	25.71428571	XXX	XXX
nov_skip5322	19.71428571	10.5	XXX
nov_skip5324	XXX	XXX	16.2
nov_skip5325	7.058823529	7	XXX
nov_skip5326	XXX	10.3	XXX
nov_skip5327	22	XXX	XXX
nov_skip5328	XXX	11	4.875
nov_skip5329	XXX	10.5	94
nov_skip533	3.352941176	XXX	XXX
nov_skip5330	12.83333333	XXX	XXX
nov_skip5331	32.57142857	XXX	XXX
nov_skip5332	XXX	252	30.3125
nov_skip5335	32	found	11.4
nov_skip5336	16	XXX	10.25925926
nov_skip5337	9.133333333	6.666666667	XXX
nov_skip5338	14.2	XXX	37
nov_skip5339	XXX	22	XXX
nov_skip534	15.54545455	XXX	XXX
nov_skip5340	XXX	3	7.724137931
nov_skip5342	42.71428571	XXX	37.71428571
nov_skip5343	XXX	XXX	1.111111111
nov_skip5344	2.4	XXX	XXX
nov_skip5345	XXX	43.28571429	XXX
nov_skip5346	XXX	XXX	15.81818182
nov_skip5347	XXX	miss	15
nov_skip5348	30.25	XXX	XXX
nov_skip5349	XXX	XXX	24
nov_skip535	XXX	XXX	0.833333333
nov_skip5351	23	XXX	18.23076923
nov_skip5352	XXX	XXX	14.28571429
nov_skip5353	27	XXX	XXX
nov_skip5354	20.75	XXX	XXX
nov_skip5355	XXX	XXX	15.57142857
nov_skip5356	XXX	XXX	13.33333333
nov_skip5357	23.90909091	11.6	XXX
nov_skip5358	18.85714286	XXX	XXX
nov_skip5359	XXX	XXX	12.05555556
nov_skip536	XXX	12.22222222	XXX
nov_skip5360	XXX	XXX	16
nov_skip5361	23.8	XXX	XXX
nov_skip5362	XXX	0.125	XXX
nov_skip5363	11.5	found	XXX
nov_skip5364	9.8	XXX	XXX
nov_skip5365	8.090909091	XXX	XXX
nov_skip5366	XXX	38	18.875
nov_skip5367	20	XXX	XXX
nov_skip5368	XXX	found	19.6
nov_skip5369	XXX	XXX	18
nov_skip537	22.5	XXX	XXX
nov_skip5370	4.538461538	XXX	XXX
nov_skip5371	46.74193548	179	XXX
nov_skip5372	XXX	XXX	27.83333333
nov_skip5373	XXX	XXX	12.22727273
nov_skip5374	6.555555556	XXX	9.333333333
nov_skip5375	12.14285714	XXX	XXX
nov_skip5376	4.2	XXX	XXX
nov_skip5377	XXX	3.833333333	XXX
nov_skip5378	3.5	XXX	13.44444444
nov_skip5379	4.444444444	XXX	XXX
nov_skip538	13	found	found
nov_skip5380	XXX	XXX	20.1
nov_skip5381	XXX	XXX	0.125
nov_skip5382	XXX	42.5	14.86666667
nov_skip5383	34.09090909	21.95	25.80357143
nov_skip5384	25.5	17.5	XXX
nov_skip5385	47	5.142857143	10.57142857
nov_skip5386	XXX	XXX	2.111111111
nov_skip5387	XXX	XXX	33.2
nov_skip5388	XXX	11.2	XXX
nov_skip5389	XXX	1	3.108108108
nov_skip539	XXX	XXX	30.33333333
nov_skip5390	2.2	XXX	XXX
nov_skip5391	XXX	15.66666667	XXX
nov_skip5392	7.6	16	found
nov_skip5393	XXX	6.4375	XXX
nov_skip5394	XXX	XXX	4.2
nov_skip5395	23	XXX	XXX
nov_skip5396	XXX	2.375	XXX
nov_skip5397	19.92307692	52.5	XXX
nov_skip5398	10.2	XXX	XXX
nov_skip5399	12.16666667	XXX	XXX
nov_skip54	21.36363636	9.888888889	XXX
nov_skip540	XXX	13.2	XXX
nov_skip5401	6.1	XXX	XXX
nov_skip5402	6.5	20.75	19.375
nov_skip5403	12.96774194	XXX	XXX
nov_skip5404	18.88888889	XXX	XXX
nov_skip5405	29.42857143	18.5	XXX
nov_skip5406	XXX	XXX	1.1875
nov_skip5407	21.66666667	XXX	XXX
nov_skip5408	16.2	XXX	XXX
nov_skip5409	XXX	XXX	10.58333333
nov_skip541	XXX	13.75	XXX
nov_skip5410	20.8	XXX	XXX
nov_skip5411	XXX	XXX	15.54545455
nov_skip5412	XXX	XXX	9
nov_skip5414	XXX	12.5	12.93617021
nov_skip5415	XXX	XXX	18.625
nov_skip5416	24.66666667	13.66666667	XXX
nov_skip5418	4.714285714	1	4.75
nov_skip5419	XXX	11.14285714	XXX
nov_skip542	XXX	XXX	10.69565217
nov_skip5420	16.23076923	XXX	XXX
nov_skip5421	XXX	9.285714286	XXX
nov_skip5422	XXX	XXX	27.41666667
nov_skip5423	XXX	found	7.4
nov_skip5424	5.222222222	XXX	XXX
nov_skip5425	33.76470588	XXX	XXX
nov_skip5426	5.272727273	9.5	6.25
nov_skip5427	XXX	20.42857143	XXX
nov_skip5428	12.76666667	5.6	XXX
nov_skip5429	14.33333333	XXX	XXX
nov_skip543	XXX	XXX	10.92857143
nov_skip5430	XXX	XXX	8.142857143
nov_skip5431	XXX	XXX	15.7
nov_skip5433	24.71428571	XXX	XXX
nov_skip5434	21.42857143	XXX	XXX
nov_skip5435	10.25	11	XXX
nov_skip5436	XXX	1.5	XXX
nov_skip5437	XXX	XXX	7.222222222
nov_skip5438	XXX	27.66666667	10.2
nov_skip5439	4.2	XXX	XXX
nov_skip544	XXX	22.55555556	11.66666667
nov_skip5441	22.71428571	31.85714286	XXX
nov_skip5442	XXX	31.57142857	49
nov_skip5443	XXX	XXX	6.625
nov_skip5444	5	XXX	14.33333333
nov_skip5445	24.6	10.77777778	XXX
nov_skip5446	56.6	20	XXX
nov_skip5447	XXX	XXX	11.23076923
nov_skip5449	54.75	XXX	XXX
nov_skip545	17.38461538	36.5	XXX
nov_skip5450	39.83333333	26.81818182	XXX
nov_skip5451	31.16666667	14.75	10.29411765
nov_skip5453	19.33333333	found	XXX
nov_skip5454	15	XXX	XXX
nov_skip5455	XXX	XXX	27.33333333
nov_skip5456	XXX	5.6	XXX
nov_skip5458	36.21428571	10.66666667	10
nov_skip5459	XXX	24.42857143	XXX
nov_skip546	XXX	13	XXX
nov_skip5460	28.75	36.5	XXX
nov_skip5461	XXX	XXX	12.2
nov_skip5462	41	10	XXX
nov_skip5463	22.42857143	XXX	XXX
nov_skip5465	found	found	35.7
nov_skip5466	XXX	4.5	found
nov_skip5467	XXX	XXX	4.666666667
nov_skip5469	35.5	XXX	XXX
nov_skip547	13.25	11	XXX
nov_skip5470	XXX	9.6	XXX
nov_skip5471	XXX	14	14.36
nov_skip5472	24.83333333	17.75	12.8
nov_skip5473	8.538461538	XXX	XXX
nov_skip5475	XXX	9.8	XXX
nov_skip5476	25.14285714	XXX	XXX
nov_skip5477	XXX	3.4	XXX
nov_skip5478	20	XXX	XXX
nov_skip5479	XXX	XXX	1.2
nov_skip548	XXX	XXX	15.09090909
nov_skip5480	29.2	XXX	XXX
nov_skip5482	XXX	XXX	0.2
nov_skip5483	11	XXX	XXX
nov_skip5484	24	XXX	XXX
nov_skip5486	XXX	33.66666667	34
nov_skip5487	28.5	40.66666667	14
nov_skip5488	XXX	19.6	XXX
nov_skip5489	XXX	XXX	7.666666667
nov_skip549	17.11111111	10.125	15
nov_skip5491	6.666666667	13	XXX
nov_skip5492	XXX	2.666666667	3.473684211
nov_skip5493	XXX	5.111111111	3.785714286
nov_skip5494	16.53846154	33	15.33333333
nov_skip5495	0.6	XXX	2
nov_skip5496	21.5	XXX	XXX
nov_skip5497	12.75	XXX	XXX
nov_skip5498	55.1	18.71428571	XXX
nov_skip5499	XXX	13.85714286	XXX
nov_skip55	16.75	2	2.5
nov_skip550	21.375	7.25	XXX
nov_skip5500	XXX	1	XXX
nov_skip5501	7.5	XXX	XXX
nov_skip5503	XXX	XXX	6.333333333
nov_skip5504	24	14.75	XXX
nov_skip5505	XXX	11.11111111	XXX
nov_skip5506	43.66666667	40	XXX
nov_skip5507	XXX	XXX	12.85714286
nov_skip5508	10.83333333	XXX	6.545454545
nov_skip5509	1	XXX	2.6
nov_skip551	53.5	10.5	XXX
nov_skip5510	31	29.4	XXX
nov_skip5512	XXX	9.6875	XXX
nov_skip5513	9.75	XXX	XXX
nov_skip5514	XXX	7.666666667	14.33333333
nov_skip5515	XXX	XXX	28.66666667
nov_skip5516	XXX	XXX	30.2
nov_skip5517	5.6	XXX	XXX
nov_skip5518	14	XXX	XXX
nov_skip552	34.5	16.8	XXX
nov_skip5520	XXX	31	15.75
nov_skip5521	XXX	XXX	21.16666667
nov_skip5522	XXX	XXX	1.333333333
nov_skip5523	31.2	XXX	XXX
nov_skip5524	XXX	7.833333333	XXX
nov_skip5525	XXX	19.33333333	6.794871795
nov_skip5526	19.64285714	10	XXX
nov_skip5527	XXX	XXX	3.25
nov_skip5529	25.66666667	XXX	XXX
nov_skip553	XXX	XXX	0.833333333
nov_skip5530	24.94444444	XXX	found
nov_skip5531	7.133333333	5.2	7.181818182
nov_skip5532	6.666666667	6	XXX
nov_skip5533	31.14285714	XXX	XXX
nov_skip5534	18.16666667	XXX	XXX
nov_skip5535	14.83333333	XXX	XXX
nov_skip5536	12	XXX	39
nov_skip5537	32.66666667	XXX	9.769230769
nov_skip5538	18.25	XXX	XXX
nov_skip5539	3.125	XXX	XXX
nov_skip554	XXX	XXX	32.11111111
nov_skip5540	18.05405405	19	XXX
nov_skip5541	21	XXX	12.375
nov_skip5542	4.833333333	XXX	XXX
nov_skip5543	11.45454545	22	8.869565217
nov_skip5544	XXX	XXX	4.428571429
nov_skip5545	XXX	XXX	19.44444444
nov_skip5548	38	20.85714286	XXX
nov_skip5549	3.75	XXX	XXX
nov_skip555	32.25	19.8	XXX
nov_skip5550	22.08333333	94	15.3902439
nov_skip5551	XXX	XXX	1.888888889
nov_skip5552	XXX	XXX	20
nov_skip5554	XXX	5.285714286	XXX
nov_skip5555	XXX	XXX	9.666666667
nov_skip5556	26.83333333	XXX	XXX
nov_skip5557	18.28571429	9.25	13.49122807
nov_skip5558	43.25	13	8.285714286
nov_skip5559	XXX	1.444444444	15.16666667
nov_skip556	19.04761905	9.75	12.16666667
nov_skip5560	19.83333333	XXX	XXX
nov_skip5562	XXX	XXX	26.71428571
nov_skip5563	XXX	0.666666667	5.44
nov_skip5564	11.33333333	XXX	10.16666667
nov_skip5565	5.777777778	11.75	XXX
nov_skip5566	5.2	XXX	XXX
nov_skip5567	XXX	XXX	16.8
nov_skip5568	XXX	XXX	6.4
nov_skip5569	XXX	XXX	14.05882353
nov_skip557	XXX	58.5	23.4
nov_skip5570	XXX	XXX	11.5
nov_skip5571	21.85714286	XXX	XXX
nov_skip5572	XXX	XXX	15.54545455
nov_skip5573	XXX	XXX	24.4
nov_skip5574	XXX	XXX	1.777777778
nov_skip5575	47.33333333	16	XXX
nov_skip5576	32.375	XXX	XXX
nov_skip5578	9.909090909	14.5	5.754385965
nov_skip5579	XXX	XXX	9.941176471
nov_skip558	7.166666667	XXX	XXX
[truncated: 52,040 more chars]
