# Supplementary material for: Transcriptome analyses of the human retina identify unprecedented transcript diversity and 3.5 Mb of novel transcribed sequence via significant alternative splicing and novel genes
Source: BMC Genomics. 2013 Jul 18;14:486. doi: 10.1186/1471-2164-14-486 (PMC3924432; doi:10.1186/1471-2164-14-486)
Supplement: Additional file 7 — Novel genes. List of novel genes identified in the human retinal transcriptome. [file 1471-2164-14-486-S7.txt]

chr	txnstart	txnstop	exoncnt	ID	HUGO ID*
chr1	856389	859953	6	NG1**	LINC00715
chr1	186587622	186595684	3	NG10**	LINC00724
chr15	95307474	95334299	3	NG100	LINC00814
chr1	66186070	66257979	3	NG101	LINC00718
chr16	27055292	27056935	3	NG102	LINC00816
chr16	80015561	80060631	6	NG103	LINC00817
chr16	80972392	80976386	4	NG104**	LINC00818
chr17	42613689	42615274	3	NG105	LINC00819
chr13	31981974	32050198	7	NG106	LINC00802
chr17	74985452	74990155	3	NG107	LINC00821
chr17	75765918	75801404	4	NG108**	LINC00822
chr18	306000	309459	3	NG109**	LINC00823
chr1	203889151	203940224	3	NG11	LINC00725
chr18	66909959	66912786	3	NG110	LINC00824
chr18	75123726	75127327	4	NG111**	LINC00825
chr19	291942	292981	3	NG112**	LINC00826
chr19	50640782	50651456	3	NG113	SNARHG1
chr20	29511085	29511806	3	NG114	LINC00828
chr20	39091099	39095424	3	NG115**	LINC00829
chr20	48385875	48391899	3	NG116	LINC00830
chr21	14608745	14687168	4	NG117	LINC00831
chr22	29717356	29723035	5	NG118**	LINC00832
chrX	82012889	82163614	6	NG119	LINC00833
chr1	232180883	232193184	5	NG12	LINC00726
chrX	94573820	94719293	5	NG120	LINC00834
chr1	234882064	234884059	3	NG13**	LINC00727
chr2	30201408	30226286	3	NG14	LINC00728
chr2	35667300	35680632	3	NG15	LINC00729
chr5	130145708	130233466	3	NG16	LINC00760
chr2	74950168	74968954	4	NG17	LINC00731
chr11	111196187	111204017	3	NG18	LINC00777
chr2	82314922	82385739	3	NG19	LINC00733
chr1	35099800	35117580	7	NG2**	LINC00716
chr4	120665138	120777628	3	NG21	LINC00748
chr10	17281215	17350188	3	NG22	LINC00766
chr2	187386075	187399581	3	NG23	LINC00737
chr3	28132541	28178487	3	NG24	LINC00738
chr3	37420346	37425219	3	NG25	LINC00739
chr3	51960878	51964307	3	NG26	LINC00740
chr3	72650800	72687750	3	NG27	LINC00741
chr3	145273908	145291991	5	NG28	LINC00742
chr3	145363000	145416150	3	NG29	LINC00743
chr11	1487862	1490451	7	NG3	LINC00779
chr4	12880299	12893590	3	NG30	LINC00744
chr12	50336900	50340685	8	NG31	LINC00780
chr4	84281430	84295000	3	NG32	LINC00746
chr4	85457010	85460085	3	NG33	LINC00747
chr6	80466595	80505274	5	NG34	LINC00765
chr4	121341700	121353624	3	NG35	LINC00749
chr4	121412132	121423309	3	NG36	LINC00750
chr4	127352112	127389803	9	NG37	LINC00751
chr4	147941023	148015260	4	NG38	LINC00752
chr4	149465659	149835843	3	NG39	LINC00753
chr16	9244400	9263473	3	NG4	LINC00815
chr5	18388140	18394000	3	NG40	LINC00754
chr5	32840450	32890190	4	NG41	LINC00755
chr7	66364045	66366783	4	NG42	LINC00792
chr5	116142419	116168828	4	NG43**	LINC00757
chr5	128388033	128390949	3	NG44	LINC00758
chr5	129580679	130134291	5	NG45	LINC00759
chr2	67634892	67750927	7	NG46	LINC00730
chr5	174634000	174667202	4	NG47	LINC00761
chr6	1286090	1306669	4	NG48	LINC00762
chr6	33215816	33217247	3	NG49	LINC00763
chr1	108582908	108585245	3	NG5	LINC00719
chr6	43705760	43706445	3	NG50	LINC00764
chr2	126451088	126575182	5	NG51	LINC00736
chr2	137108175	137456001	6	NG52	LINC00735
chr10	23673095	23681238	3	NG53	LINC00767
chr10	30110280	30117680	3	NG54	LINC00768
chr10	30151114	30217740	4	NG55	LINC00769
chr10	85946444	85947213	3	NG57	LINC00771
chr10	102416421	102419360	3	NG58	LINC00772
chr10	120344631	120348651	3	NG59	LINC00773
chr1	110678284	110681257	3	NG6**	LINC00720
chr10	130508154	130515230	3	NG60**	LINC00774
chr1	38100910	38111259	3	NG61	LINC00717
chr11	59304941	59328335	3	NG62	LINC00775
chr11	102138586	102157222	4	NG63	LINC00776
chr2	76155605	76568781	4	NG64	LINC00732
chr11	122395152	122421110	3	NG65	LINC00778
chr4	34894125	3492280	4	NG66	LINC00745
chr12	80493308	80567431	7	NG67**	LINC00781
chr12	80794513	80799705	3	NG68	LINC00782
chr12	92105545	92285077	6	NG69	LINC00783
chr1	157261620	157281071	3	NG7**	LINC00721
chr12	114231497	114234654	3	NG70	LINC00784
chr12	128187274	128206400	6	NG71	LINC00785
chr12	133012217	133013883	3	NG72	LINC00786
chr7	21181325	21225749	4	NG73	LINC00787
chr7	21247653	21252984	3	NG74	LINC00788
chr7	48973350	49007631	4	NG75	LINC00789
chr7	51775705	51785400	5	NG76	LINC00790
chr7	65278646	65290247	3	NG77	LINC00791
chr5	525950000	52625000	5	NG78	LINC00756
chr7	95174475	95180441	3	NG79	LINC00793
chr7	114387211	114399463	3	NG80	LINC00794
chr7	118824424	118961815	4	NG81	LINC00795
chr7	134054000	134056235	3	NG82	LINC00796
chr8	51839187	51847324	4	NG83	LINC00797
chr8	73428690	73445290	3	NG84	LINC00798
chr8	109800243	109822624	3	NG85	LINC00799
chr8	117466436	117491569	4	NG86	LINC00800
chr13	20678362	20680560	4	NG87	LINC00801
chr17	68508811	68526318	3	NG88	LINC00820
chr13	58361845	58500735	3	NG89	LINC00803
chr13	84224433	84228506	3	NG90	LINC00804
chr13	89739642	89765780	3	NG91	LINC00805
chr13	91534801	91540765	4	NG92	LINC00806
chr14	35945430	35975065	3	NG93	LINC00807
chr14	54341457	54382038	3	NG94	LINC00808
chr14	95429914	95433986	4	NG95	LINC00809
chr14	103617880	103628594	4	NG96	LINC00810
chr15	70425896	70429062	3	NG97	LINC00811
chr15	86300862	86301861	4	NG98	LINC00812
chr15	89488831	89551469	3	NG99	LINC00813

*Temporary HUGO assigned gene name.  May be changed when functional evidence is elucidated.
**These novel genes have potential open reading frames.
